# Supplementary material for: Parallel recovery of chromatin accessibility and gene expression dynamics from frozen human regulatory T cells
Source: Sci Rep. 2023 Apr 4;13:5506. doi: 10.1038/s41598-023-32256-6 (PMC10073253; doi:10.1038/s41598-023-32256-6)
Supplement: Supplementary file 2 — Supplementary Information 2. [file 41598_2023_32256_MOESM2_ESM.xlsx]

## Sheet: Sheet1
Supplementary Table. 1 | The raw data output of sequenced samples.
	Libraries	Raw reads	Experiment	Uniquely mapped (%)
1	Fresh_Treg_D1_Rest	41157156	ATAC-seq	68
2	Fresh_Treg_D1_Stim	42588662	ATAC-seq	77
3	Fresh_Treg_D2_Rest	32775125	ATAC-seq	69
4	Fresh_Treg_D2_Stim	38930881	ATAC-seq	74
5	Fresh_Treg_D3_Rest	34870964	ATAC-seq	70
6	Fresh_Treg_D3_Stim	32230708	ATAC-seq	77
7	Thawed_Treg_D1_Rest	31765602	ATAC-seq	71
8	Thawed_Treg_D1_Stim	40794733	ATAC-seq	68
9	Thawed_Treg_D2_Rest	37365096	ATAC-seq	64
10	Thawed_Treg_D2_Stim	30778250	ATAC-seq	76
11	Thawed_Treg_D3_Rest	44145618	ATAC-seq	67
12	Thawed_Treg_D3_Stim	38970719	ATAC-seq	73
13	Thawed_Treg_D1_rest-Whole	60237770	RNA-seq	94
14	Thawed_Treg_D2_rest-Whole	32191708	RNA-seq	88
15	Thawed_Treg_D3_rest-Whole	47596480	RNA-seq	93
16	Thawed_Treg_D4_rest-Whole	41636997	RNA-seq	93
17	Thawed_Treg_D1_stim-Whole	33220724	RNA-seq	93
18	Thawed_Treg_D1_stim-ATAC	33632690	RNA-seq	91
19	Thawed_Treg_D2_stim-Whole	30820645	RNA-seq	94
20	Thawed_Treg_D2_stim-ATAC	27957585	RNA-seq	95
21	Thawed_Treg_D3_stim-Whole	39866762	RNA-seq	92
22	Thawed_Treg_D3_stim-ATAC	33080945	RNA-seq	91
23	Thawed_Treg_D4_stim-Whole	38271335	RNA-seq	93
24	Thawed_Treg_D4_stim-ATAC	31742321	RNA-seq	95
