# Supplementary material for: Parallel recovery of chromatin accessibility and gene expression dynamics from frozen human regulatory T cells
Source: Sci Rep. 2023 Apr 4;13:5506. doi: 10.1038/s41598-023-32256-6 (PMC10073253; doi:10.1038/s41598-023-32256-6)
Supplement: Supplementary file 3 — Supplementary Information 3. [file 41598_2023_32256_MOESM3_ESM.xlsx]

## Sheet: ATAC-seq_stim-vs-rest
Supplementary Table | Significant differentially accessible ATAC-seq peaks between stimulated and resting Treg cells recovered from fresh and frozen samples.
	seqnames	start	end	width	logFC (stim/rest) in Fresh	FDR.Fresh	logFC (stim/rest) in Frozen	FDR.Frozen	feature	insideFeature	distancetoFeature	symbol
1	chr12	89887550	89889365	1816	4.18004	1.42759e-10	3.50609	7.28229e-08	8693	downstream	31033	GALNT4
2	chr1	67797918	67799740	1823	3.74294	5.92629e-09	3.42256	1.87829e-07	3595	inside	24871	IL12RB2
3	chr14	77768951	77770939	1989	3.90185	6.51452e-09	3.07707	1.75566e-06	29954	inside	18274	POMT2
4	chr2	191584886	191588358	3473	3.49905	8.75425e-09	2.89947	1.55273e-06	4664	downstream	71038	NAB1
5	chr10	125046877	125048215	1339	4.18442	1.77494e-08	3.02657	5.35668e-06	9184	downstream	133117	BUB3
6	chr2	27860534	27862138	1605	4.25812	1.77494e-08	3.78389	2.84721e-07	79635	upstream	-8636	CCDC121
7	chr2	113861183	113863543	2361	3.93014	1.77494e-08	3.06526	4.23775e-06	3557	inside	4246	IL1RN
8	chr20	2991421	2993179	1759	3.8651	1.77494e-08	3.42275	5.80825e-07	2797	upstream	-32847	GNRH2
9	chr2	55538090	55539300	1211	3.84494	1.77494e-08	3.76909	1.87829e-07	344405	downstream	28635	PRORSD1P
10	chr1	67739714	67741291	1578	3.91724	1.85675e-08	3.25487	1.43231e-06	3595	upstream	-33333	IL12RB2
11	chr14	50810475	50811626	1152	4.05441	1.95987e-08	3.44731	6.79261e-07	27109	downstream	31428	DMAC2L
12	chrX	71840091	71842391	2301	3.961	2.03905e-08	3.31775	1.89843e-06	55869	upstream	-47138	HDAC8
13	chr11	102469612	102471249	1638	3.82465	2.90351e-08	3.14615	3.33836e-06	9313	inside	26451	MMP20
14	chr3	106146949	106148326	1378	4.37203	2.90351e-08	3.52805	1.45796e-06	868	upstream	-558683	CBLB
15	chr14	98634712	98636260	1549	3.64865	3.02955e-08	3.74408	1.87829e-07	388011	upstream	-190251	LINC01550
16	chr7	16659365	16660227	863	4.27696	3.30758e-08	4.67158	3.30351e-07	57037	inside	26077	ANKMY2
17	chr18	60063231	60064767	1537	3.82255	3.43066e-08	3.52808	6.79261e-07	8792	downstream	70711	TNFRSF11A
18	chr5	156777179	156780549	3371	3.31366	3.69299e-08	3.20275	4.51721e-07	408263	upstream	-4450	FNDC9
19	chr2	8943655	8944697	1043	4.33267	4.26987e-08	2.91827	5.1173e-05	57498	inside	34100	KIDINS220
20	chr1	117619257	117620826	1570	3.63694	4.26987e-08	3.03763	3.87772e-06	8458	inside	16308	TTF2
21	chr6	97355069	97356218	1150	3.74713	4.54509e-08	3.76057	2.75412e-07	29078	upstream	-9302	NDUFAF4
22	chr16	79349497	79350945	1449	3.78881	4.59093e-08	3.28411	4.23775e-06	4094	downstream	285125	MAF
23	chr8	71041778	71044822	3045	3.12173	5.46432e-08	2.41482	8.90715e-05	63978	upstream	-58216	PRDM14
24	chr2	28498468	28499832	1365	3.62107	8.10268e-08	2.20068	0.00407041	100505716	downstream	34858	LOC100505716
25	chr13	31647513	31649344	1832	3.47628	8.75317e-08	2.64056	6.73772e-05	10808	downstream	88989	HSPH1
26	chr17	55537868	55541324	3457	3.0734	9.49548e-08	2.56483	1.60325e-05	124540	inside	204656	MSI2
27	chr8	109254920	109255849	930	3.86492	1.02108e-07	3.34823	3.87772e-06	3646	inside	6039	EIF3E
28	chr19	14695894	14696570	677	5.18441	1.03426e-07	4.68743	1.88166e-06	388512	inside	1998	CLEC17A
29	chr9	116384689	116386139	1451	3.53703	1.16536e-07	3.54625	6.17429e-07	5998	downstream	177680	RGS3
30	chr1	158938511	158940173	1663	3.62465	1.31787e-07	3.21089	2.60712e-06	3428	upstream	-31247	IFI16
31	chr2	191708015	191711931	3917	3.23077	1.31787e-07	3.18451	6.27143e-07	2744	upstream	-37532	GLS
32	chr15	52297787	52299404	1618	3.29233	1.34751e-07	3.14869	1.43231e-06	5597	upstream	-13624	MAPK6
33	chr19	58999708	59001078	1371	3.63214	1.37652e-07	3.25863	3.59931e-06	55663	downstream	11913	ZNF446
34	chr2	160734892	160736816	1925	3.42602	1.37652e-07	3.63252	3.13704e-07	100526664	inside	26375	LY75-CD302
35	chr14	92446179	92447157	979	3.79884	1.41069e-07	3.28826	6.20073e-06	10516	upstream	-32133	FBLN5
36	chr3	72569615	72570967	1353	3.62767	1.42535e-07	2.98392	1.11801e-05	23429	upstream	-73841	RYBP
37	chr7	129820267	129821257	991	3.88916	1.42535e-07	3.7778	6.17429e-07	84928	inside	25071	TMEM209
38	chr5	41748393	41749558	1166	3.95759	1.42812e-07	3.78293	9.18854e-07	5019	inside	122398	OXCT1
39	chr10	98348409	98349549	1141	3.38505	1.47725e-07	3.03276	4.98381e-06	56889	upstream	-1600	TM9SF3
40	chr3	197632768	197634492	1725	3.36909	1.56146e-07	3.39921	6.17429e-07	6165	upstream	-44284	RPL35A
41	chr2	203644981	203646250	1270	3.51937	1.72624e-07	3.63894	6.17429e-07	130026	inside	91390	ICA1L
42	chr17	9192861	9193995	1135	3.6425	1.73505e-07	3.69038	7.30067e-07	9423	downstream	268002	NTN1
43	chr6	41925616	41926970	1355	3.45437	1.79343e-07	2.60137	0.000118969	705	downstream	36651	BYSL
44	chr10	65466560	65467782	1223	3.70538	1.79343e-07	2.37025	0.00229981	221035	downstream	185437	REEP3
45	chr17	53390884	53393242	2359	3.24636	1.87954e-07	3.0197	3.53667e-06	3131	inside	48563	HLF
46	chr1	229576440	229577561	1122	3.72285	1.89934e-07	3.30192	5.65712e-06	58	upstream	-6597	ACTA1
47	chr8	29426509	29428340	1832	3.63026	1.92165e-07	3.97114	1.87829e-07	619351	downstream	179116	LINC00589
48	chr2	102677038	102683372	6335	2.88218	2.01986e-07	2.27632	0.000215314	3554	upstream	-9798	IL1R1
49	chr9	99824463	99825535	1073	3.99348	2.02469e-07	3.10935	3.11608e-05	1515	upstream	-2296	CTSV
50	chr6	45677117	45679550	2434	3.2185	2.17096e-07	2.32699	0.000681517	8464	upstream	-331329	SUPT3H
51	chr2	102614945	102619939	4995	2.83902	2.24522e-07	2.78127	1.43231e-06	7850	inside	6639	IL1R2
52	chr1	66277368	66278495	1128	3.88033	2.36105e-07	3.91092	1.21054e-06	5142	inside	19175	PDE4B
53	chr12	114399339	114401030	1692	3.28505	2.36105e-07	2.90532	6.17362e-06	9904	inside	4837	RBM19
54	chr7	156569558	156571021	1464	3.40564	2.40741e-07	2.96574	1.10874e-05	64327	inside	116344	LMBR1
55	chr19	24236519	24238141	1623	3.21086	2.54039e-07	3.15251	1.73458e-06	9534	inside	20272	ZNF254
56	chr22	18155005	18156406	1402	3.77875	2.62831e-07	3.63877	1.46766e-06	23786	inside	43323	BCL2L13
57	chr2	54308470	54309606	1137	3.63871	2.62831e-07	3.08765	1.69351e-05	98	upstream	-33940	ACYP2
58	chr7	121170163	121171404	1242	3.42261	2.63578e-07	3.00912	9.94981e-06	10447	upstream	-133741	FAM3C
59	chr1	246492708	246493840	1133	3.50304	2.80352e-07	2.9504	1.69351e-05	64754	inside	177936	SMYD3
60	chr3	188631841	188633541	1701	3.53551	2.80352e-07	2.75455	5.72142e-05	285386	upstream	-33162	TPRG1
61	chr7	42908322	42909760	1439	3.529	2.99929e-07	3.15363	7.81207e-06	5683	downstream	63483	PSMA2
62	chr14	102101943	102103267	1325	3.43941	3.0223e-07	3.1122	6.75529e-06	1735	downstream	74255	DIO3
63	chr17	35789347	35791726	2380	3.30748	3.10982e-07	3.34248	1.06202e-06	6871	inside	22370	TADA2A
64	chr5	66136104	66137471	1368	3.22133	3.22953e-07	2.67429	4.3304e-05	375449	inside	243928	MAST4
65	chr5	142201264	142202328	1065	3.45878	3.69268e-07	2.86596	3.10449e-05	100874239	downstream	47211	ARHGAP26-AS1
66	chr12	50935575	50937119	1545	3.22305	3.89141e-07	2.89293	1.09936e-05	57609	inside	36807	DIP2B
67	chr4	120158724	120159889	1166	3.54504	4.15089e-07	3.0755	1.10874e-05	54532	inside	24942	USP53
68	chr7	23634374	23635606	1233	3.65098	4.17242e-07	3.04745	1.55459e-05	90693	upstream	-2624	CCDC126
69	chr20	25218026	25219260	1235	3.51206	4.23834e-07	2.62978	0.000116039	5834	upstream	-10680	PYGB
70	chr16	67344746	67347156	2411	3.23916	4.27599e-07	3.53935	3.30351e-07	146212	inside	15915	KCTD19
71	chr14	76025644	76030931	5288	2.87023	4.27599e-07	2.33156	0.000185423	55640	upstream	-19296	FLVCR2
72	chr3	186470484	186471545	1062	3.59663	4.51907e-07	2.99089	2.66748e-05	1974	upstream	-30877	EIF4A2
73	chr2	158113127	158113851	725	4.26054	4.56885e-07	3.59203	4.98381e-06	11227	upstream	-1213	GALNT5
74	chr4	48911257	48912256	1000	3.42779	4.78555e-07	3.28556	1.88166e-06	132299	upstream	-2442	OCIAD2
75	chr3	11279443	11281323	1881	3.41436	4.78555e-07	3.1263	5.1324e-06	10533	upstream	-34567	ATG7
76	chr1	85084820	85085845	1026	3.56845	4.90544e-07	2.88147	5.20229e-05	439927	downstream	15883	LINC01555
77	chr17	49223914	49225714	1801	3.31696	4.94899e-07	2.66044	0.000121412	4830	upstream	-6983	NME1
78	chr4	190553637	190558484	4848	-3.15298	5.06476e-07	-3.07825	1.88166e-06	2483	upstream	-308337	FRG1
79	chr1	185605582	185606734	1153	3.45109	5.18981e-07	2.89651	4.57156e-05	83872	upstream	-98101	HMCN1
80	chr20	43122896	43126253	3358	3.04174	5.20997e-07	2.75951	1.11801e-05	79183	overlapEnd	18370	TTPAL
81	chr18	2627414	2628514	1101	3.4298	5.22526e-07	2.29392	0.00226125	645158	downstream	27980	CBX3P2
82	chr1	61783985	61785218	1234	3.49066	5.22546e-07	3.44659	2.28872e-06	4774	inside	241039	NFIA
83	chr1	211478119	211479259	1141	3.59624	5.25778e-07	3.47406	4.7353e-06	7188	upstream	-21838	TRAF5
84	chr15	52305240	52306243	1004	3.46831	5.25778e-07	3.23934	6.20073e-06	5597	upstream	-6171	MAPK6
85	chr2	217069999	217072313	2315	3.21589	5.47351e-07	2.92328	1.09936e-05	150967	upstream	-11613	LINC01963
86	chr5	139912749	139914154	1406	3.36326	5.53236e-07	2.86444	3.61177e-05	8637	upstream	-14502	EIF4EBP3
87	chr4	36488	47459	10972	-3.21534	5.53236e-07	-3.18038	1.79927e-06	152687	upstream	-16739	ZNF595
88	chr4	87979055	87980368	1314	3.24008	5.53236e-07	2.84232	2.50302e-05	4299	inside	122901	AFF1
89	chr10	112185082	112187281	2200	3.20359	5.843e-07	2.836	1.64668e-05	1847	upstream	-72543	DUSP5
90	chr1	67624882	67625607	726	4.42502	5.91598e-07	3.83978	4.23775e-06	149233	inside	20292	IL23R
91	chr20	56272921	56274415	1495	3.15739	5.91598e-07	2.06523	0.011157	56937	inside	13671	PMEPA1
92	chr1	10229788	10230891	1104	3.52776	5.91598e-07	3.57193	2.14043e-06	23095	upstream	-40976	KIF1B
93	chr14	20868459	20870030	1572	3.28565	5.91598e-07	2.28705	0.00172204	7011	inside	13120	TEP1
94	chr6	20877243	20878750	1508	3.47917	5.91598e-07	2.38409	0.00194356	54901	inside	342555	CDKAL1
95	chr12	24990249	24993812	3564	3.02617	5.93243e-07	2.62501	3.68621e-05	586	inside	112144	BCAT1
96	chr12	89431982	89433352	1371	3.44535	6.11574e-07	3.33409	2.28872e-06	728084	upstream	-18513	LINC02458
97	chr2	28687801	28688889	1089	3.35474	6.37298e-07	3.4567	1.43231e-06	151056	upstream	-31137	PLB1
98	chr4	84277442	84279354	1913	3.18163	7.00601e-07	2.68305	7.29751e-05	10855	upstream	-21136	HPSE
99	chr16	56977609	56979737	2129	2.93279	7.00601e-07	2.68806	1.45192e-05	9709	overlapEnd	11607	HERPUD1
100	chr16	70510096	70511280	1185	3.26027	7.00601e-07	3.09601	8.16524e-06	197258	inside	21598	FCSK
101	chr10	89521178	89522456	1279	3.29302	7.05626e-07	2.92356	2.1419e-05	84896	inside	56739	ATAD1
102	chr3	99988119	99989543	1425	3.5388	7.05626e-07	3.32482	4.62754e-06	55773	inside	8458	TBC1D23
103	chr1	41093686	41095007	1322	3.27287	7.05626e-07	2.83328	3.10561e-05	9783	inside	37638	RIMS3
104	chr8	77897247	77898228	982	3.58786	7.19625e-07	2.81993	0.000198913	5828	inside	16033	PEX2
105	chr10	32532904	32534358	1455	3.5031	7.38159e-07	3.24349	6.91578e-06	80314	downstream	134822	EPC1
106	chr21	10603058	10604994	1937	-3.49986	7.47671e-07	-3.15679	7.8432e-06	7179	downstream	436371	TPTE
107	chr6	45890287	45892698	2412	3.04211	8.05847e-07	3.06217	2.26561e-06	53405	inside	157798	CLIC5
108	chr15	50426636	50428139	1504	3.89047	8.88847e-07	3.84947	2.28872e-06	79895	upstream	-15217	ATP8B4
109	chr12	94765794	94767070	1277	3.65059	8.89682e-07	3.01312	5.2611e-05	51134	inside	87970	CEP83
110	chr10	4693568	4695037	1470	3.08915	9.27097e-07	2.56634	0.00014427	338588	upstream	-4780	LINC00705
111	chr20	33893026	33894399	1374	3.4081	9.27097e-07	3.27824	6.07081e-06	128876	upstream	-12801	FAM83C
112	chr2	217058498	217061515	3018	2.95448	9.81702e-07	2.71049	2.33218e-05	150967	upstream	-23114	LINC01963
113	chr22	25481784	25482891	1108	3.35568	9.97441e-07	3.05593	1.52951e-05	100128531	downstream	26875	KIAA1671-AS1
114	chr8	124178556	124180123	1568	3.19693	1.0113e-06	3.12106	3.89506e-06	84985	upstream	-12731	FAM83A
115	chr4	190564777	190566476	1700	-3.3512	1.02274e-06	-2.94525	2.91643e-05	2483	upstream	-297197	FRG1
116	chr12	112934066	112934967	902	3.4498	1.02274e-06	3.78254	1.55273e-06	5781	inside	77530	PTPN11
117	chr5	156526759	156528438	1680	3.41568	1.05984e-06	2.58341	0.000405666	84868	inside	9489	HAVCR2
118	chr17	41685240	41686419	1180	3.27084	1.07958e-06	3.2001	5.68283e-06	4222	downstream	54022	MEOX1
119	chr3	58200121	58201403	1283	3.32185	1.0967e-06	2.98224	1.27569e-05	1776	overlapStart	732	DNASE1L3
120	chr12	13052112	13053627	1516	3.19685	1.11508e-06	3.52205	7.30067e-07	9052	inside	8156	GPRC5A
121	chr15	75275554	75276855	1302	3.42141	1.11508e-06	2.9546	3.5646e-05	192683	upstream	-12322	SCAMP5
122	chr6	44976968	44977896	929	3.65061	1.20882e-06	3.21647	2.26481e-05	693171	downstream	188539	MIR586
123	chr15	52850063	52852289	2227	2.75994	1.20882e-06	2.55315	1.95645e-05	10776	inside	11301	ARPP19
124	chr6	483717	485318	1602	3.19923	1.20882e-06	3.39282	1.75566e-06	3662	downstream	91978	IRF4
125	chr3	122328264	122329522	1259	3.08556	1.21507e-06	2.30915	0.00135973	165631	inside	31815	PARP15
126	chr21	10596990	10599324	2335	-3.7094	1.21579e-06	-3.4073	6.20073e-06	7179	downstream	442439	TPTE
127	chr13	30356612	30357596	985	3.57687	1.22404e-06	3.0784	1.84693e-05	5412	inside	68208	UBL3
128	chr5	159199958	159201196	1239	3.3908	1.2476e-06	2.47487	0.000815742	147	upstream	-143782	ADRA1B
129	chr10	123513320	123514728	1409	3.18902	1.2476e-06	3.07779	6.61503e-06	2263	upstream	-155348	FGFR2
130	chr2	216896388	216897552	1165	3.32458	1.2476e-06	3.04066	2.21415e-05	55686	upstream	-18042	MREG
131	chr12	122428422	122430689	2268	3.12127	1.28725e-06	2.7087	6.02426e-05	605	upstream	-31439	BCL7A
132	chr4	105981594	105983251	1658	3.13422	1.31686e-06	2.35673	0.00123057	54790	upstream	-85438	TET2
133	chr12	14373745	14374769	1025	3.40651	1.31686e-06	2.8427	5.54467e-05	55729	upstream	-144866	ATF7IP
134	chr7	102453789	102455151	1363	3.28669	1.35011e-06	2.86932	5.92635e-05	222234	downstream	64390	FAM185A
135	chr11	72379425	72380379	955	3.80188	1.35011e-06	2.76275	0.000521226	5138	inside	6072	PDE2A
136	chr14	97846545	97848160	1616	3.09146	1.35011e-06	2.44511	0.000404453	100129345	downstream	306450	LINC02291
137	chr14	54901980	54903006	1027	3.08013	1.35011e-06	2.68089	5.72142e-05	10175	inside	6168	CNIH1
138	chr6	119164857	119166993	2137	2.91496	1.35011e-06	2.60316	6.02426e-05	25842	upstream	-50384	ASF1A
139	chr4	190648551	190651320	2770	-3.32297	1.3844e-06	-2.90868	3.30718e-05	2483	upstream	-213423	FRG1
140	chr6	25975849	25976824	976	3.56949	1.38926e-06	4.02898	6.79261e-07	10475	inside	12932	TRIM38
141	chr7	45235633	45236769	1137	3.67595	1.55895e-06	3.11766	5.1173e-05	10268	downstream	38266	RAMP3
142	chr9	35798445	35799340	896	4.11664	1.60417e-06	3.62895	6.18829e-06	4882	inside	6039	NPR2
143	chr11	111814707	111816483	1777	3.24475	1.64026e-06	2.68202	0.00013574	85458	inside	16839	DIXDC1
144	chr22	42238419	42239926	1508	3.00485	1.64026e-06	2.15152	0.00521773	6721	inside	9313	SREBF2
145	chr3	41010996	41015561	4566	2.78546	1.64026e-06	2.02955	0.00770396	1499	upstream	-225405	CTNNB1
146	chr18	60511859	60514225	2367	2.88903	1.64685e-06	2.82483	9.28629e-06	23239	inside	129187	PHLPP1
147	chr4	56415691	56416794	1104	3.12226	1.65757e-06	2.89855	2.66874e-05	9575	upstream	-2615	CLOCK
148	chr1	169460728	169461941	1214	3.54462	1.65757e-06	3.73089	1.25136e-06	10560	upstream	-5520	SLC19A2
149	chr20	48567366	48568358	993	3.32282	1.65824e-06	2.98537	4.25784e-05	55905	inside	14452	RNF114
150	chr11	113457796	113459107	1312	3.19243	1.65824e-06	2.32872	0.0026459	1813	upstream	-111383	DRD2
151	chr8	124559860	124561361	1502	3.0819	1.71726e-06	3.07347	8.73786e-06	114907	upstream	-6367	FBXO32
152	chr4	185434468	185436379	1912	2.86527	1.73133e-06	2.60993	4.23257e-05	3660	upstream	-38742	IRF2
153	chr2	224805905	224807411	1507	2.80799	1.73792e-06	2.71996	9.94981e-06	57590	inside	4147	WDFY1
154	chr2	85043578	85045405	1828	2.98403	1.74579e-06	2.47398	0.00029415	129293	downstream	64791	TRABD2A
155	chr20	48421323	48422544	1222	3.16523	1.74579e-06	3.21257	4.72297e-06	23315	upstream	-7927	SLC9A8
156	chr14	65802538	65803759	1222	3.26538	1.74579e-06	2.97911	2.90572e-05	100616176	upstream	-637	MIR4708
157	chr11	44213840	44214957	1118	3.52364	1.74579e-06	3.53272	7.8432e-06	60529	downstream	117876	ALX4
158	chr6	42191618	42192823	1206	3.22591	1.76451e-06	2.44684	0.00117449	55173	upstream	-5985	MRPS10
159	chr2	136627720	136628993	1274	3.32857	1.76451e-06	2.56938	0.000569801	4175	inside	6327	MCM6
160	chr4	140779191	140780712	1522	3.17109	1.76451e-06	2.47543	0.00041167	4258	downstream	192269	MGST2
161	chr3	43546540	43547401	862	3.69191	1.76451e-06	3.55533	1.17742e-05	55129	inside	117020	ANO10
162	chr13	99505659	99506520	862	3.56892	1.76451e-06	2.67027	0.00064337	6564	upstream	-100730	SLC15A1
163	chr8	128319136	128320535	1400	3.24271	1.82343e-06	2.55365	0.000540129	5462	upstream	-108721	POU5F1B
164	chr3	122251919	122253522	1604	3.124	1.8889e-06	2.49911	0.000551208	3836	upstream	-18133	KPNA1
165	chr1	61736110	61737620	1511	3.34354	1.90883e-06	3.01128	1.69351e-05	4774	inside	193164	NFIA
166	chr2	32940235	32941277	1043	3.48596	1.90994e-06	3.03406	9.39568e-05	100616219	downstream	79913	MIR4765
167	chr22	22230022	22231652	1631	3.01444	1.91019e-06	3.01411	7.81207e-06	5594	upstream	-8052	MAPK1
168	chr18	48426712	48427820	1109	3.51145	1.91019e-06	3.77173	2.26561e-06	4200	inside	21280	ME2
169	chr6	56755293	56756153	861	3.92034	1.94025e-06	2.30195	0.0120521	667	inside	64133	DST
170	chr21	11064513	11067289	2777	-3.06397	2.06183e-06	-3.03324	5.1949e-06	7179	upstream	-25084	TPTE
171	chr1	61797682	61798676	995	3.83945	2.06183e-06	3.17833	0.000100764	4774	inside	254736	NFIA
173	chr14	74162497	74164134	1638	3.11671	2.14559e-06	2.70847	0.000110628	9240	downstream	18631	PNMA1
174	chr6	144451848	144453089	1242	3.20158	2.15067e-06	2.81635	8.93112e-05	8676	upstream	-19806	STX11
175	chr2	204443540	204444659	1120	3.13931	2.15083e-06	3.10712	1.05275e-05	65059	upstream	-43482	RAPH1
176	chr6	111265221	111266677	1457	2.80298	2.15083e-06	2.2514	0.000932584	112495	upstream	-14542	GTF3C6
177	chr7	148906009	148908227	2219	2.77032	2.16595e-06	2.50407	5.9601e-05	8427	inside	13432	ZNF282
178	chr10	102606790	102607949	1160	3.78622	2.17277e-06	3.4952	8.15037e-06	55719	upstream	-65536	SLF2
179	chr2	38098570	38099988	1419	3.32478	2.17277e-06	2.58875	0.000592589	151393	upstream	-53892	RMDN2
180	chr7	92665589	92666812	1224	3.00986	2.17561e-06	2.96895	1.09035e-05	54809	downstream	81747	SAMD9
181	chr2	159363370	159364285	916	3.27913	2.17838e-06	2.43616	0.00156854	8502	inside	49894	PKP4
182	chr17	43048570	43050410	1841	2.92796	2.22689e-06	2.70211	3.90309e-05	10882	upstream	-2926	C1QL1
183	chr3	197798230	197799464	1235	3.00851	2.24211e-06	2.75206	3.41142e-05	348840	inside	9312	ANKRD18DP
184	chr2	201318691	201321474	2784	2.88013	2.24211e-06	2.69069	2.90572e-05	130535	downstream	56101	KCTD18
185	chr22	21135579	21136609	1031	3.44052	2.28009e-06	3.09888	3.5095e-05	3053	inside	7196	SERPIND1
186	chr8	29850313	29851140	828	3.65113	2.28009e-06	3.7537	3.85053e-06	100422876	upstream	-35449	MIR3148
187	chr4	48105200	48106153	954	3.48611	2.28243e-06	2.51683	0.00146674	7294	inside	31073	TXK
188	chr6	20919130	20921025	1896	3.08203	2.29115e-06	2.50757	0.000414647	54901	inside	384442	CDKAL1
189	chr1	203590095	203591710	1616	3.09495	2.29738e-06	2.63196	0.000141588	493	upstream	-5820	ATP2B4
190	chr13	111616643	111618496	1854	3.02268	2.30363e-06	2.31138	0.00181503	55608	upstream	-49227	ANKRD10
191	chr12	88692018	88694366	2349	3.18869	2.30363e-06	2.94522	2.21415e-05	160418	downstream	155945	TMTC3
192	chr4	190635771	190640078	4308	-3.1243	2.30363e-06	-3.21918	3.10632e-06	2483	upstream	-226203	FRG1
193	chr4	151891437	151892611	1175	3.40399	2.34469e-06	2.34958	0.00483358	987	inside	45212	LRBA
194	chr12	95496395	95497682	1288	2.93568	2.3756e-06	1.97047	0.0243439	7181	upstream	-28991	NR2C1
195	chr17	21236931	21240532	3602	-3.05517	2.41208e-06	-2.77455	3.10561e-05	3768	upstream	-42768	KCNJ12
196	chr3	141089915	141093146	3232	2.8604	2.41208e-06	2.66741	3.10561e-05	253461	inside	46860	ZBTB38
197	chr21	35648758	35649549	792	3.93979	2.45037e-06	3.50029	3.24309e-05	9992	upstream	-87565	KCNE2
198	chr2	102716201	102717932	1732	3.14456	2.48994e-06	3.21882	7.81207e-06	3554	inside	29365	IL1R1
199	chr16	68701747	68703198	1452	3.20846	2.48994e-06	2.73044	8.57575e-05	1001	inside	23596	CDH3
200	chrX	20396022	20397243	1222	3.26656	2.53006e-06	3.67144	1.61746e-06	6197	upstream	-110499	RPS6KA3
201	chr3	4462364	4463925	1562	3.42981	2.53006e-06	3.57865	3.60435e-06	285362	inside	46602	SUMF1
202	chr12	105323871	105325226	1356	3.38878	2.53768e-06	2.60154	0.000390972	84102	upstream	-1399	SLC41A2
203	chr14	58896464	58897744	1281	3.37214	2.53768e-06	3.70892	2.26561e-06	26520	upstream	-2232	TIMM9
204	chr10	104870796	104872741	1946	3.33883	2.53768e-06	2.64078	0.000475314	22978	inside	82267	NT5C2
205	chr1	8555702	8557027	1326	3.13896	2.53768e-06	2.43214	0.00191877	50651	downstream	171312	SLC45A1
206	chr4	185240013	185241295	1283	3.15579	2.56963e-06	2.85175	4.27823e-05	728175	downstream	35117	LINC02363
207	chr12	123130955	123132110	1156	3.45512	2.57813e-06	2.50415	0.00167068	338442	downstream	56949	HCAR2
208	chr13	41338551	41340021	1471	3.24174	2.5874e-06	2.78365	0.000116471	10240	inside	6796	MRPS31
210	chr8	145992377	145994101	1725	3.28231	2.64056e-06	2.18268	0.00796835	90987	upstream	-11407	ZNF251
211	chr2	39719075	39720096	1022	3.20746	2.65916e-06	3.56257	2.70805e-06	8491	upstream	-54622	MAP4K3
212	chrY	58998649	58999854	1206	-3.97513	2.72638e-06	-3.2843	5.97571e-05	57055	downstream	33633068	DAZ2
213	chr14	62060662	62063029	2368	2.94161	2.85783e-06	2.45362	0.000290532	400221	inside	23404	FLJ22447
214	chr18	60445961	60447356	1396	3.54849	2.87283e-06	2.74664	0.000477987	23239	inside	63289	PHLPP1
215	chr21	30008936	30010129	1194	3.12725	2.89405e-06	3.16875	1.38266e-05	118421	downstream	97296	LINC00161
216	chr19	6677670	6679283	1614	3.0073	2.90731e-06	2.84568	1.79687e-05	8740	upstream	-7071	TNFSF14
217	chr17	63652720	63653800	1081	3.36406	2.90865e-06	3.04912	2.43167e-05	8313	upstream	-15537	AXIN2
218	chr15	101738873	101741198	2326	2.92805	2.92111e-06	1.99515	0.0214288	22856	inside	53264	CHSY1
219	chr10	8379877	8380941	1065	3.72038	2.92111e-06	2.94883	0.000271208	2625	downstream	283210	GATA3
220	chrX	24700822	24701889	1068	4.12763	2.97801e-06	3.9008	5.1324e-06	9468	upstream	-9843	PCYT1B
221	chr8	101230300	101231919	1620	2.94072	2.99211e-06	2.87924	1.55638e-05	6674	inside	60037	SPAG1
222	chr12	47460084	47461511	1428	3.46444	3.07269e-06	2.49564	0.00184497	91523	upstream	-13302	PCED1B
223	chr8	29027372	29029521	2150	2.94708	3.07269e-06	2.52585	0.000225946	23303	inside	93238	KIF13B
224	chr5	90457970	90459242	1273	3.21895	3.08863e-06	2.275	0.00457074	100129716	upstream	-218194	ARRDC3-AS1
225	chrX	39733330	39734411	1082	3.29636	3.08863e-06	3.30032	7.75675e-06	54880	downstream	303252	BCOR
226	chr6	149156602	149158435	1834	2.93101	3.09443e-06	2.58709	0.000114412	10090	inside	88331	UST
227	chr12	125258496	125260189	1694	2.98089	3.15722e-06	2.82106	2.21415e-05	949	downstream	106511	SCARB1
228	chr4	190602530	190605678	3149	-3.41299	3.19819e-06	-3.18876	1.56015e-05	2483	upstream	-259444	FRG1
229	chr10	31273954	31275607	1654	2.94901	3.2298e-06	2.80806	2.50302e-05	220929	inside	46912	ZNF438
230	chr11	4078582	4079947	1366	3.0102	3.31818e-06	2.75364	4.81566e-05	6240	upstream	-37342	RRM1
231	chr10	90607967	90609685	1719	3.33111	3.53999e-06	2.47725	0.00131867	118932	inside	3765	ANKRD22
232	chr18	56790677	56791799	1123	3.41505	3.53999e-06	3.21839	1.87006e-05	90701	upstream	-16448	SEC11C
233	chr8	129028221	129029388	1168	3.30846	3.60574e-06	2.309	0.00435995	100302170	downstream	7077	MIR1206
234	chr7	21978084	21982061	3978	2.77319	3.6347e-06	2.52807	8.93056e-05	55536	inside	7458	CDCA7L
235	chr1	169359217	169360239	1023	3.31739	3.77387e-06	2.51495	0.00203542	8548	inside	22023	BLZF1
236	chr17	21325287	21328138	2852	-3.15414	3.77589e-06	-3.01969	1.27864e-05	3768	downstream	45588	KCNJ12
237	chr11	47683968	47685884	1917	2.92461	3.77589e-06	2.57542	0.000141832	23788	upstream	-19762	MTCH2
238	chr4	190657789	190661222	3434	-2.96449	3.77589e-06	-2.99982	5.65712e-06	2483	upstream	-204185	FRG1
239	chr3	52704371	52706582	2212	2.9003	3.77638e-06	2.70765	3.94735e-05	55193	inside	15495	PBRM1
240	chr6	157428702	157429783	1082	3.26309	3.77841e-06	2.69533	0.000443649	729515	downstream	316551	TMEM242
241	chr13	45780277	45781144	868	3.83576	3.77841e-06	3.8239	4.98381e-06	386618	upstream	-5102	KCTD4
242	chr14	24074371	24076629	2259	3.12637	3.77841e-06	2.76309	7.57379e-05	10202	upstream	-24953	DHRS2
243	chr7	92259979	92265109	5131	2.76752	3.80857e-06	2.9108	3.33836e-06	257415	upstream	-40273	FAM133B
244	chr3	11281716	11282987	1272	3.794	3.8811e-06	2.95279	0.000202632	10533	upstream	-32294	ATG7
245	chr12	111213635	111215020	1386	3.05842	3.8811e-06	2.44107	0.000698719	5501	upstream	-32852	PPP1CC
246	chr10	228156	229506	1351	3.06172	3.8811e-06	2.72189	0.000137379	10771	inside	47751	ZMYND11
247	chr1	67751066	67752631	1566	3.09164	3.8811e-06	2.42604	0.00122364	3595	upstream	-21981	IL12RB2
248	chr7	152108541	152111286	2746	-2.95717	3.88678e-06	-2.80442	2.36546e-05	58508	inside	24549	KMT2C
249	chr1	207270956	207271845	890	3.41983	3.9086e-06	3.13703	3.41142e-05	722	upstream	-6651	C4BPA
250	chr17	62576426	62577711	1286	3.55292	3.9559e-06	3.09046	0.000102887	90799	downstream	73268	CEP95
251	chr21	11042491	11044948	2458	-2.96785	3.9559e-06	-3.01222	5.66243e-06	7179	upstream	-3062	TPTE
252	chr6	57497795	57500172	2378	-2.97282	3.9559e-06	-2.95392	7.82708e-06	5558	inside	315373	PRIM2
253	chr8	126345970	126348553	2584	2.81775	4.03141e-06	2.74333	1.44017e-05	10221	upstream	-96593	TRIB1
254	chr14	71684638	71686020	1383	3.17857	4.07284e-06	2.97732	2.64963e-05	319139	upstream	-180416	SNORD56B
255	chr2	149360685	149361816	1132	3.29909	4.09031e-06	3.58064	3.81264e-06	26122	upstream	-41875	EPC2
256	chr5	159966070	159967602	1533	3.35054	4.10855e-06	2.73111	0.000239511	406938	downstream	53711	MIR146A
257	chr10	2991735	2993118	1384	3.06048	4.10855e-06	2.31405	0.00270547	5214	upstream	-117977	PFKP
258	chr8	8209503	8210412	910	3.463	4.10855e-06	2.63958	0.000672026	157285	inside	29754	PRAG1
259	chr12	28650573	28651577	1005	3.34492	4.10855e-06	2.83421	0.000482136	55297	inside	318363	CCDC91
260	chr12	89556102	89557321	1220	3.456	4.10855e-06	3.36575	1.10874e-05	728084	upstream	-142633	LINC02458
261	chr2	207225902	207226825	924	3.54041	4.10855e-06	2.87195	0.000349597	8745	upstream	-82466	ADAM23
262	chr10	90429870	90431058	1189	3.43981	4.14682e-06	3.3245	1.57072e-05	8513	inside	5724	LIPF
263	chr15	20472473	20475477	3005	-2.85686	4.14682e-06	-3.0439	2.28872e-06	646096	upstream	-15524	CHEK2P2
264	chr15	20476614	20480442	3829	-2.90724	4.14904e-06	-2.71923	3.87769e-05	646096	upstream	-11383	CHEK2P2
265	chr7	116680854	116681690	837	3.77727	4.14904e-06	2.5959	0.00272707	93653	upstream	-86466	ST7-AS1
266	chr2	240469450	240470941	1492	2.98798	4.14904e-06	2.10124	0.0126532	9759	upstream	-146104	HDAC4
267	chr4	190573902	190575974	2073	-2.91861	4.20057e-06	-2.81369	1.43522e-05	2483	upstream	-288072	FRG1
268	chrX	67791094	67792178	1085	3.44324	4.20057e-06	3.8017	2.23907e-05	286451	downstream	72470	YIPF6
269	chr1	40729652	40730694	1043	3.30066	4.20057e-06	3.47733	4.23775e-06	10269	inside	5930	ZMPSTE24
270	chr8	10640886	10642029	1144	3.60402	4.20326e-06	3.16805	5.2611e-05	100302166	downstream	42067	MIR1322
271	chr10	93703999	93705550	1552	2.94219	4.36013e-06	2.68862	0.000109661	9044	inside	20263	BTAF1
272	chr4	114276410	114277841	1432	2.86681	4.53928e-06	2.56514	8.93056e-05	100302188	downstream	248391	MIR1243
273	chr8	29511166	29514638	3473	2.66068	4.54083e-06	2.21217	0.000912653	619351	downstream	94459	LINC00589
274	chr9	137749717	137750874	1158	3.51937	4.68959e-06	2.59818	0.00121356	100616212	upstream	-7064	MIR3689F
275	chr3	16562153	16563503	1351	3.25002	4.78735e-06	3.02246	2.59102e-05	23180	upstream	-6931	RFTN1
276	chr9	1879195	1880720	1526	3.13157	4.79498e-06	2.27361	0.00433097	6595	upstream	-136147	SMARCA2
277	chr10	43655630	43657262	1633	3.0931	4.89296e-06	2.96473	4.04862e-05	55454	inside	21737	CSGALNACT2
278	chr7	158448374	158449649	1276	2.86266	4.89296e-06	2.93945	8.43741e-06	54892	inside	49146	NCAPG2
279	chr8	71038675	71041197	2523	2.9065	4.98378e-06	1.97044	0.0321395	63978	upstream	-55113	PRDM14
280	chr1	28470717	28471687	971	3.60402	4.98378e-06	2.73807	0.000911698	5724	downstream	49730	PTAFR
281	chr2	53978395	53979517	1123	3.13996	4.98378e-06	3.63545	2.26561e-06	494143	upstream	-16534	CHAC2
282	chr15	44600124	44602480	2357	2.94204	4.98378e-06	2.80604	4.37947e-05	113201	inside	19215	CASC4
283	chr12	89531535	89532819	1285	3.47251	5.10098e-06	3.3616	1.2003e-05	728084	upstream	-118066	LINC02458
285	chr8	127045162	127046729	1568	2.90164	5.15019e-06	2.42723	0.000815192	100130231	upstream	-81721	LINC00861
286	chr21	10607790	10609060	1271	-3.47591	5.19141e-06	-3.14667	4.64388e-05	7179	downstream	431639	TPTE
287	chr2	25675778	25676971	1194	2.97969	5.19141e-06	2.89506	3.10561e-05	1788	upstream	-110319	DNMT3A
288	chr17	21559047	21560518	1472	-3.65957	5.19141e-06	-3.15178	9.43357e-05	339263	upstream	-81316	LINC02693
290	chr8	126557343	126559378	2036	2.86736	5.20187e-06	2.39183	0.000735715	10221	downstream	114780	TRIB1
292	chr4	106225896	106228536	2641	2.63394	5.25633e-06	2.25138	0.000608151	54790	downstream	158864	TET2
293	chr3	59544783	59546365	1583	3.15667	5.25633e-06	3.01147	3.55612e-05	200844	upstream	-509025	C3orf67
294	chr12	76131940	76133073	1134	3.43134	5.55416e-06	2.4191	0.00364798	11103	upstream	-226522	KRR1
295	chr5	171650632	171652243	1612	2.99033	5.56514e-06	2.68719	0.000109647	285588	downstream	29456	EFCAB9
296	chr12	12735033	12736682	1650	2.75452	5.56634e-06	3.1529	1.88166e-06	80824	upstream	-19585	DUSP16
297	chr5	108790988	108791965	978	3.51404	5.64716e-06	2.48723	0.00311989	9867	upstream	-45313	PJA2
298	chr17	57512307	57513765	1459	3.09896	5.6776e-06	3.17959	1.09035e-05	100616204	downstream	68863	MIR4729
299	chr6	52021741	52023150	1410	3.33673	5.68473e-06	3.42084	5.65712e-06	442890	downstream	8020	MIR133B
300	chr10	70756777	70758208	1432	2.9872	5.70008e-06	2.99384	1.27864e-05	26128	inside	8300	KIFBP
301	chr5	61833913	61835056	1144	3.47487	5.71149e-06	2.85514	0.00028459	100130733	upstream	-40649	LRRC70
302	chr21	11039004	11042326	3323	-2.98864	5.71149e-06	-2.8063	4.17676e-05	7179	overlapStart	425	TPTE
303	chr6	15776200	15777789	1590	3.0589	5.71149e-06	3.26659	4.98381e-06	84062	upstream	-112911	DTNBP1
304	chr12	19584115	19585966	1852	2.83775	5.73891e-06	2.72582	3.8937e-05	121536	upstream	-8493	AEBP2
305	chr4	190619826	190621322	1497	-3.34859	5.78738e-06	-3.01305	5.2106e-05	2483	upstream	-242148	FRG1
306	chr13	46269072	46270167	1096	3.6666	5.80566e-06	3.26348	7.73403e-05	220082	upstream	-7374	CBY2
307	chr10	3137112	3138662	1551	2.90692	5.82711e-06	2.3574	0.00119282	5214	inside	27400	PFKP
308	chr15	23091964	23093326	1363	3.04119	5.83041e-06	2.87065	5.38911e-05	123606	upstream	-5121	NIPA1
309	chr5	122783242	122784837	1596	2.89368	5.86605e-06	2.71614	8.0373e-05	153241	upstream	-23956	CEP120
310	chr2	201786889	201787849	961	3.31629	5.86605e-06	3.03582	0.000114224	60491	downstream	32839	NIF3L1
311	chr8	131048619	131049737	1119	3.11192	5.92578e-06	2.70491	0.000219127	51571	upstream	-19722	FAM49B
312	chr13	48783921	48784983	1063	3.19391	5.95358e-06	3.51773	5.35668e-06	9445	upstream	-23353	ITM2B
313	chr15	72555926	72556983	1058	3.1595	6.02768e-06	3.36182	3.53667e-06	56965	inside	7702	PARP6
314	chr12	89573906	89575957	2052	2.93627	6.08743e-06	2.33872	0.00205467	728084	upstream	-160437	LINC02458
315	chrX	100684764	100686060	1297	3.71587	6.12969e-06	2.70812	0.00152892	3188	downstream	21643	HNRNPH2
316	chr16	12706225	12708331	2107	2.82628	6.50441e-06	2.47758	0.00030587	100616195	upstream	-107953	MIR4718
317	chr1	207535896	207538610	2715	2.93957	6.50984e-06	2.60093	0.00013574	1604	downstream	41079	CD55
318	chr20	61076413	61078085	1673	2.83755	6.53021e-06	2.23163	0.00209352	140628	upstream	-25387	GATA5
319	chr3	72504159	72505113	955	3.32462	6.53021e-06	2.33219	0.00574886	23429	upstream	-8385	RYBP
320	chr17	14239546	14241850	2305	2.68711	6.5709e-06	2.41646	0.000184076	84815	downstream	32489	MGC12916
321	chr17	78578316	78580231	1916	2.70504	6.90486e-06	2.63252	3.5646e-05	57521	inside	59691	RPTOR
322	chr5	16784413	16786128	1716	2.92049	6.90871e-06	2.25929	0.00335874	4651	inside	151972	MYO10
323	chr6	158221246	158222829	1584	2.91887	6.90871e-06	2.23278	0.00527378	51429	upstream	-23048	SNX9
324	chr11	12228520	12229919	1400	3.44945	6.91068e-06	3.0916	4.17676e-05	84953	upstream	-79927	MICALCL
325	chr6	155949148	155950948	1801	3.31396	6.96714e-06	2.72594	0.000349597	50508	upstream	-172111	NOX3
326	chr3	19978561	19979744	1184	3.22511	7.11693e-06	3.56836	4.67581e-06	151651	inside	9940	EFHB
327	chr7	148203794	148205414	1621	3.22862	7.15355e-06	3.40444	9.94981e-06	202865	upstream	-83863	C7orf33
328	chr11	9587113	9588274	1162	2.70287	7.19404e-06	1.96761	0.0178115	7465	upstream	-8115	WEE1
329	chr20	5654446	5655658	1213	2.91788	7.21466e-06	2.6819	0.000102808	56261	upstream	-62774	GPCPD1
330	chr7	152102862	152106568	3707	-2.80344	7.25786e-06	-2.70189	3.30718e-05	58508	inside	30228	KMT2C
331	chr8	66662738	66663790	1053	3.29554	7.56249e-06	3.39447	8.73786e-06	5150	inside	91231	PDE7A
332	chr5	94926297	94927968	1672	2.98852	7.64577e-06	2.99262	1.87821e-05	285601	upstream	-29683	GPR150
333	chr2	192057470	192059228	1759	2.74702	7.74386e-06	2.61877	4.3304e-05	6775	upstream	-18568	STAT4
334	chr3	125230298	125232079	1782	2.91016	7.7997e-06	2.77419	5.72142e-05	8723	inside	8760	SNX4
335	chr4	190613294	190617065	3772	-2.81803	7.95367e-06	-2.9935	3.89506e-06	2483	upstream	-248680	FRG1
336	chr9	102015137	102017001	1865	2.87208	7.98397e-06	2.68028	7.5749e-05	10952	downstream	30567	SEC61B
337	chr13	49465418	49467214	1797	3.08444	8.04426e-06	2.7562	0.000123126	22862	upstream	-84630	FNDC3A
338	chr14	81053356	81054469	1114	2.92288	8.06488e-06	2.86501	4.27823e-05	1734	upstream	-355959	DIO2
339	chr20	2099110	2100284	1175	3.0632	8.12029e-06	2.72796	0.000187723	140901	inside	16582	STK35
340	chr2	11946991	11948149	1159	3.27398	8.12029e-06	2.91297	0.000167644	100422996	downstream	30121	MIR4262
341	chr14	103287026	103289696	2671	2.75305	8.1415e-06	2.43426	0.000339064	7187	inside	43210	TRAF3
342	chr7	99228833	99229800	968	3.34252	8.15283e-06	3.09588	4.3342e-05	221785	inside	14262	ZSCAN25
344	chr20	49109104	49110887	1784	3.20108	8.1838e-06	2.88811	9.92232e-05	5770	upstream	-17787	PTPN1
345	chr3	58983940	58984895	956	3.49822	8.1838e-06	2.32848	0.00935935	200844	inside	51818	C3orf67
347	chr1	225641625	225643383	1759	2.90685	8.22722e-06	2.58984	0.000204866	3930	upstream	-25068	LBR
348	chr11	128449433	128451379	1947	2.70913	8.34637e-06	2.1115	0.00662002	2113	inside	8020	ETS1
349	chr8	29380753	29384682	3930	2.64824	8.44596e-06	2.7085	1.17934e-05	1846	upstream	-172486	DUSP4
350	chr2	204753916	204757252	3337	2.68492	8.47672e-06	2.3576	0.000372355	1493	downstream	21405	CTLA4
351	chrX	67787745	67788688	944	3.72107	8.47672e-06	2.75145	0.00063387	286451	downstream	69121	YIPF6
352	chr2	204883993	204885333	1341	3.14152	8.56182e-06	2.19139	0.0118315	29851	downstream	82522	ICOS
353	chr21	11045759	11049372	3614	-2.93456	8.88131e-06	-2.60905	0.000219127	7179	upstream	-6330	TPTE
354	chr2	238639438	238641112	1675	2.85596	8.93833e-06	2.49206	0.000394403	375316	upstream	-67950	RBM44
355	chr14	91371703	91372517	815	3.70429	8.98188e-06	3.28457	0.000168405	145567	upstream	-88942	TTC7B
356	chr11	66659441	66660290	850	3.22977	8.98494e-06	3.00481	8.42162e-05	78999	downstream	34565	LRFN4
357	chr18	42466881	42467941	1061	3.25325	8.98494e-06	3.67243	2.28872e-06	100422829	downstream	83250	MIR4319
358	chr20	30942096	30944214	2119	2.61952	9.08786e-06	2.3616	0.000339064	171023	upstream	-4051	ASXL1
359	chr16	11269122	11270713	1592	2.82302	9.14876e-06	2.85068	2.37923e-05	116028	upstream	-74384	RMI2
360	chr1	47816720	47817858	1139	3.29433	9.22779e-06	3.41756	1.42093e-05	51727	inside	17251	CMPK1
361	chr2	201808181	201810178	1998	2.85184	9.22779e-06	2.59009	0.00019392	4999	inside	20243	ORC2
362	chr2	65546117	65548460	2344	2.63627	9.24397e-06	2.20384	0.00165428	10097	downstream	91288	ACTR2
363	chr10	30735859	30736646	788	3.46678	9.26845e-06	2.36788	0.00976464	1326	inside	12909	MAP3K8
364	chr2	204749789	204753856	4068	2.52513	9.35187e-06	2.49306	3.63449e-05	1493	downstream	17278	CTLA4
365	chr4	77222349	77223107	759	3.204	9.35187e-06	3.24651	3.63449e-05	8987	upstream	-4830	STBD1
366	chr20	46085556	46087348	1793	2.93055	9.40277e-06	2.81149	8.89702e-05	8202	upstream	-45045	NCOA3
367	chr5	145325248	145326676	1429	2.74005	9.40277e-06	2.17891	0.00406624	153769	inside	9122	SH3RF2
368	chr22	39349061	39351150	2090	2.78204	9.44385e-06	2.38917	0.000577247	100913187	upstream	-4466	APOBEC3A_B
369	chr12	96570368	96571738	1371	2.84447	9.44385e-06	2.62784	0.000103141	2004	upstream	-17839	ELK3
370	chr10	63544201	63546055	1855	2.74449	9.60174e-06	2.54189	0.000210508	84159	upstream	-116812	ARID5B
371	chr8	95253348	95255178	1831	2.84965	9.73671e-06	2.57695	0.000211255	2669	downstream	21199	GEM
372	chr4	190622727	190623744	1018	-3.32064	9.74195e-06	-3.04764	7.57379e-05	2483	upstream	-239247	FRG1
373	chr4	190577471	190584213	6743	-2.85184	9.74195e-06	-2.98	6.75529e-06	2483	upstream	-284503	FRG1
374	chr9	5493115	5494763	1649	2.96337	9.74195e-06	2.25287	0.00576092	80380	upstream	-17430	PDCD1LG2
375	chr12	26470709	26472057	1349	2.96932	9.82515e-06	2.95162	4.0509e-05	8082	downstream	122440	SSPN
376	chr5	137333300	137334165	866	3.59238	9.82515e-06	3.10417	0.000161812	51306	inside	35502	FAM13B
377	chr12	53821585	53822755	1171	3.11515	9.82515e-06	2.64746	0.000388351	269	inside	3946	AMHR2
378	chr3	188505660	188507434	1775	2.94248	9.82515e-06	3.06552	1.05987e-05	285386	upstream	-159343	TPRG1
379	chr6	11363768	11365207	1440	2.96416	9.8514e-06	2.40147	0.00113027	4739	inside	18813	NEDD9
380	chr2	99054577	99055838	1262	2.99902	9.8514e-06	2.95643	8.13503e-05	3631	upstream	-6744	INPP4A
381	chr1	55593230	55594444	1215	3.01638	9.88856e-06	2.29212	0.00387041	23358	inside	87809	USP24
382	chr3	141261005	141262401	1397	3.1029	1.00976e-05	2.77476	0.000243987	5922	inside	55079	RASA2
383	chr20	2963958	2968439	4482	2.64129	1.00976e-05	2.5941	3.45221e-05	2797	upstream	-60310	GNRH2
384	chr20	3364347	3365349	1003	3.34029	1.00976e-05	3.60426	4.67581e-06	25943	inside	24240	C20orf194
385	chr7	43115666	43116533	868	3.22626	1.00976e-05	2.35491	0.00451894	23072	upstream	-36532	HECW1
386	chr2	114606300	114607402	1103	3.41156	1.00976e-05	3.66891	5.82115e-06	10096	upstream	-41211	ACTR3
387	chr2	21018373	21019289	917	3.10002	1.02146e-05	2.67057	0.000594316	60526	inside	4454	LDAH
389	chr1	38492027	38494599	2573	2.67365	1.04314e-05	2.49975	0.000105012	51118	downstream	13643	UTP11
390	chr3	72031119	72032482	1364	2.86024	1.05863e-05	2.7589	4.97814e-05	201617	upstream	-169289	LINC00870
391	chr6	684410	685720	1311	2.94756	1.06291e-05	2.98316	2.62149e-05	55770	inside	8731	EXOC2
392	chr9	4970327	4972098	1772	2.97256	1.06291e-05	2.78935	0.000105012	3717	upstream	-14759	JAK2
393	chr4	141024571	141025449	879	2.99027	1.06328e-05	2.10522	0.0166133	55534	inside	50662	MAML3
394	chr16	67089209	67090848	1640	2.90473	1.06683e-05	2.66548	0.000180116	865	inside	26159	CBFB
395	chr16	24732390	24733809	1420	3.12012	1.06713e-05	2.69689	0.000339757	27327	upstream	-8659	TNRC6A
396	chr17	21317915	21321378	3464	-2.80678	1.0672e-05	-2.67268	4.3342e-05	3768	inside	38216	KCNJ12
397	chr2	223677591	223679020	1430	2.86978	1.08755e-05	2.59807	0.000172422	2181	upstream	-48141	ACSL3
398	chr15	60413848	60414694	847	3.19318	1.08809e-05	2.65929	0.000793287	27023	downstream	117427	FOXB1
399	chr15	20466798	20468614	1817	-3.18523	1.09036e-05	-3.23116	1.70388e-05	646096	upstream	-21199	CHEK2P2
400	chr16	48491719	48492764	1046	3.35996	1.1129e-05	2.65367	0.00126426	6477	upstream	-9410	SIAH1
401	chr1	247038310	247039339	1030	3.35612	1.12206e-05	3.04505	6.91918e-05	25909	inside	56416	AHCTF1
402	chr6	88517573	88518873	1301	3.05774	1.12492e-05	2.62894	0.000486523	55122	upstream	-105588	AKIRIN2
403	chr3	72026829	72028538	1710	2.8079	1.13351e-05	2.71319	5.22399e-05	201617	upstream	-173579	LINC00870
404	chr16	80602868	80604356	1489	2.77364	1.14178e-05	1.96036	0.0297084	83657	downstream	28014	DYNLRB2
405	chr6	91175452	91178456	3005	2.72177	1.14588e-05	2.24987	0.00180954	6885	downstream	121568	MAP3K7
406	chr1	156190940	156193718	2779	2.70275	1.14614e-05	2.30928	0.000821695	11243	inside	8161	PMF1
407	chrY	59015732	59016506	775	-3.55966	1.15648e-05	-3.24003	0.000102887	57055	downstream	33650151	DAZ2
408	chr3	43564014	43565688	1675	2.94929	1.16699e-05	3.24408	5.1949e-06	55129	inside	99546	ANO10
409	chr6	109694378	109695937	1560	2.71008	1.16699e-05	2.82896	1.28415e-05	8763	inside	9384	CD164
410	chr3	65949229	65950715	1487	2.89268	1.16886e-05	2.16646	0.00883427	100873983	downstream	69738	MAGI1-AS1
411	chr12	50640312	50641358	1047	3.14732	1.16886e-05	2.299	0.00901543	100302220	upstream	-12317	MIR1293
412	chr8	27296659	27298579	1921	2.75762	1.16886e-05	2.18102	0.00452618	1135	downstream	40154	CHRNA2
413	chr2	137062668	137063791	1124	2.90148	1.17024e-05	2.12058	0.0102828	7852	upstream	-186943	CXCR4
414	chr17	60170323	60171587	1265	3.09013	1.17766e-05	3.34396	7.29105e-06	9969	upstream	-27680	MED13
415	chr16	68789539	68791968	2430	2.57821	1.18681e-05	2.50661	6.14525e-05	999	inside	18344	CDH1
416	chr4	190672752	190675347	2596	-3.19604	1.20159e-05	-3.46579	4.23775e-06	2483	upstream	-189222	FRG1
417	chr6	15022919	15024335	1417	3.06604	1.21085e-05	2.93625	4.57818e-05	3720	upstream	-222815	JARID2
418	chr12	118604287	118605287	1001	3.30503	1.21829e-05	2.91438	0.000278252	5037	downstream	30417	PEBP1
419	chr16	23681095	23682184	1090	2.98404	1.22328e-05	2.81829	0.000105938	5347	upstream	-9106	PLK1
420	chr1	42327736	42329185	1450	2.97517	1.2262e-05	2.9791	2.18693e-05	59269	inside	173860	HIVEP3
421	chr8	41627628	41629272	1645	2.85151	1.2262e-05	1.91404	0.0490923	157848	inside	15757	NKX6-3
422	chr3	177054863	177056225	1363	3.05294	1.25653e-05	2.67445	0.000418846	100505566	upstream	-104846	LINC00578
423	chr13	27927152	27928378	1227	2.86262	1.25653e-05	2.51302	0.000628696	2971	upstream	-71529	GTF3A
424	chr5	75663323	75664555	1233	3.15418	1.28181e-05	3.37639	6.64752e-06	10788	upstream	-35826	IQGAP2
425	chr11	86303489	86304587	1099	3.05713	1.28487e-05	2.49448	0.00117816	10873	inside	80189	ME3
426	chr2	54906902	54908549	1648	2.82843	1.28487e-05	2.88007	3.30718e-05	400954	upstream	-45247	EML6
427	chr11	122574058	122575912	1855	2.79266	1.28487e-05	2.5354	0.000193018	84959	inside	47660	UBASH3B
428	chr12	32286977	32287978	1002	2.94979	1.28487e-05	2.3289	0.00260484	636	inside	26792	BICD1
429	chr6	108285271	108286661	1391	3.27885	1.30368e-05	4.04646	1.02552e-06	11231	upstream	-5789	SEC63
430	chrX	41966432	41967330	899	3.58255	1.30469e-05	3.25614	0.000212721	8573	upstream	-184145	CASK
431	chrX	9098088	9099763	1676	3.18251	1.30523e-05	2.69363	0.000500034	171483	upstream	-96737	FAM9B
432	chr2	232891373	232893182	1810	3.09723	1.32185e-05	2.583	0.000931349	129563	inside	65080	DIS3L2
433	chr2	64522496	64523865	1370	3.07046	1.34522e-05	2.18434	0.0113324	150992	upstream	-89877	LINC00309
434	chr14	36784273	36785705	1433	3.14388	1.35881e-05	2.37294	0.00414531	51562	inside	5609	MBIP
435	chr10	3780888	3783454	2567	2.57731	1.35881e-05	2.62943	2.08763e-05	1316	downstream	46585	KLF6
436	chr6	14731234	14737959	6726	2.53043	1.35881e-05	2.56711	1.64668e-05	3720	upstream	-514500	JARID2
437	chr17	3542913	3544489	1577	2.87195	1.35881e-05	2.98299	2.08763e-05	1497	inside	3151	CTNS
438	chr1	89506377	89507457	1081	3.00382	1.36095e-05	2.14677	0.0168409	2635	upstream	-17828	GBP3
439	chr6	157177965	157180529	2565	2.68103	1.36846e-05	1.92973	0.0313893	100616154	upstream	-77100	MIR4466
440	chr3	46130545	46132447	1903	2.85697	1.37292e-05	2.48294	0.000741274	2829	upstream	-61566	XCR1
441	chr15	61090702	61091689	988	3.24554	1.3805e-05	2.29519	0.00942627	79664	upstream	-319343	ICE2
442	chrX	77782433	77784190	1758	3.23683	1.40676e-05	2.99769	9.23519e-05	203430	downstream	132392	RTL3
443	chr7	150373305	150374972	1668	-2.89028	1.40676e-05	-2.0675	0.0375773	26157	upstream	-9489	GIMAP2
444	chr5	156890632	156892368	1737	2.70193	1.40676e-05	2.24611	0.00184059	348938	inside	3605	NIPAL4
445	chr7	115956878	115957868	991	3.15555	1.4293e-05	3.08213	5.1173e-05	857	inside	26972	CAV1
446	chr6	155844656	155846009	1354	3.66405	1.44637e-05	3.37243	5.97571e-05	50508	upstream	-67619	NOX3
447	chr13	40262325	40263555	1231	3.15874	1.44637e-05	2.59349	0.00140846	100422940	upstream	-24053	MIR4305
448	chr16	17366620	17367579	960	3.21947	1.44711e-05	2.62449	0.00113334	64131	inside	198118	XYLT1
449	chr7	2796827	2798674	1848	2.62668	1.44711e-05	2.20927	0.00161991	155185	downstream	77664	AMZ1
450	chr11	61214549	61215753	1205	2.99719	1.44928e-05	2.95139	4.41096e-05	54949	downstream	16952	SDHAF2
451	chr15	20444257	20446221	1965	-3.14204	1.44928e-05	-2.90948	0.000120043	646096	upstream	-43740	CHEK2P2
452	chr8	58122073	58123012	940	-2.93977	1.44928e-05	-2.68031	0.00019187	100507651	upstream	-9575	LINC01606
453	chr2	134927172	134928272	1101	2.82197	1.46578e-05	2.62653	0.000202632	100500878	downstream	42476	MIR3679
454	chr1	90010795	90014019	3225	2.61821	1.46627e-05	2.47134	0.000163966	23507	inside	20398	LRRC8B
455	chr21	38281295	38283871	2577	2.65433	1.47801e-05	2.29482	0.00124538	3141	inside	81250	HLCS
456	chr12	27331387	27333395	2009	2.81405	1.47828e-05	2.40974	0.000735906	23012	upstream	-65691	STK38L
457	chr2	170539261	170540288	1028	3.08698	1.47828e-05	2.57441	0.000948903	129881	inside	11670	CCDC173
458	chr19	46618393	46619266	874	3.39988	1.48365e-05	2.52868	0.00288187	388555	downstream	9538	IGFL3
459	chr16	12843491	12845545	2055	2.8223	1.48892e-05	2.64934	0.000109661	100616195	downstream	29313	MIR4718
460	chr3	72682217	72684307	2091	2.9319	1.498e-05	2.36204	0.00247079	23429	upstream	-186443	RYBP
461	chr3	41877777	41878888	1112	3.37661	1.50645e-05	2.75591	0.000732807	54986	inside	125883	ULK4
462	chr2	242727719	242728688	970	3.35515	1.54352e-05	2.9656	0.00018131	64090	inside	11479	GAL3ST2
463	chr7	50235966	50238038	2073	2.71842	1.55274e-05	1.90157	0.0465243	100130988	downstream	100284	SPATA48
464	chr4	190665806	190666867	1062	-3.53048	1.55549e-05	-3.15242	0.000103239	2483	upstream	-196168	FRG1
465	chr6	56457824	56459240	1417	2.90708	1.55827e-05	2.77114	8.0373e-05	81578	upstream	-198932	COL21A1
466	chr1	169563262	169564315	1054	3.41348	1.56332e-05	2.77406	0.00102421	2153	upstream	-7493	F5
467	chr3	142800309	142803254	2946	2.59308	1.5738e-05	2.22492	0.00139782	9435	upstream	-38309	CHST2
468	chr17	1971817	1974976	3160	2.54061	1.5738e-05	2.38357	0.000184076	3090	downstream	14369	HIC1
469	chr4	190610440	190613052	2613	-2.87814	1.5824e-05	-2.99346	8.73786e-06	2483	upstream	-251534	FRG1
470	chr11	47953715	47954616	902	3.00852	1.60733e-05	2.82054	0.000281358	5795	upstream	-48395	PTPRJ
471	chr13	41091341	41093211	1871	2.83277	1.60733e-05	2.92427	1.52951e-05	646982	upstream	-36198	LINC00598
472	chr11	85938637	85940651	2015	3.07908	1.6115e-05	2.68816	0.000339064	8726	upstream	-17169	EED
473	chr3	72386943	72388972	2030	2.87316	1.6115e-05	2.97183	1.2055e-05	23429	downstream	108831	RYBP
474	chr4	38561978	38563179	1202	3.05865	1.6115e-05	2.8035	0.000197424	51274	upstream	-103812	KLF3
475	chr5	143206427	143207211	785	3.40638	1.6418e-05	2.87734	0.000543554	57824	downstream	14701	HMHB1
476	chr15	85211876	85213357	1482	3.01903	1.64387e-05	2.41622	0.00257337	4828	upstream	-10074	NMB
477	chr4	113120347	113121270	924	3.40468	1.69194e-05	3.02705	0.000280419	55435	upstream	-32548	AP1AR
478	chr15	20575488	20576471	984	-3.16088	1.69194e-05	-2.62418	0.00156854	646096	downstream	87491	CHEK2P2
479	chr10	64192635	64193756	1122	3.12128	1.6984e-05	2.42225	0.00312527	219790	upstream	-164169	RTKN2
480	chr3	122387542	122388776	1235	2.84176	1.70433e-05	2.39433	0.00139212	54625	upstream	-12130	PARP14
481	chr6	111727256	111728051	796	3.14049	1.71224e-05	3.26253	2.32215e-05	643749	upstream	-77419	TRAF3IP2-AS1
482	chr17	21240803	21242968	2166	-2.99204	1.71258e-05	-2.8789	3.97031e-05	3768	upstream	-38896	KCNJ12
483	chr10	8296300	8297908	1609	2.80504	1.75096e-05	2.767	5.10436e-05	2625	downstream	199633	GATA3
484	chr2	24743636	24745522	1887	2.77835	1.75607e-05	3.09069	8.15037e-06	8648	upstream	-43543	NCOA1
485	chr16	46855751	46857052	1302	2.82184	1.75607e-05	2.7989	5.06137e-05	388272	inside	9323	C16orf87
486	chr2	122479350	122482474	3125	2.79498	1.76356e-05	2.63581	0.000105367	84365	downstream	15153	NIFK
488	chr1	67628212	67629501	1290	3.02832	1.79328e-05	3.05492	4.19084e-05	149233	inside	23622	IL23R
489	chr5	158246995	158248090	1096	3.1545	1.81307e-05	2.11327	0.023676	1879	inside	279793	EBF1
490	chr21	10611661	10613082	1422	-3.26726	1.82292e-05	-3.46624	8.73786e-06	7179	downstream	427768	TPTE
491	chr10	63642105	63643390	1286	2.89397	1.82407e-05	2.3362	0.00288784	84159	upstream	-18908	ARID5B
492	chr1	66865201	66866205	1005	2.98105	1.83557e-05	3.29529	8.73786e-06	84251	upstream	-134624	SGIP1
493	chr1	32071058	32072116	1059	3.28011	1.83557e-05	2.61779	0.00138758	3061	upstream	-12243	HCRTR1
494	chr2	98304510	98305622	1113	2.90943	1.85258e-05	2.39876	0.00266493	728537	inside	18304	C2orf92
495	chr18	46394311	46396367	2057	2.62047	1.86504e-05	2.42772	0.000259324	4092	downstream	82770	SMAD7
496	chr17	21557971	21558651	681	-3.65319	1.86504e-05	-2.58326	0.00934554	339263	upstream	-80240	LINC02693
497	chr20	42364887	42366144	1258	3.0356	1.86504e-05	2.3703	0.00619988	149699	upstream	-9245	GTSF1L
498	chr12	164945	166353	1409	-3.13887	1.88029e-05	-2.75685	0.000377359	440073	upstream	-11104	IQSEC3
499	chr6	106820613	106822347	1735	2.95046	1.92475e-05	2.78544	0.000230056	9474	upstream	-46918	ATG5
500	chrX	39283789	39285444	1656	3.26877	1.94847e-05	3.6106	1.52482e-05	286442	upstream	-97173	LINC01281
501	chr8	58116926	58118886	1961	-2.96288	1.97269e-05	-3.01148	1.44484e-05	100507651	upstream	-14722	LINC01606
502	chr16	53568359	53569638	1280	2.75227	2.00682e-05	2.65977	9.24501e-05	64400	upstream	-31189	AKTIP
503	chr21	10871535	10872713	1179	-3.57441	2.03132e-05	-3.0774	0.000111163	7179	downstream	167894	TPTE
504	chr12	121651370	121653460	2091	2.66458	2.04059e-05	2.58979	9.11009e-05	5025	inside	3706	P2RX4
505	chr14	89742351	89744141	1791	2.78176	2.08592e-05	2.63821	0.000146744	400236	upstream	-141347	FOXN3-AS1
506	chr10	90168780	90169836	1057	3.57636	2.09658e-05	3.06719	0.000289045	55328	inside	174302	RNLS
507	chr7	92532952	92534681	1730	2.50894	2.12271e-05	2.1021	0.00301695	1021	upstream	-67011	CDK6
508	chr18	60112274	60113408	1135	3.20735	2.14319e-05	2.85915	0.000450069	54877	upstream	-78384	ZCCHC2
509	chr11	47818879	47819982	1104	2.89997	2.14319e-05	2.67978	0.000252384	23360	upstream	-29886	FNBP4
510	chr6	35677748	35678775	1028	2.95611	2.15387e-05	2.61904	0.000339215	2289	inside	18649	FKBP5
511	chr7	128602286	128604105	1820	2.69588	2.15708e-05	2.49273	0.000257664	3663	downstream	24517	IRF5
512	chr4	190643739	190645073	1335	-3.60082	2.16714e-05	-3.37648	5.06765e-05	2483	upstream	-218235	FRG1
513	chr4	190598849	190599701	853	-3.45915	2.17314e-05	-2.95309	0.000348964	2483	upstream	-263125	FRG1
514	chr7	138430786	138431609	824	2.88038	2.19374e-05	2.42085	0.00128649	155006	upstream	-51953	TMEM213
515	chr1	192608464	192609976	1513	2.92518	2.20748e-05	2.63346	0.000460494	6003	inside	3196	RGS13
517	chr4	146727985	146730951	2967	2.67213	2.21887e-05	2.161	0.00430244	646603	downstream	126629	C4orf51
518	chr14	31742715	31743708	994	2.8339	2.23325e-05	2.54227	0.000437346	25831	upstream	-65800	HECTD1
519	chr2	213802316	213804534	2219	2.70468	2.23325e-05	1.93644	0.0499603	100616472	upstream	-11256	MIR4776-2
520	chr21	10605782	10606507	726	-3.65009	2.23325e-05	-3.52915	3.09811e-05	7179	downstream	433647	TPTE
521	chr22	31932508	31933935	1428	2.87266	2.24277e-05	2.81659	7.35483e-05	9814	inside	40383	SFI1
522	chr15	20485537	20487355	1819	-2.98348	2.24311e-05	-2.67347	0.00021167	646096	upstream	-2460	CHEK2P2
523	chr8	133929455	133934207	4753	2.47769	2.24531e-05	2.4968	4.3304e-05	7038	inside	50250	TG
524	chr3	121453863	121455687	1825	2.80604	2.24651e-05	2.59433	0.000452369	2804	inside	14751	GOLGB1
525	chr4	67572	68458	887	-3.06153	2.2677e-05	-3.14773	2.6384e-05	255403	inside	14345	ZNF718
526	chr1	184850748	184853292	2545	2.69608	2.2677e-05	2.5235	0.000179829	116496	inside	92970	NIBAN1
527	chr13	39771010	39772157	1148	3.1402	2.28884e-05	2.9458	8.94079e-05	387921	downstream	158562	NHLRC3
528	chr5	142816119	142817124	1006	3.0933	2.29212e-05	2.79568	0.000332655	2908	upstream	-1042	NR3C1
529	chr18	57619327	57621668	2342	2.58917	2.30842e-05	2.13157	0.00506827	5366	downstream	52135	PMAIP1
530	chr15	77280068	77281802	1735	2.68284	2.30842e-05	2.77832	2.58256e-05	9051	upstream	-6953	PSTPIP1
531	chr13	22260669	22261447	779	3.36483	2.32273e-05	3.01992	0.000231797	2254	inside	15454	FGF9
532	chr4	190675659	190678172	2514	-3.06764	2.32273e-05	-3.08586	2.92718e-05	2483	upstream	-186315	FRG1
534	chr7	51190942	51191913	972	3.02889	2.3716e-05	2.68184	0.000597816	23242	inside	193573	COBL
535	chr14	69161161	69162967	1807	2.72978	2.37991e-05	1.94717	0.0437349	677	downstream	101799	ZFP36L1
536	chr3	141274640	141275630	991	3.15175	2.40794e-05	2.86699	0.000218013	5922	inside	68714	RASA2
537	chr12	47812829	47814087	1259	2.98242	2.41792e-05	2.76855	0.000230455	100233209	upstream	-202603	PCED1B-AS1
538	chr10	5210343	5211462	1120	3.5697	2.42588e-05	2.52466	0.00736721	340811	inside	16807	AKR1C8P
539	chr5	55261868	55263023	1156	3.15687	2.43753e-05	3.16361	5.97571e-05	3572	inside	28953	IL6ST
540	chr11	16923258	16925244	1987	2.78545	2.44818e-05	2.71304	0.000120043	144100	inside	112705	PLEKHA7
541	chr7	129078279	129079865	1587	3.07699	2.46294e-05	3.02721	7.13072e-05	57464	inside	4005	STRIP2
542	chr18	55504667	55505774	1108	3.06833	2.47282e-05	2.69141	0.000480401	5205	upstream	-34340	ATP8B1
543	chr1	101664022	101665692	1671	2.75226	2.49126e-05	2.38403	0.00103146	1901	upstream	-38283	S1PR1
545	chr16	15991376	15991949	574	4.14135	2.52115e-05	3.62138	0.000105012	123811	upstream	-8929	FOPNL
546	chr22	22145460	22146751	1292	3.02167	2.52422e-05	2.41937	0.00276852	29799	upstream	-55389	YPEL1
547	chr10	22597090	22597965	876	3.24131	2.52422e-05	2.99918	0.00041167	100532731	upstream	-8222	COMMD3-BMI1
548	chr8	125211493	125213106	1614	2.68994	2.52422e-05	2.44042	0.000480401	439941	upstream	-158470	FER1L6-AS1
549	chr8	100667587	100669386	1800	2.87096	2.52422e-05	2.55063	0.00062341	100126309	upstream	-118498	MIR875
550	chr8	129350322	129351558	1237	3.27484	2.52422e-05	2.48351	0.00306653	100302281	downstream	187960	MIR1208
551	chr2	43520608	43521743	1136	2.8413	2.52422e-05	1.98666	0.0381542	100129726	downstream	66258	LINC01126
552	chr8	38052706	38053756	1051	3.08373	2.53073e-05	2.76179	0.000380132	27257	upstream	-18458	LSM1
553	chr2	25575194	25576773	1580	2.8645	2.53417e-05	2.69983	0.000182992	1788	upstream	-9735	DNMT3A
554	chr21	44219359	44220531	1173	2.98547	2.53988e-05	2.22742	0.0130373	10785	downstream	80340	WDR4
555	chr10	6177888	6179382	1495	2.69424	2.53988e-05	2.64577	6.50759e-05	5209	upstream	-8955	PFKFB3
556	chr15	64989712	64991297	1586	2.85268	2.56081e-05	2.75664	8.39957e-05	4947	inside	5750	OAZ2
558	chr9	68995770	69002896	7127	-2.66097	2.56081e-05	-2.8246	1.11214e-05	595135	downstream	152084	PGM5P2
559	chr8	129087921	129092110	4190	2.48139	2.56781e-05	2.57876	1.999e-05	100302175	downstream	26523	MIR1207
560	chr14	19793011	19793741	731	-4.2306	2.57317e-05	-3.2224	0.000304363	101101776	upstream	-111995	BMS1P17
561	chr4	114394892	114395949	1058	3.38162	2.59911e-05	3.03569	0.000290684	817	inside	288191	CAMK2D
562	chr14	35834237	35836779	2543	2.55047	2.59911e-05	2.25884	0.000813664	4792	downstream	39723	NFKBIA
563	chr6	157278621	157279827	1207	3.05215	2.59911e-05	2.11322	0.0316	100616154	upstream	-177756	MIR4466
564	chr10	116246817	116249027	2211	2.74836	2.60212e-05	2.24482	0.00389129	84632	upstream	-82302	AFAP1L2
566	chr17	21528594	21529266	673	-3.55409	2.64043e-05	-2.65988	0.0134981	339263	upstream	-50863	LINC02693
567	chr4	101743934	101745344	1411	3.00373	2.66175e-05	3.24279	1.05161e-05	100874275	upstream	-147664	LINC01216
568	chr6	158997885	158999075	1191	3.1322	2.67769e-05	2.32187	0.00783695	57583	inside	40417	TMEM181
569	chr6	158585432	158586402	971	3.03534	2.68071e-05	2.54749	0.00262392	84947	inside	3880	SERAC1
570	chr8	126122339	126123767	1429	2.86334	2.68089e-05	2.63316	0.000504051	286053	inside	18256	NSMCE2
571	chr17	57419525	57420730	1206	2.79138	2.6869e-05	2.64927	0.000183324	388403	inside	10472	YPEL2
572	chrX	20533382	20534857	1476	3.09371	2.708e-05	3.01756	9.03136e-05	6197	upstream	-247859	RPS6KA3
573	chr4	48037690	48039130	1441	2.89947	2.72286e-05	2.81279	0.000163966	152519	overlapEnd	18899	NIPAL1
574	chr7	21404132	21405083	952	3.12484	2.72636e-05	2.37488	0.00726823	6671	upstream	-63557	SP4
575	chr5	37722709	37723879	1171	2.99175	2.74183e-05	2.23895	0.0094472	2668	downstream	117073	GDNF
576	chr6	24743232	24744376	1145	2.99037	2.74855e-05	2.95769	5.1173e-05	81688	upstream	-23829	C6orf62
577	chr1	9963522	9964839	1318	3.31095	2.74855e-05	3.24267	5.20229e-05	56998	inside	6794	CTNNBIP1
579	chr21	11033560	11035348	1789	-2.99608	2.76108e-05	-3.20779	2.08763e-05	7179	inside	5869	TPTE
580	chr20	1338171	1339576	1406	2.7954	2.78564e-05	2.12082	0.0152885	27111	upstream	-28292	SDCBP2
581	chr17	21311404	21312389	986	-3.40316	2.82612e-05	-3.28623	5.40579e-05	3768	inside	31705	KCNJ12
582	chr13	43070752	43072592	1841	2.9491	2.85692e-05	2.76387	0.000190327	8600	upstream	-66120	TNFSF11
583	chr21	10601145	10602994	1850	-3.37125	2.9509e-05	-3.22686	2.90572e-05	7179	downstream	438284	TPTE
584	chr21	11058978	11060419	1442	-2.89794	2.97871e-05	-2.36693	0.00235863	7179	upstream	-19549	TPTE
585	chr1	230244270	230247196	2927	2.52275	2.98657e-05	2.27629	0.000699929	2590	inside	50734	GALNT2
586	chr14	24758545	24759629	1085	3.06586	3.00182e-05	3.10779	5.1173e-05	115817	downstream	10494	DHRS1
587	chr4	190651424	190654274	2851	-2.74358	3.02285e-05	-2.88989	1.27864e-05	2483	upstream	-210550	FRG1
589	chr4	26732437	26733574	1138	2.97641	3.0769e-05	3.2103	2.92718e-05	57620	upstream	-129876	STIM2
590	chr11	86454118	86455159	1042	3.18722	3.08961e-05	2.34865	0.00718783	11098	upstream	-57373	PRSS23
591	chr4	190679393	190680792	1400	-3.23111	3.09024e-05	-2.43403	0.00566963	2483	upstream	-182581	FRG1
592	chr2	37116770	37117765	996	3.1212	3.11027e-05	3.4185	2.30697e-05	6801	inside	76845	STRN
593	chr15	20433980	20435161	1182	-3.22951	3.11106e-05	-3.26801	3.23319e-05	646096	upstream	-54017	CHEK2P2
594	chr17	21313318	21314735	1418	-3.15952	3.12287e-05	-2.65912	0.000877871	3768	inside	33619	KCNJ12
595	chr14	73929771	73930685	915	3.32494	3.14594e-05	2.88133	0.000341737	8650	upstream	-4485	NUMB
596	chr9	140291887	140293004	1118	2.87018	3.17086e-05	3.45895	4.98381e-06	54932	inside	25827	EXD3
597	chr7	100124838	100125595	758	3.06556	3.18749e-05	3.13553	5.07519e-05	3268	upstream	-11996	AGFG2
598	chr15	86253428	86254309	882	3.09291	3.18749e-05	2.4425	0.00518708	100302121	downstream	60381	MIR1276
599	chr17	21307003	21311225	4223	-2.5135	3.195e-05	-2.58498	2.92718e-05	3768	inside	27304	KCNJ12
600	chr14	89808238	89808929	692	3.51003	3.23607e-05	3.72903	0.00010962	400236	upstream	-75460	FOXN3-AS1
601	chr12	90162466	90163528	1063	3.10696	3.24206e-05	2.95918	0.000100865	338758	downstream	59734	ATP2B1-AS1
602	chr5	37453853	37455244	1392	3.04074	3.24889e-05	2.58291	0.00187856	55100	inside	74441	WDR70
603	chr3	41229582	41230381	800	3.12059	3.25174e-05	2.93672	0.000201244	1499	upstream	-6819	CTNNB1
604	chr4	190588793	190592761	3969	-2.81007	3.27779e-05	-2.97916	1.44017e-05	2483	upstream	-273181	FRG1
605	chrY	59003352	59005299	1948	-2.95294	3.28505e-05	-2.96413	4.57818e-05	57055	downstream	33637771	DAZ2
606	chr3	59920155	59921371	1217	3.08227	3.32928e-05	2.42442	0.00434391	200844	upstream	-884397	C3orf67
607	chr3	195128153	195129225	1073	3.04512	3.33354e-05	2.80677	0.000370448	23527	inside	35664	ACAP2
608	chr2	114549013	114550252	1240	3.48381	3.34119e-05	2.64272	0.00318348	80255	upstream	-34613	SLC35F5
609	chr2	28806372	28808278	1907	2.60774	3.35114e-05	2.17001	0.00323193	151056	inside	87434	PLB1
610	chr4	113656333	113657597	1265	2.90594	3.37204e-05	2.55549	0.000807382	287	upstream	-82906	ANK2
611	chr8	29606600	29609017	2418	2.7109	3.37242e-05	2.55742	0.000306033	619351	upstream	-975	LINC00589
612	chr17	2809557	2810739	1183	3.57406	3.37837e-05	3.20756	0.00017628	23108	inside	109825	RAP1GAP2
613	chr9	19998235	20000471	2237	2.64714	3.37837e-05	2.63173	7.92557e-05	25769	upstream	-211218	SLC24A2
614	chr15	35285363	35287113	1751	2.69568	3.37837e-05	2.5778	0.000305262	54989	upstream	-4866	ZNF770
616	chr4	103311307	103312379	1073	3.33839	3.38275e-05	2.77844	0.000656727	64116	upstream	-44652	SLC39A8
617	chr17	18763034	18764750	1717	2.5403	3.39805e-05	2.62639	4.3304e-05	5636	inside	3422	PRPSAP2
618	chrX	24531403	24532224	822	3.3539	3.39958e-05	3.6313	3.90309e-05	5165	inside	48059	PDK3
619	chr4	190548624	190550656	2033	-2.91797	3.41334e-05	-2.92985	5.2611e-05	2483	upstream	-313350	FRG1
620	chr15	61535945	61537168	1224	3.15603	3.42995e-05	3.24103	4.3304e-05	6095	upstream	-14443	RORA
621	chr10	8172944	8174307	1364	3.05477	3.46102e-05	2.11369	0.0329075	2625	downstream	76277	GATA3
622	chr4	8420544	8422308	1765	2.77133	3.48275e-05	2.49952	0.000470488	152992	upstream	-20060	TRMT44
623	chr16	68753652	68754977	1326	3.04756	3.49867e-05	2.24034	0.0105171	999	upstream	-17543	CDH1
624	chr10	99172240	99175628	3389	2.48784	3.50805e-05	2.20967	0.00125573	5223	upstream	-13787	PGAM1
625	chr21	10623095	10624021	927	-3.35397	3.51309e-05	-3.48575	2.70513e-05	7179	downstream	416334	TPTE
626	chr10	7299096	7300001	906	3.02512	3.53368e-05	3.7966	4.53811e-06	57713	inside	154352	SFMBT2
628	chr3	12436108	12437673	1566	2.56979	3.55338e-05	2.44761	0.000302733	80746	upstream	-89823	TSEN2
630	chr6	42305567	42309320	3754	2.46871	3.559e-05	2.18793	0.00165428	55809	inside	114298	TRERF1
631	chr1	233762829	233764063	1235	2.95332	3.59052e-05	2.15587	0.0205148	100616390	downstream	2931	MIR4427
632	chr15	60211206	60212590	1385	2.58184	3.61011e-05	2.16308	0.00358322	27023	upstream	-85215	FOXB1
633	chr15	20498501	20502004	3504	-2.59105	3.61011e-05	-2.04837	0.0119799	646096	downstream	10504	CHEK2P2
634	chr4	69114791	69115771	981	3.47427	3.61094e-05	3.11811	0.000105012	132724	upstream	-3379	TMPRSS11B
635	chr15	20549365	20553467	4103	-2.46118	3.63292e-05	-2.27343	0.000455923	646096	downstream	61368	CHEK2P2
636	chr13	49457928	49459090	1163	2.5548	3.63292e-05	1.98366	0.0189804	22862	upstream	-92120	FNDC3A
637	chr8	29783604	29784831	1228	3.12586	3.6467e-05	2.38937	0.0075469	286135	inside	4575	LINC02209
638	chr20	49177352	49181614	4263	2.43038	3.64913e-05	2.27325	0.000414647	693230	upstream	-24971	MIR645
639	chr4	103810829	103811943	1115	2.95627	3.64913e-05	2.97506	0.000112222	493856	inside	20694	CISD2
640	chr4	190547010	190547982	973	-3.29208	3.66278e-05	-2.8182	0.000970536	2483	upstream	-314964	FRG1
641	chrX	16840507	16841523	1017	3.84628	3.66507e-05	3.6891	0.000141832	55787	inside	35952	TXLNG
642	chr18	21566369	21567679	1311	2.73249	3.66676e-05	2.4134	0.00151245	125488	upstream	-6368	TTC39C
643	chr10	52020259	52021397	1139	2.84866	3.69255e-05	2.43936	0.0018234	56624	upstream	-11889	ASAH2
644	chr4	190631098	190633630	2533	-2.91513	3.72152e-05	-3.02533	2.12348e-05	2483	upstream	-230876	FRG1
645	chr3	31293421	31295961	2541	2.72578	3.77394e-05	2.5164	0.000312409	201595	upstream	-281070	STT3B
646	chr7	102475273	102476104	832	3.05703	3.79945e-05	3.02212	0.000235286	10234	upstream	-78071	LRRC17
647	chr4	190629934	190630911	978	-3.45711	3.83299e-05	-2.92973	0.00048744	2483	upstream	-232040	FRG1
648	chr8	129262724	129265025	2302	2.70181	3.86432e-05	2.23221	0.00463346	100302281	downstream	100362	MIR1208
649	chr13	34213437	34214758	1322	3.17408	3.87934e-05	2.93943	0.000167644	90627	inside	37495	STARD13
650	chr6	108766006	108767010	1005	3.63982	3.9617e-05	3.49682	0.000154869	2309	upstream	-115020	FOXO3
651	chr12	9396495	9398387	1893	2.84356	3.99486e-05	2.81311	0.000109661	100499405	downstream	3896	LINC00987
652	chr18	60006456	60008079	1624	2.6126	4.00762e-05	2.39189	0.000768572	8792	inside	13936	TNFRSF11A
653	chr7	99234393	99235837	1445	3.06182	4.02252e-05	2.83194	0.000475314	221785	inside	19822	ZSCAN25
654	chr14	98565565	98566467	903	3.17221	4.11005e-05	2.75228	0.00091458	388011	upstream	-121104	LINC01550
655	chr5	52365167	52366192	1026	2.98681	4.11005e-05	3.18886	2.90572e-05	4338	downstream	40431	MOCS2
656	chr16	67951380	67952471	1092	2.96397	4.12691e-05	2.55946	0.00101127	1506	downstream	14398	CTRL
657	chr6	42488205	42489226	1022	2.97775	4.12784e-05	3.40885	8.15037e-06	23304	upstream	-43555	UBR2
658	chr8	129526773	129527690	918	3.21116	4.1377e-05	3.32966	5.72142e-05	100302281	downstream	364411	MIR1208
659	chr16	9161592	9162668	1077	2.99694	4.14422e-05	3.18866	1.78456e-05	29035	upstream	-23945	C16orf72
660	chr1	184129241	184130979	1739	3.02484	4.14734e-05	2.84138	0.000263562	116461	downstream	108430	TSEN15
661	chr3	99575019	99576275	1257	3.02375	4.16874e-05	2.58338	0.00288187	84319	inside	38341	CMSS1
662	chr17	53811566	53812523	958	3.12075	4.19261e-05	2.76298	0.000638998	55273	upstream	-2084	TMEM100
663	chr7	17300438	17301754	1317	2.64922	4.21095e-05	1.93036	0.0457921	196	upstream	-37838	AHR
664	chr4	190671401	190672653	1253	-3.1646	4.24192e-05	-3.17594	6.50759e-05	2483	upstream	-190573	FRG1
665	chr4	84469237	84470122	886	2.99335	4.24192e-05	2.73661	0.000323127	84803	inside	12170	GPAT3
666	chr1	33489902	33491408	1507	2.66075	4.24509e-05	2.83099	2.4887e-05	204	inside	12610	AK2
667	chr12	56154305	56155104	800	3.02411	4.24509e-05	3.03229	8.89306e-05	10220	downstream	17241	GDF11
668	chr17	54863566	54865333	1768	2.59264	4.24509e-05	2.21711	0.00297506	339210	downstream	47690	C17orf67
669	chr6	37207348	37208568	1221	2.68876	4.24509e-05	3.16932	4.53811e-06	55633	upstream	-18200	TBC1D22B
670	chr2	202397241	202398238	998	3.59862	4.24568e-05	3.39855	0.000104196	55437	downstream	80849	STRADB
671	chr21	11054220	11058137	3918	-2.67913	4.26154e-05	-2.90239	1.21267e-05	7179	upstream	-14791	TPTE
672	chr2	26040384	26041190	807	3.05223	4.32979e-05	2.59659	0.00219316	55252	inside	60928	ASXL2
673	chr14	89973336	89974853	1518	2.94899	4.51629e-05	2.23609	0.0133159	29018	upstream	-69224	FOXN3-AS2
674	chr22	31569428	31570511	1084	2.97233	4.53694e-05	3.02195	6.50759e-05	91445	inside	13290	RNF185
675	chr21	26873658	26875612	1955	3.57699	4.54233e-05	3.73431	1.43036e-05	114614	upstream	-60799	MIR155HG
676	chr9	3385595	3386379	785	3.29099	4.54287e-05	2.62676	0.00201186	5991	inside	140388	RFX3
677	chr2	191582196	191584663	2468	2.57018	4.60088e-05	2.49961	0.000164646	4664	downstream	68348	NAB1
678	chr2	12433669	12435078	1410	2.8461	4.60139e-05	2.41721	0.00350748	28951	upstream	-423329	TRIB2
679	chr7	22142970	22143782	813	2.93111	4.60139e-05	2.56258	0.00120602	55536	upstream	-157428	CDCA7L
680	chr1	171786563	171788000	1438	2.81971	4.60139e-05	2.21603	0.00904205	26052	upstream	-24055	DNM3
681	chr4	38940251	38941599	1349	2.92584	4.60139e-05	3.08873	4.27823e-05	693159	downstream	70598	MIR574
682	chr1	221612291	221614337	2047	2.67696	4.60139e-05	2.06101	0.0172895	400804	upstream	-102653	LINC02817
683	chr8	11639916	11641672	1757	2.70452	4.60902e-05	2.66921	0.000110093	2222	upstream	-13166	FDFT1
684	chr15	20463152	20465256	2105	-2.67473	4.61437e-05	-3.26593	2.26561e-06	646096	upstream	-24845	CHEK2P2
685	chr4	190544359	190545891	1533	-2.86667	4.68661e-05	-2.66853	0.000281358	2483	upstream	-317615	FRG1
686	chr1	89916240	89917337	1098	2.83558	4.70291e-05	3.24505	1.35678e-05	400759	downstream	43002	GBP1P1
687	chr1	227260503	227261242	740	3.38869	4.70291e-05	2.36137	0.0228278	56997	downstream	175914	COQ8A
688	chr17	38439536	38441064	1529	2.60191	4.72265e-05	2.21956	0.00334514	990	upstream	-4610	CDC6
689	chr5	78856277	78857822	1546	2.93373	4.7431e-05	2.65412	0.000407397	9456	upstream	-46618	HOMER1
690	chr2	208175699	208176878	1180	2.9993	4.77354e-05	2.50797	0.0010079	8609	upstream	-143729	KLF7
691	chr8	97718575	97719638	1064	3.19225	4.85187e-05	2.46407	0.00766658	10404	inside	61076	CPQ
692	chr6	57447561	57448538	978	-3.1448	4.8639e-05	-2.40332	0.00846732	5558	inside	265139	PRIM2
693	chr15	34869749	34871079	1331	2.76329	4.97389e-05	2.40201	0.00211775	440270	upstream	-41527	GOLGA8B
694	chr11	2163768	2164557	790	3.35116	5.05688e-05	2.56097	0.00472291	51214	inside	2010	IGF2-AS
695	chr2	55529072	55529881	810	3.41958	5.08659e-05	2.84044	0.00474979	344405	downstream	19617	PRORSD1P
696	chr21	11061369	11062877	1509	-3.03005	5.09232e-05	-2.86314	0.000361159	7179	upstream	-21940	TPTE
697	chr6	43538524	43539482	959	2.95112	5.09636e-05	2.83452	0.000180116	57510	inside	5288	XPO5
699	chrY	59025710	59026649	940	-3.25952	5.1274e-05	-3.25817	6.60165e-05	57055	downstream	33660129	DAZ2
700	chr6	14743000	14745010	2011	2.74095	5.1274e-05	2.83151	4.09429e-05	3720	upstream	-502734	JARID2
701	chr19	50803743	50805636	1894	2.70748	5.17437e-05	1.96359	0.0481914	3748	downstream	28891	KCNC3
702	chr8	12404444	12405488	1045	-3.06209	5.17934e-05	-2.63735	0.00102948	653333	upstream	-110580	FAM86B2
703	chr7	35761811	35763601	1791	2.98612	5.20501e-05	2.28786	0.0146601	64224	upstream	-27039	HERPUD2
704	chr7	26006473	26009219	2747	2.40253	5.22358e-05	1.99427	0.0093784	406940	upstream	-16867	MIR148A
705	chr2	11723922	11724987	1066	2.7532	5.25507e-05	2.18679	0.00817198	100616469	upstream	-43119	MIR4429
706	chrY	59006002	59006712	711	-3.27282	5.25727e-05	-3.15593	0.000212721	57055	downstream	33640421	DAZ2
707	chr5	130724580	130726190	1611	2.62986	5.25727e-05	2.50423	0.000409203	56990	inside	124878	CDC42SE2
708	chr2	182655363	182656795	1433	2.87355	5.26101e-05	2.83829	0.000192524	6744	upstream	-101109	ITPRID2
709	chr12	102186875	102187825	951	3.04594	5.31789e-05	3.10823	9.80122e-05	79158	inside	37770	GNPTAB
710	chr1	20822313	20823610	1298	2.87868	5.31789e-05	2.1113	0.0266588	55450	upstream	-9585	CAMK2N1
711	chr22	22564356	22565960	1605	2.75133	5.35196e-05	2.56388	0.00041167	7441	upstream	-34844	VPREB1
712	chr17	21207669	21210787	3119	-2.66102	5.35196e-05	-2.57494	0.000168405	5606	inside	19701	MAP2K3
713	chr4	190626082	190627235	1154	-2.92518	5.38512e-05	-2.51682	0.00211894	2483	upstream	-235892	FRG1
714	chr5	40223782	40225940	2159	2.76673	5.4206e-05	3.00138	1.79687e-05	5734	upstream	-456250	PTGER4
715	chr2	144461743	144463081	1339	3.15357	5.43992e-05	2.96366	0.000525194	55843	inside	574844	ARHGAP15
716	chr16	79039982	79042753	2772	2.589	5.51214e-05	1.99646	0.0227004	4094	downstream	594640	MAF
717	chr12	395453	396866	1414	2.86018	5.51214e-05	2.95393	5.60014e-05	6540	upstream	-23414	SLC6A13
718	chr2	74086885	74087435	551	4.03945	5.51892e-05	3.72203	0.000196711	10617	inside	30842	STAMBP
719	chr1	193669698	193671601	1904	2.69966	5.55562e-05	2.40843	0.00240475	8707	upstream	-513955	B3GALT2
720	chr8	29326063	29327972	1910	2.42645	5.62139e-05	2.59348	2.36546e-05	1846	upstream	-117796	DUSP4
721	chr1	90001706	90003321	1616	2.93579	5.62387e-05	2.75767	0.000372355	23507	inside	11309	LRRC8B
723	chr19	39841750	39842920	1171	2.84024	5.63975e-05	2.01589	0.0454236	55095	inside	8642	SAMD4B
724	chr17	80463893	80464819	927	2.88485	5.64815e-05	2.30325	0.00896183	3607	upstream	-13701	FOXK2
725	chr18	46687890	46688778	889	3.00918	5.64815e-05	2.36528	0.00548453	100616420	upstream	-111752	MIR4744
726	chr9	79052901	79054878	1978	2.58752	5.70413e-05	2.77745	3.91396e-05	2650	inside	18149	GCNT1
727	chr1	101643159	101645980	2822	2.38994	5.71016e-05	2.68962	7.80665e-06	1901	upstream	-59146	S1PR1
728	chr1	192952228	192953788	1561	2.788	5.75394e-05	2.40097	0.00163973	6738	upstream	-76324	RO60
729	chr7	3145724	3146809	1086	2.70304	5.75835e-05	2.65109	0.000240138	84433	upstream	-62215	CARD11
730	chr1	168205921	168207300	1380	2.84629	5.76279e-05	2.74188	0.000334132	84832	downstream	10747	ANKRD36BP1
732	chr6	138147795	138152415	4621	2.36722	5.79737e-05	2.21113	0.000726417	7128	upstream	-40530	TNFAIP3
733	chr2	54994890	54995703	814	3.42316	5.79737e-05	3.54442	5.1173e-05	400954	inside	42741	EML6
734	chr15	75121626	75122745	1120	3.12462	5.87117e-05	2.36207	0.0128507	594855	inside	3809	CPLX3
735	chr11	35358485	35359506	1022	2.83133	5.89618e-05	2.87917	7.4188e-05	6506	inside	83125	SLC1A2
736	chr9	108122023	108122914	892	3.2495	5.89618e-05	2.56633	0.00325968	83856	upstream	-88292	FSD1L
737	chr15	20509565	20510769	1205	-3.10274	5.89618e-05	-2.6439	0.00137785	646096	downstream	21568	CHEK2P2
738	chr6	154925944	154928535	2592	2.64128	5.90287e-05	2.49364	0.000318013	26034	upstream	-94191	IPCEF1
739	chr10	129788262	129790623	2362	2.53739	5.90287e-05	2.25156	0.00183685	5791	inside	82937	PTPRE
740	chr4	48023160	48023759	600	3.57931	5.90632e-05	3.2922	0.000323065	152519	inside	4369	NIPAL1
741	chr4	190601137	190602450	1314	-2.77883	5.91985e-05	-3.10142	6.91578e-06	2483	upstream	-260837	FRG1
742	chr11	2098009	2099338	1330	2.72344	5.91985e-05	2.55714	0.000525194	619552	downstream	57430	MIR483
743	chr1	200417170	200418070	901	3.0143	5.95224e-05	2.94765	0.000240138	23528	upstream	-38004	ZNF281
744	chr8	131020399	131021606	1208	2.81722	5.95224e-05	2.76874	0.000169413	100847051	includeFeature	300	MIR5194
745	chr16	9166145	9167824	1680	2.6985	5.96699e-05	2.44023	0.000809324	29035	upstream	-19392	C16orf72
746	chr16	20694890	20695910	1021	3.22222	5.98687e-05	2.98389	0.000490935	116285	inside	14176	ACSM1
747	chr11	110243587	110244741	1155	2.85808	5.98687e-05	2.52258	0.000940208	2230	upstream	-57074	FDX1
748	chr21	10940039	10940827	789	-3.45334	6.05679e-05	-2.83936	0.00431728	7179	inside	99390	TPTE
749	chr17	17756239	17757782	1544	2.79011	6.07069e-05	2.78154	0.000161361	6720	upstream	-15914	SREBF1
750	chr7	129170369	129171574	1206	2.81404	6.07203e-05	2.39877	0.00303745	100287482	downstream	28049	SMKR1
751	chr10	75837800	75838497	698	3.13014	6.10767e-05	2.74888	0.00106988	26985	downstream	73026	AP3M1
752	chr13	44771612	44772962	1351	2.85389	6.11662e-05	2.30813	0.00713172	100874377	upstream	-39254	SMIM2-IT1
754	chr5	150643347	150644296	950	3.22313	6.17894e-05	2.36559	0.00901061	2760	inside	10734	GM2A
755	chr7	73129508	73130790	1283	2.86073	6.17894e-05	2.75794	0.000230236	6804	inside	4509	STX1A
757	chr7	106064138	106066565	2428	2.61295	6.24122e-05	2.34487	0.00101593	10135	upstream	-138500	NAMPT
758	chr18	13178628	13180362	1735	2.617	6.24122e-05	1.95267	0.043336	753	upstream	-40101	LDLRAD4
759	chr15	20603473	20604281	809	-2.96387	6.24809e-05	-2.86815	0.000311565	283755	inside	107960	HERC2P3
760	chr3	58456547	58457670	1124	2.70329	6.24809e-05	2.15211	0.0101428	200845	upstream	-21276	KCTD6
761	chr9	79038611	79040135	1525	2.74471	6.33093e-05	2.34247	0.00364525	2650	inside	3859	GCNT1
762	chr5	54716384	54717691	1308	2.89022	6.35049e-05	3.14441	3.30718e-05	100847019	downstream	88370	MIR5687
764	chr3	61506528	61507694	1167	3.44486	6.42763e-05	2.60201	0.00310368	5793	upstream	-40715	PTPRG
765	chr12	4605181	4606162	982	3.12616	6.49692e-05	3.14201	0.000266909	57102	inside	42456	C12orf4
766	chr4	190617177	190619698	2522	-2.77423	6.52595e-05	-3.20293	8.15037e-06	2483	upstream	-244797	FRG1
767	chr16	11193262	11195699	2438	2.54059	6.62665e-05	2.26475	0.00207547	116028	upstream	-150244	RMI2
768	chr2	176019031	176019839	809	2.91809	6.63792e-05	2.49708	0.00299138	100126350	downstream	13406	MIR933
769	chr4	190667005	190669476	2472	-2.97601	6.73962e-05	-2.9519	0.000114412	2483	upstream	-194969	FRG1
770	chr10	49517468	49518391	924	2.76698	6.7993e-05	2.91472	5.1173e-05	5599	inside	2682	MAPK8
771	chr15	81315440	81317095	1656	2.62278	6.7993e-05	2.61938	0.000187723	59274	downstream	22145	TLNRD1
772	chr3	183088380	183089837	1458	2.9438	6.7993e-05	2.43639	0.00307277	23101	inside	57475	MCF2L2
773	chr7	7758444	7759652	1209	2.65461	6.82075e-05	2.35401	0.00203061	6119	upstream	-206	RPA3
774	chr18	57593678	57595696	2019	2.7253	6.8518e-05	2.8524	4.18652e-05	5366	downstream	26486	PMAIP1
775	chr20	30919888	30922868	2981	2.40207	6.86371e-05	2.38314	0.000214923	171023	upstream	-26259	ASXL1
776	chr9	69817026	69818405	1380	-2.82184	6.94598e-05	-2.53208	0.00156854	100133920	downstream	165665	LOC100133920
777	chr16	70187477	70190151	2675	-2.56706	6.98566e-05	-2.06202	0.0140938	55066	inside	39948	PDPR
778	chr11	93970604	93972396	1793	-2.74798	7.16752e-05	-2.91376	2.62563e-05	390243	upstream	-68199	IZUMO1R
779	chr14	50987687	50989243	1557	2.50613	7.18395e-05	2.21759	0.00306039	11183	inside	11689	MAP4K5
780	chr15	20580590	20581599	1010	-2.88035	7.21222e-05	-2.58792	0.00091458	646096	downstream	92593	CHEK2P2
781	chr14	53657289	53658684	1396	2.88041	7.21222e-05	2.97625	9.90196e-05	80821	upstream	-37243	DDHD1
782	chr7	75223401	75224807	1407	2.72399	7.25867e-05	2.23692	0.0090483	5387	upstream	-65948	PMS2P3
783	chr18	59618953	59620129	1177	2.71412	7.25867e-05	2.58603	0.000293727	220441	upstream	-58649	RNF152
784	chr10	35644774	35645970	1197	2.87039	7.25867e-05	2.60442	0.000834833	219771	inside	108821	CCNY
785	chr2	61099028	61102000	2973	2.5976	7.32264e-05	2.4551	0.000515544	400957	inside	9421	LINC01185
786	chr6	141647412	141648268	857	2.77027	7.33877e-05	2.52206	0.000711211	100616180	downstream	642461	MIR4465
787	chr2	74113112	74114043	932	2.87659	7.33877e-05	2.90639	0.000175671	72	upstream	-6981	ACTG2
788	chr18	68376809	68377688	880	-3.27564	7.37846e-05	-2.42839	0.0487378	9306	downstream	420672	SOCS6
790	chr5	148170356	148171623	1268	3.00683	7.3865e-05	2.86214	0.000363641	154	upstream	-35800	ADRB2
791	chr3	44146267	44147158	892	2.96904	7.39485e-05	2.67545	0.000843412	406929	upstream	-9437	MIR138-1
792	chr16	79661825	79663100	1276	2.59345	7.39485e-05	2.12879	0.0122271	4094	upstream	-27203	MAF
793	chr2	29352510	29353840	1331	2.74083	7.41951e-05	2.20368	0.0107988	79745	inside	31939	CLIP4
794	chr4	90143084	90144310	1227	2.82289	7.41951e-05	2.50508	0.00174224	285513	downstream	86077	GPRIN3
795	chr10	64440588	64442621	2034	2.5405	7.43095e-05	2.78254	1.84519e-05	84890	upstream	-123928	ADO
796	chr4	2955451	2956880	1430	2.53425	7.43095e-05	2.5851	9.54122e-05	8602	inside	9667	NOP14
797	chr6	158361065	158362653	1589	2.63685	7.48421e-05	2.80478	6.54029e-05	8871	upstream	-41823	SYNJ2
798	chr18	54394104	54395179	1076	2.98675	7.54736e-05	3.08636	4.7075e-05	23335	inside	75488	WDR7
800	chr6	57555085	57556624	1540	-2.9515	7.54736e-05	-2.84873	0.000152163	5558	downstream	372663	PRIM2
801	chr5	153866866	153867611	746	3.42156	7.60046e-05	3.14632	0.000674348	9421	upstream	-9042	HAND1
802	chr4	100782263	100783429	1167	3.19234	7.72557e-05	2.83607	0.000661106	8649	downstream	33440	LAMTOR3
803	chr4	77946677	77947770	1094	2.88954	7.75731e-05	2.27699	0.00994891	10983	downstream	50448	CCNI
805	chr6	52026160	52028208	2049	2.74815	7.82406e-05	2.39965	0.00206132	442890	downstream	12439	MIR133B
807	chr2	231447303	231448942	1640	2.6589	7.96198e-05	2.01844	0.0281326	151475	downstream	117941	LINC01907
808	chr10	33409092	33410343	1252	2.58937	8.03799e-05	2.77183	5.20904e-05	3688	upstream	-161799	ITGB1
809	chr21	10940954	10941837	884	-3.54604	8.11268e-05	-3.01385	0.000529586	7179	inside	98475	TPTE
810	chr19	17190238	17191597	1360	2.4519	8.11268e-05	1.88582	0.0398712	4650	inside	3647	MYO9B
811	chr2	191542850	191544223	1374	2.89192	8.16325e-05	3.11533	3.87769e-05	4664	inside	29002	NAB1
812	chr12	123508997	123510131	1135	2.63561	8.16325e-05	2.19696	0.00771625	100422931	upstream	-13722	MIR4304
813	chr14	55196603	55197758	1156	2.73413	8.16445e-05	2.9157	3.61177e-05	100422984	downstream	148308	MIR4308
814	chr21	10991210	10992254	1045	-2.9229	8.21077e-05	-2.73805	0.000700152	7179	inside	48219	TPTE
815	chr12	26427264	26428374	1111	2.8842	8.37289e-05	2.74755	0.000362712	8082	downstream	78995	SSPN
816	chr6	57474844	57476322	1479	-2.90929	8.40432e-05	-2.46657	0.00211396	5558	inside	292422	PRIM2
817	chrX	69393893	69394750	858	3.41384	8.50511e-05	2.45149	0.0104355	347516	upstream	-3443	DGAT2L6
818	chr4	190559796	190561297	1502	-2.95522	8.52081e-05	-2.85434	0.000222687	2483	upstream	-302178	FRG1
820	chr22	39336930	39338824	1895	2.70834	8.52081e-05	2.80809	7.86335e-05	100913187	upstream	-16597	APOBEC3A_B
821	chr4	190586424	190587764	1341	-3.14627	8.52081e-05	-3.17107	8.62703e-05	2483	upstream	-275550	FRG1
822	chr1	24636052	24637147	1096	3.05414	8.52081e-05	2.84788	0.000267611	57822	upstream	-9760	GRHL3
823	chr16	88657303	88658794	1492	2.60189	8.52081e-05	2.92927	2.16335e-05	124245	inside	20514	ZC3H18
824	chr7	127537574	127538610	1037	2.94331	8.52081e-05	2.18852	0.0197535	27099	upstream	-99988	SND1-IT1
825	chr1	222826437	222827385	949	2.85149	8.68333e-05	2.39704	0.00434578	375056	inside	34993	MIA3
826	chr8	59757628	59758542	915	3.13669	8.73693e-05	2.25338	0.040568	8439	upstream	-185224	NSMAF
827	chr3	98254942	98256361	1420	2.57042	8.83837e-05	2.56954	0.000240002	2838	downstream	4199	GPR15
828	chr1	92217532	92220770	3239	2.65296	8.84072e-05	2.48682	0.000751569	7049	inside	154027	TGFBR3
829	chr17	28739848	28740753	906	3.17747	8.90564e-05	2.65804	0.00357576	1362	inside	33906	CPD
830	chr18	56208303	56210435	2133	2.46178	8.94479e-05	2.56864	7.51254e-05	115701	inside	87886	ALPK2
831	chr1	200452261	200453263	1003	2.71566	8.97577e-05	2.52566	0.00106972	23528	upstream	-73095	ZNF281
832	chr6	35941236	35942208	973	2.8628	8.97577e-05	3.4893	9.94981e-06	116369	inside	51177	SLC26A8
834	chr4	170536549	170537694	1146	2.85677	9.03835e-05	2.32312	0.00697642	4750	upstream	-2771	NEK1
835	chr12	112533613	112536320	2708	2.50572	9.16912e-05	2.39565	0.000599198	80018	inside	13022	NAA25
836	chr10	28580479	28581458	980	2.89942	9.16912e-05	3.03243	8.94079e-05	143098	inside	11516	MPP7
837	chr15	50428437	50430387	1951	2.86968	9.17626e-05	2.75986	0.000204866	79895	upstream	-17018	ATP8B4
838	chr12	21692450	21693448	999	3.15621	9.18679e-05	2.87669	0.000456955	80763	downstream	13194	SPX
839	chr3	193337957	193339192	1236	2.95141	9.18679e-05	2.19939	0.0243932	100873941	inside	7164	OPA1-AS1
840	chr6	14180627	14181326	700	3.29329	9.18679e-05	3.18574	0.000258403	9308	downstream	63140	CD83
841	chr4	190575979	190577400	1422	-2.95041	9.18679e-05	-3.0692	4.71764e-05	2483	upstream	-285995	FRG1
842	chr13	75939279	75940863	1585	2.52812	9.18679e-05	2.9893	1.11377e-05	9882	inside	116971	TBC1D4
843	chr13	99678000	99680597	2598	2.51454	9.20618e-05	2.07185	0.0107417	23348	inside	60660	DOCK9
844	chrX	118781466	118783055	1590	2.5485	9.21915e-05	2.34499	0.00122541	768218	upstream	-655	MIR766
845	chr3	10017852	10019458	1607	2.79613	9.27555e-05	2.3516	0.00474236	55831	inside	10670	EMC3
846	chr18	33057990	33059271	1282	3.14984	9.29679e-05	3.00505	0.000259947	125476	inside	19965	INO80C
847	chr1	212108267	212109429	1163	3.04065	9.39236e-05	2.79063	0.000664047	51514	upstream	-100652	DTL
848	chrY	59014799	59015399	601	-3.61018	9.39394e-05	-2.98545	0.000835273	57055	downstream	33649218	DAZ2
849	chr12	124295998	124297386	1389	2.86934	9.39471e-05	2.32715	0.0086898	196385	inside	48956	DNAH10
850	chr11	110218933	110221296	2364	2.39326	9.39471e-05	2.5622	3.52215e-05	5962	upstream	-51496	RDX
851	chr1	16290047	16293376	3330	2.33974	9.52833e-05	2.46954	4.52338e-05	7709	inside	12580	ZBTB17
852	chr7	120595381	120596704	1324	2.69345	9.53471e-05	2.57771	0.00091458	54556	inside	4564	ING3
853	chr9	107814903	107816346	1444	2.81974	9.56039e-05	2.35529	0.00370944	19	upstream	-124376	ABCA1
854	chr11	128468509	128470467	1959	2.77024	9.56039e-05	2.29657	0.00755515	2113	upstream	-11056	ETS1
855	chr15	20493998	20495037	1040	-2.81326	9.56039e-05	-3.22005	1.43115e-05	646096	inside	6001	CHEK2P2
856	chr7	152112647	152113542	896	-2.9145	9.56039e-05	-2.84296	0.000204866	58508	inside	20443	KMT2C
857	chr12	88635698	88636699	1002	3.0643	9.57535e-05	3.25185	4.07641e-05	160418	downstream	99625	TMTC3
858	chr8	119119291	119120147	857	3.00778	9.58018e-05	2.68441	0.00139212	2131	inside	4767	EXT1
859	chr11	88268648	88269716	1069	3.10079	9.58415e-05	2.75899	0.0011579	100873989	downstream	30904	GRM5-AS1
860	chr13	49322967	49324736	1770	2.50945	9.62107e-05	2.14508	0.00544442	57105	downstream	42014	CYSLTR2
861	chr12	18318158	18319143	986	2.75481	9.62429e-05	2.03769	0.04728	79785	upstream	-75044	RERGL
863	chr21	35380616	35382104	1489	2.93763	9.79319e-05	2.63624	0.000664047	64968	upstream	-65207	MRPS6
864	chr16	27398691	27400002	1312	2.8773	9.89606e-05	2.24321	0.0198076	50615	upstream	-14792	IL21R
865	chr16	57642973	57645874	2902	2.40071	9.95355e-05	2.37546	0.000295391	9289	upstream	-10677	ADGRG1
866	chr7	98700094	98701560	1467	2.80348	9.9715e-05	2.16964	0.0190931	57154	inside	41649	SMURF1
867	chr1	38204667	38205507	841	3.11199	9.9715e-05	2.66159	0.00141792	284656	inside	26157	EPHA10
868	chr6	38025586	38026409	824	3.30943	0.000100442	2.44634	0.00791787	60685	inside	238279	ZFAND3
869	chr12	15062954	15064229	1276	2.78205	0.00010108	2.85156	0.000104888	4256	upstream	-24101	MGP
872	chr1	203793084	203794191	1108	2.90348	0.000101767	3.03001	0.000143732	100381270	downstream	26433	ZBED6
873	chr6	37520994	37522023	1030	2.72752	0.000101767	2.80714	0.000100317	100616413	downstream	2204	MIR4462
874	chr1	212864359	212865783	1425	2.68513	0.000102167	2.49446	0.000931349	55509	inside	8968	BATF3
875	chr12	76153490	76154537	1048	3.39789	0.000102351	2.62437	0.00266755	11103	upstream	-248072	KRR1
878	chr20	46523479	46524779	1301	-3.01219	0.000103489	-2.89433	0.000176745	55959	upstream	-108119	SULF2
879	chr11	95289167	95291047	1881	2.66818	0.000103558	2.30579	0.00329803	143684	downstream	233787	FAM76B
880	chr18	57616675	57618728	2054	2.51185	0.000104075	2.57368	0.000166299	5366	downstream	49483	PMAIP1
881	chr9	5909697	5911155	1459	2.84858	0.000104075	3.0449	5.20229e-05	2315	overlapEnd	18788	MLANA
882	chr2	206895692	206896612	921	2.99096	0.000104081	2.64838	0.00168866	54891	inside	55214	INO80D
883	chr1	194307261	194308226	966	3.05669	0.000104491	2.46605	0.00578855	8707	upstream	-1151518	B3GALT2
884	chr21	33086100	33087430	1331	2.99367	0.000104678	2.38747	0.00816487	57466	inside	18331	SCAF4
885	chr2	133013395	133016166	2772	-2.57683	0.000104678	-2.34275	0.00130981	554226	overlapStart	2147	ANKRD30BL
886	chr2	113578577	113580086	1510	2.6881	0.000104678	2.74977	0.000176745	3553	downstream	15779	IL1B
887	chr17	6963299	6964629	1331	3.18129	0.000104678	3.15481	0.000110093	162515	upstream	-16057	SLC16A11
888	chr3	119356525	119359254	2730	2.48449	0.000104959	2.48132	0.000239636	10063	downstream	39718	COX17
890	chr14	81769088	81770266	1179	2.77377	0.000104959	2.12114	0.0286368	2957	upstream	-81513	GTF2A1
891	chr18	51786591	51789073	2483	2.50763	0.000105522	2.09125	0.00938717	11201	upstream	-9258	POLI
892	chr6	135858689	135859757	1069	2.78877	0.000105579	3.05404	4.64388e-05	100131814	inside	39750	LINC00271
893	chr4	190568405	190570787	2383	-2.93112	0.000105684	-2.91135	0.000103286	2483	upstream	-293569	FRG1
894	chr3	111775037	111775938	902	2.79047	0.000105829	2.71988	0.000332655	344805	inside	16572	TMPRSS7
895	chrY	14845481	14846291	811	3.52274	0.000106114	4.19001	4.33115e-05	8287	inside	32321	USP9Y
896	chr7	114472864	114474103	1240	2.86312	0.000107345	2.85874	0.000153087	29969	upstream	-89345	MDFIC
898	chr3	169977446	169978651	1206	3.09865	0.000108514	2.21717	0.0344491	5584	inside	37226	PRKCI
899	chr14	91435439	91437064	1626	2.4389	0.000108686	1.89387	0.0411812	9252	inside	91554	RPS6KA5
900	chr12	50147320	50148208	889	2.80509	0.000108734	2.43082	0.00326454	7009	inside	12027	TMBIM6
901	chr1	200849127	200850134	1008	2.92484	0.000108862	2.358	0.00699234	2848	downstream	7044	GPR25
902	chr4	14857307	14859128	1822	2.72346	0.000109489	2.98678	2.65887e-05	441009	downstream	146362	CPEB2-DT
904	chr21	11052992	11054068	1077	-3.19242	0.000109558	-2.77821	0.00123649	7179	upstream	-13563	TPTE
905	chrX	24524009	24524874	866	3.52491	0.000109688	3.62731	0.000159396	5165	inside	40665	PDK3
906	chr6	57494894	57496312	1419	-2.8308	0.000109845	-2.41668	0.00302133	5558	inside	312472	PRIM2
907	chr9	33305633	33306712	1080	2.82529	0.000110589	2.59355	0.000750216	4799	inside	15215	NFX1
908	chr15	20621991	20624172	2182	-2.55516	0.000110796	-2.57384	9.23519e-05	283755	inside	89442	HERC2P3
909	chr9	20398227	20399396	1170	-2.78668	0.00011104	-2.26505	0.0203176	100616229	downstream	13009	MIR4473
910	chr7	23411953	23414264	2312	2.53779	0.000111856	2.15081	0.00576946	115416	downstream	73013	MALSU1
911	chr2	169066644	169069913	3270	2.43511	0.000112045	2.56667	5.5958e-05	27347	inside	37461	STK39
912	chr17	2098688	2099685	998	2.98084	0.000112045	2.06686	0.0471199	23293	inside	108381	SMG6
913	chr4	190563724	190564409	686	-3.33889	0.000112045	-3.68708	6.16953e-05	2483	upstream	-298250	FRG1
914	chr2	218087115	218088785	1671	2.6356	0.000112286	2.1829	0.00805326	7141	upstream	-362333	TNP1
915	chrX	120441032	120442685	1654	3.09557	0.000112769	2.97294	0.000222687	2747	downstream	259570	GLUD2
916	chr4	190645605	190648200	2596	-2.78792	0.000113127	-2.62433	0.000513448	2483	upstream	-216369	FRG1
917	chr1	151913171	151914877	1707	2.83629	0.000113127	2.66084	0.000991627	117145	upstream	-30810	THEM4
918	chr15	60547351	60548221	871	2.91684	0.000113803	2.1483	0.0332637	302	downstream	142834	ANXA2
920	chr14	77838488	77839237	750	3.1824	0.000116008	2.79084	0.00212821	283578	inside	4908	TMED8
921	chr3	111861944	111863077	1134	2.69901	0.000116008	2.06692	0.0312817	257144	upstream	-9792	GCSAM
922	chr2	158102465	158103574	1110	2.80146	0.00011775	2.87217	0.000172318	11227	upstream	-11875	GALNT5
923	chr20	5529472	5530633	1162	2.81691	0.000118201	2.76378	0.00035996	149837	upstream	-44230	LINC00654
924	chr6	53357636	53359806	2171	2.60652	0.000118238	2.60318	0.000246795	2729	downstream	52291	GCLC
925	chr12	121619830	121620909	1080	2.89373	0.000118582	2.69111	0.00153733	5025	upstream	-27834	P2RX4
926	chr2	28667836	28669130	1295	2.8377	0.000118895	2.40936	0.00309237	151056	upstream	-51102	PLB1
927	chr5	138781175	138785061	3887	2.51071	0.000118895	2.7635	2.23907e-05	202052	upstream	-5961	DNAJC18
928	chr13	100100551	100101433	883	3.10905	0.000119442	2.38449	0.0190259	100616144	upstream	-41997	MIR548AN
929	chr5	54198324	54199277	954	2.77358	0.000119442	2.56427	0.00158989	11082	downstream	83090	ESM1
930	chr8	12402366	12403698	1333	-2.93948	0.000119608	-3.03349	6.25761e-05	653333	upstream	-108502	FAM86B2
931	chr12	92611765	92613227	1463	2.55705	0.000120308	2.413	0.00090828	694	upstream	-72092	BTG1
932	chr4	190641922	190643392	1471	-2.87675	0.000120417	-2.68564	0.000368178	2483	upstream	-220052	FRG1
933	chr6	57518820	57520172	1353	-2.69822	0.000121143	-2.37877	0.00228057	5558	downstream	336398	PRIM2
934	chr21	10907876	10908876	1001	-3.43319	0.000121143	-2.48371	0.0210542	7179	inside	131553	TPTE
935	chr12	105283590	105284954	1365	2.91896	0.000121214	2.33285	0.0090483	84102	inside	38882	SLC41A2
936	chr18	15409101	15410278	1178	-2.99968	0.000121589	-3.0556	0.000105012	644669	upstream	-83183	LOC644669
937	chr8	125763559	125764689	1131	3.06526	0.000121895	2.36129	0.0102199	9788	upstream	-22829	MTSS1
938	chr6	135301777	135302589	813	3.05281	0.000124704	2.83195	0.000733534	100500880	upstream	-1207	MIR3662
939	chr6	57452357	57454825	2469	-2.65908	0.000126253	-2.72048	0.000105012	5558	inside	269935	PRIM2
941	chr3	15886407	15888632	2226	2.69869	0.000126853	2.45092	0.00135017	23243	inside	14646	ANKRD28
942	chr2	200842463	200843517	1055	2.78843	0.000127539	2.65658	0.000586837	129450	upstream	-22004	TYW5
943	chr4	26748163	26749035	873	2.97287	0.000128007	2.73533	0.0014889	57620	upstream	-114150	STIM2
944	chr2	9848418	9851155	2738	2.36419	0.000128671	2.08139	0.00506279	10971	upstream	-77312	YWHAQ
945	chr5	118414718	118415844	1127	2.94639	0.000129508	2.85316	0.000300842	1657	inside	7818	DMXL1
946	chr16	72205922	72206794	873	3.05464	0.000129741	2.25981	0.0291547	83449	overlapStart	427	PMFBP1
947	chr4	14784229	14785784	1556	3.15678	0.000130829	3.87747	6.95853e-06	441009	downstream	219440	CPEB2-DT
948	chr6	126125067	126126092	1026	2.72551	0.000130998	2.03451	0.040156	135112	inside	22760	NCOA7
949	chr5	32462343	32463753	1411	2.68793	0.00013109	2.65253	0.00028735	51663	upstream	-17499	ZFR
951	chr6	159415837	159417039	1203	2.77441	0.0001314	2.6535	0.00055785	83861	inside	5361	RSPH3
952	chr21	10874010	10875357	1348	-2.91415	0.000131769	-3.50047	1.33803e-05	7179	downstream	165419	TPTE
953	chr7	156543743	156544660	918	2.83191	0.000131769	2.45241	0.00357559	140545	downstream	110390	RNF32
954	chr2	111623739	111625093	1355	2.89681	0.00013235	2.62973	0.00123284	55289	inside	133589	ACOXL
955	chr4	190678648	190679390	743	-3.29337	0.000133709	-2.91097	0.00139335	2483	upstream	-183326	FRG1
956	chr2	39738529	39741544	3016	2.54185	0.000133856	2.06166	0.0134649	8491	upstream	-74076	MAP4K3
957	chr3	72047507	72048948	1442	3.00833	0.0001351	2.79239	0.000454115	201617	upstream	-152901	LINC00870
958	chr13	100653466	100654466	1001	2.79313	0.000135151	2.12124	0.0418988	7546	downstream	19440	ZIC2
959	chr13	30379902	30380772	871	3.07581	0.000135192	2.8002	0.00108434	5412	inside	44918	UBL3
960	chr1	212533120	212534089	970	3.04143	0.000135754	2.33038	0.0173839	692157	downstream	6960	SNORA16B
961	chr15	20484175	20485412	1238	-2.81964	0.000135754	-2.98978	0.000103278	646096	upstream	-3822	CHEK2P2
962	chr18	9016756	9018109	1354	2.62033	0.00013625	2.16007	0.0105264	4729	upstream	-85872	NDUFV2
963	chr4	190625133	190625938	806	-3.18851	0.000136881	-3.36124	5.35937e-05	2483	upstream	-236841	FRG1
964	chr11	118103221	118104430	1210	2.83913	0.000136881	2.41675	0.00247079	120425	upstream	-7412	JAML
965	chr15	20487526	20489064	1539	-2.64706	0.000136884	-2.6501	0.000240619	646096	overlapStart	-471	CHEK2P2
966	chr4	3015188	3016162	975	3.13149	0.000137262	2.70403	0.00319075	2868	inside	49845	GRK4
967	chr22	47330481	47331307	827	3.03466	0.000137501	2.53484	0.0040105	25771	inside	171963	TBC1D22A
968	chr8	29847456	29849903	2448	2.41028	0.000137762	2.14408	0.00415124	100422876	upstream	-32592	MIR3148
971	chr2	28670385	28673745	3361	2.40106	0.000138966	2.26293	0.0010032	151056	upstream	-48553	PLB1
972	chr9	37290400	37291747	1348	2.97181	0.00013907	2.99152	0.000347553	9380	upstream	-132281	GRHPR
973	chr5	110672572	110674081	1510	2.58905	0.00014083	1.98029	0.0424921	814	inside	112625	CAMK4
974	chr4	190595527	190597748	2222	-2.6971	0.000141678	-2.85531	3.94735e-05	2483	upstream	-266447	FRG1
975	chr12	57798519	57799480	962	2.98739	0.000141798	2.73362	0.00123284	22864	inside	26269	R3HDM2
977	chr1	210057628	210058548	921	3.30423	0.000144349	2.64742	0.00274305	255928	upstream	-53891	SYT14
978	chr22	25389672	25390803	1132	2.66978	0.000145368	2.31083	0.00426986	85379	upstream	-34269	KIAA1671
980	chr2	196408983	196410004	1022	2.65262	0.000145368	2.48743	0.000745645	57181	upstream	-112549	SLC39A10
981	chr6	90735103	90737034	1932	2.56633	0.000145844	1.94267	0.0410689	84694	downstream	130915	GJA10
983	chr13	25850755	25851516	762	2.92467	0.000147178	2.86313	0.00048493	9107	inside	10949	MTMR6
984	chr21	10610040	10610908	869	-3.18913	0.0001476	-3.61802	5.20858e-05	7179	downstream	429389	TPTE
985	chr7	44656618	44657865	1248	2.51581	0.000148958	2.94526	1.54048e-05	4967	inside	10497	OGDH
986	chr2	73091518	73092255	738	3.13155	0.000148958	2.33094	0.0261825	6697	upstream	-22994	SPR
987	chr12	10300243	10301152	910	2.97261	0.00014919	2.5736	0.00474806	64581	upstream	-17375	CLEC7A
988	chr11	86963852	86964596	745	3.18731	0.000149897	3.21955	0.000697738	65084	inside	214966	TMEM135
989	chr9	79055207	79058671	3465	2.3769	0.000151688	2.09816	0.00507024	2650	inside	20455	GCNT1
990	chr4	47875666	47876807	1142	2.83408	0.000152816	2.27011	0.0121883	10699	upstream	-35607	CORIN
991	chr4	35722	36378	657	-3.4021	0.00015417	-2.96468	0.00107264	152687	upstream	-17505	ZNF595
992	chr13	52367232	52368461	1230	2.74984	0.000154922	2.51267	0.00144452	79758	inside	11066	DHRS12
993	chr15	20460216	20461248	1033	-2.8109	0.000155594	-2.66064	0.00116464	646096	upstream	-27781	CHEK2P2
994	chr11	128097152	128098180	1029	2.90964	0.000157188	3.27618	2.82316e-05	2113	downstream	360301	ETS1
995	chr15	89461626	89462687	1062	2.69891	0.000158879	2.62373	0.00086123	4240	upstream	-4963	MFGE8
996	chr15	67599334	67600111	778	3.01458	0.000159791	3.45859	0.000202632	79719	upstream	-51798	AAGAB
997	chr3	169774181	169775211	1031	2.91683	0.000159791	2.57757	0.0015842	26996	inside	18446	GPR160
999	chr10	50384541	50387017	2477	2.42703	0.000160223	2.1573	0.00401719	170371	inside	11866	TMEM273
1000	chr15	85900822	85901836	1015	2.76164	0.000160502	2.04222	0.0488955	11214	upstream	-23025	AKAP13
1001	chr16	74527717	74528660	944	2.77458	0.000160563	2.5777	0.00241227	497190	upstream	-72068	CLEC18B
1003	chr6	131853022	131854434	1413	2.58238	0.000161507	2.62098	0.000172312	383	upstream	-41322	ARG1
1004	chr3	142876414	142878025	1612	2.63595	0.000163135	2.06828	0.0266127	9435	downstream	37796	CHST2
1005	chr10	80338243	80339299	1057	2.64522	0.000165885	2.36004	0.00216998	414243	downstream	311158	LINC00595
1006	chr8	101514270	101516865	2596	2.38413	0.000166077	2.87704	4.31761e-06	157567	downstream	57744	ANKRD46
1007	chr6	106320827	106322263	1437	2.76974	0.000166434	2.35118	0.00806854	639	upstream	-213368	PRDM1
1008	chr10	64185384	64187115	1732	2.58869	0.000166434	2.49004	0.000592589	219790	upstream	-156918	RTKN2
1009	chr22	31039383	31040869	1487	2.91427	0.000166782	2.67854	0.000653847	339665	inside	7590	SLC35E4
1010	chr1	53332697	53333425	729	3.28616	0.000166782	3.49997	5.2611e-05	440590	inside	24514	ZYG11A
1011	chr3	172268186	172269086	901	3.03382	0.000166782	2.77756	0.00358285	8743	upstream	-26889	TNFSF10
1012	chr1	199910432	199911566	1135	2.88923	0.000166782	2.13594	0.0401043	2494	upstream	-86298	NR5A2
1013	chr3	114130833	114131842	1010	2.78829	0.000166782	2.09323	0.0364658	100131117	downstream	60175	ZBTB20-AS1
1014	chr22	31135884	31137314	1431	2.51238	0.00016789	2.20452	0.00532573	100422912	downstream	8340	MIR3200
1015	chr17	4476693	4477583	891	2.83531	0.000168367	2.72223	0.000635182	342527	upstream	-10583	SMTNL2
1016	chr4	190540224	190541835	1612	-2.98388	0.000168367	-3.02	9.30677e-05	2483	upstream	-321750	FRG1
1017	chr12	103892665	103893782	1118	2.8854	0.000168367	2.30447	0.0112732	374470	upstream	-2916	C12orf42
1018	chr7	104596829	104598625	1797	2.5582	0.000168856	2.1612	0.0101418	723809	upstream	-29737	LHFPL3-AS2
1019	chr10	26645824	26646698	875	3.20807	0.000168947	3.6114	3.98807e-05	54518	upstream	-81442	APBB1IP
1020	chr21	11037395	11038247	853	-3.25652	0.000169908	-3.0484	0.00131867	7179	inside	2034	TPTE
1022	chr1	40131938	40134169	2232	2.47967	0.000170883	2.61249	0.000138429	84618	inside	5772	NT5C1A
1024	chr21	10914027	10914993	967	-3.22964	0.000172661	-3.05775	0.000340043	7179	inside	125402	TPTE
1025	chr12	22810371	22811955	1585	2.76543	0.000172704	2.94591	7.42419e-05	55500	inside	32295	ETNK1
1026	chrX	73797791	73798691	901	3.53724	0.000172704	2.55038	0.00755932	51132	downstream	36670	RLIM
1027	chr6	21438281	21439558	1278	2.92389	0.000172704	2.31501	0.0161225	6659	upstream	-155691	SOX4
1028	chr6	57457711	57459660	1950	-2.55794	0.00017318	-2.31659	0.00211396	5558	inside	275289	PRIM2
1030	chr12	75882969	75883950	982	2.93736	0.000173598	2.36392	0.00733235	11010	inside	8456	GLIPR1
1031	chr1	235655763	235657069	1307	2.84474	0.000176358	2.21653	0.0224117	148789	inside	12018	B3GALNT2
1033	chr16	11253591	11255735	2145	2.59749	0.000176626	2.22954	0.00674181	116028	upstream	-89915	RMI2
1034	chr6	106367486	106368895	1410	2.80199	0.000176626	2.83099	0.000258993	639	upstream	-166709	PRDM1
1035	chr7	55376152	55378232	2081	2.34278	0.00017753	1.99481	0.0133611	55915	upstream	-56989	LANCL2
1036	chr8	129025739	129027224	1486	2.66658	0.000178245	2.22819	0.0084591	100302170	downstream	4595	MIR1206
1038	chr11	34235922	34237233	1312	2.88867	0.000178863	3.28946	1.95936e-05	55226	downstream	108811	NAT10
1039	chr16	14448445	14449187	743	2.74821	0.000178916	2.98157	0.000163966	100126355	downstream	45303	MIR365A
1040	chr13	111167492	111168676	1185	2.63664	0.000180497	2.00415	0.0493123	100874203	upstream	-6966	COL4A2-AS1
1041	chr9	71417353	71418108	756	2.88659	0.000180738	2.70874	0.00106506	116224	downstream	22389	FAM122A
1042	chr21	10610988	10611556	569	-3.21213	0.000181032	-3.37865	0.000299632	7179	downstream	428441	TPTE
1043	chr1	175996713	175997653	941	2.89354	0.00018194	3.54366	8.66222e-06	677679	upstream	-59037	SCARNA3
1044	chr1	195164446	195165284	839	3.21075	0.000184298	2.96719	0.00141089	100616363	downstream	1387165	MIR4735
1045	chr17	26653840	26655044	1205	2.68747	0.00018599	2.73748	0.000397057	7126	upstream	-4312	TNFAIP1
1047	chr19	41172075	41173110	1036	2.74454	0.000187413	2.36718	0.00457864	9253	inside	24481	NUMBL
1048	chr12	94191597	94192751	1155	2.75844	0.000187413	2.5166	0.0025887	8738	inside	120446	CRADD
1049	chr17	21314772	21317419	2648	-2.59375	0.000187709	-2.67632	0.000110866	3768	inside	35073	KCNJ12
1050	chr3	31118114	31119356	1243	2.61253	0.000188479	3.10358	1.29701e-05	339896	upstream	-181961	GADL1
1051	chr1	12099820	12101502	1683	2.62501	0.00018973	2.43246	0.00181238	60672	downstream	20521	MIIP
1052	chr21	10898884	10900072	1189	-3.08121	0.000190222	-3.04816	0.000163966	7179	downstream	140545	TPTE
1053	chr9	97637532	97638785	1254	2.77283	0.000190527	3.38131	1.18399e-05	100313780	downstream	65288	MIR2278
1054	chr6	53291318	53292382	1065	2.65759	0.000190897	3.02687	3.5095e-05	60481	upstream	-77341	ELOVL5
1055	chr2	238906956	238907993	1038	2.74408	0.000192363	2.63467	0.000927147	140739	inside	31369	UBE2F
1056	chr8	68417780	68418957	1178	2.64083	0.000192363	2.58669	0.000710036	10565	upstream	-161868	ARFGEF1
1057	chr14	51203465	51204406	942	3.05301	0.000192363	2.42743	0.011273	60485	upstream	-68394	SAV1
1058	chr21	26768163	26769203	1041	2.93181	0.000192363	3.24982	2.9415e-05	54072	inside	35850	LINC00158
1059	chr6	144918422	144919322	901	3.0446	0.000192363	3.39151	8.9775e-05	7402	inside	310932	UTRN
1060	chr9	102716344	102718446	2103	2.75491	0.00019492	2.42607	0.00339048	55014	inside	47429	STX17
1062	chr6	3209009	3210952	1944	2.64954	0.000195878	3.11506	1.12121e-05	100507194	upstream	-13008	LINC02525
1063	chr17	38308714	38310581	1868	2.79247	0.000196534	2.80574	0.000290532	22794	inside	12207	CASC3
1064	chr16	31396583	31398559	1977	2.78562	0.000196534	2.71418	0.000475852	3681	upstream	-8050	ITGAD
1065	chrX	154027277	154028109	833	2.9019	0.000196784	2.8396	0.000361159	4354	inside	6525	MPP1
1066	chr4	154470099	154471127	1029	2.92622	0.000197697	2.34416	0.0201014	23240	inside	82601	TMEM131L
1067	chr4	99522366	99524351	1986	2.47876	0.000199286	1.93221	0.0459451	10098	inside	57446	TSPAN5
1068	chr9	94177420	94179220	1801	2.7834	0.000200785	2.76069	0.000516071	4783	inside	8724	NFIL3
1069	chr12	48253852	48255671	1820	2.5556	0.000202559	2.26413	0.00496547	51564	upstream	-40089	HDAC7
1070	chr10	47111542	47112352	811	-3.65844	0.000203412	-2.81529	0.00618768	728643	downstream	22294	HNRNPA1P33
1071	chr22	21941626	21943073	1448	2.50525	0.000204651	2.21904	0.00418559	7332	inside	37890	UBE2L3
1072	chr2	157383449	157384266	818	2.96506	0.000205446	3.87627	0.000262653	2820	inside	91484	GPD2
1073	chr1	8537082	8538110	1029	2.73106	0.000205641	2.76744	0.000281358	50651	downstream	152692	SLC45A1
1074	chr7	139615728	139617385	1658	2.50236	0.000205641	2.2364	0.00431728	6916	inside	137681	TBXAS1
1075	chr4	190570789	190572707	1919	-2.89491	0.000205641	-2.7824	0.000511133	2483	upstream	-291185	FRG1
1076	chr22	43360698	43361836	1139	2.83418	0.000205972	2.57409	0.00180482	11252	inside	50486	PACSIN2
1077	chr21	11051681	11052249	569	-3.21841	0.000207084	-2.63366	0.00815141	7179	upstream	-12252	TPTE
1079	chrX	48428249	48428933	685	3.10208	0.000208827	3.26878	0.00033586	5935	upstream	-4492	RBM3
1080	chr9	5454884	5455870	987	2.71257	0.000210635	2.55299	0.000893811	29126	inside	4381	CD274
1081	chr8	29419670	29422483	2814	2.62105	0.00021101	2.69629	0.000165254	619351	downstream	185955	LINC00589
1082	chr19	39468233	39469234	1002	3.03539	0.00021101	2.86654	0.000932584	115290	upstream	-1853	FBXO17
1083	chr11	119088643	119089966	1324	2.64471	0.000213877	2.52282	0.000784639	867	inside	11657	CBL
1084	chr17	21231257	21231776	520	-3.45044	0.00021429	-2.89061	0.00307312	5606	downstream	43289	MAP2K3
1085	chr9	69819126	69820954	1829	-2.63555	0.000214379	-2.48291	0.00118925	100133920	downstream	167765	LOC100133920
1086	chr6	155544912	155546058	1147	2.53087	0.000215888	2.19294	0.00781639	49861	upstream	-40235	CLDN20
1088	chr1	89239008	89240537	1530	2.81623	0.000216848	2.59673	0.00124107	5586	inside	89086	PKN2
1090	chr3	124950436	124951818	1383	2.90887	0.000218063	3.14785	7.36296e-05	84561	inside	47655	SLC12A8
1091	chr6	16524323	16525148	826	2.93071	0.000219204	2.31713	0.0179374	6310	inside	237398	ATXN1
1092	chr3	187640472	187641705	1234	2.83971	0.000219545	2.50645	0.00212821	604	upstream	-176959	BCL6
1093	chr11	73729232	73732201	2970	2.34021	0.00022047	2.06579	0.00648197	7352	upstream	-8950	UCP3
1094	chr14	51228578	51229990	1413	2.71853	0.00022047	2.92648	0.000119142	51199	inside	69261	NIN
1096	chr7	92814347	92815306	960	3.43689	0.000225389	3.10237	0.00063588	219285	upstream	-36667	SAMD9L
1097	chr13	52255165	52256078	914	2.91036	0.00022586	2.16245	0.0493125	115825	inside	96681	WDFY2
1098	chr1	66696588	66697617	1030	2.72791	0.000227323	2.24593	0.0135898	84251	upstream	-303237	SGIP1
1099	chr7	23430313	23431958	1646	2.8511	0.000227323	2.61694	0.00102575	10643	inside	79682	IGF2BP3
1101	chr1	20037210	20038339	1130	2.74469	0.000229811	2.44776	0.00293878	3362	downstream	45430	HTR6
1102	chr6	144865317	144866259	943	2.75421	0.000230334	2.55869	0.00221761	7402	inside	257827	UTRN
1104	chr5	71434545	71435408	864	2.8412	0.000230334	2.58612	0.00231518	100616377	upstream	-30749	MIR4803
1105	chr18	51673043	51676414	3372	2.3874	0.000230334	2.11163	0.00597665	677819	downstream	75739	SNORA37
1106	chr6	126224896	126226631	1736	2.46068	0.000230348	2.24386	0.00244629	135114	upstream	-52965	HINT3
1107	chr3	39308620	39310224	1605	2.61959	0.000230757	2.5446	0.000622829	1524	inside	14606	CX3CR1
1108	chr17	21211226	21212648	1423	-2.63474	0.000230825	-2.63965	0.000349597	5606	inside	23258	MAP2K3
1109	chr17	21228281	21229746	1466	-2.7168	0.000231156	-2.70046	0.000334261	5606	downstream	40313	MAP2K3
1110	chr12	92896123	92897346	1224	2.51973	0.000232248	2.72034	0.000146744	574016	upstream	-74199	CLLU1OS
1111	chr1	12356273	12357275	1003	2.87776	0.000232817	2.47253	0.00618229	55187	inside	66160	VPS13D
1112	chr21	10637691	10638802	1112	-2.98247	0.000233878	-3.24072	0.000132892	7179	downstream	401738	TPTE
1113	chr6	16741084	16742260	1177	2.71524	0.00023537	2.44469	0.00304838	6310	inside	20637	ATXN1
1114	chr19	39041815	39042747	933	2.75055	0.000235589	2.40601	0.00550896	11184	downstream	66828	MAP4K1
1115	chr7	76895201	76896447	1247	2.68463	0.000236711	2.41183	0.00342775	10875	upstream	-66051	FGL2
1116	chr16	29742836	29744363	1528	2.62789	0.00023704	2.11255	0.0250307	283897	downstream	14504	C16orf54
1117	chr2	20564673	20567205	2533	2.3216	0.000237282	2.25462	0.000902635	23369	upstream	-14210	PUM2
1118	chr1	75229322	75230023	702	3.09434	0.000237606	3.03022	0.000552278	1429	upstream	-30230	CRYZ
1119	chr12	117397722	117398752	1031	2.71001	0.000237951	2.18166	0.0256016	26259	inside	48961	FBXW8
1121	chr18	51810891	51812330	1440	2.44328	0.000238211	2.48145	0.000380637	11201	inside	15042	POLI
1122	chr14	68699011	68700099	1089	2.85389	0.000239255	2.45968	0.00282095	5890	inside	412515	RAD51B
1124	chr13	40377862	40379256	1395	3.23089	0.00023995	2.27466	0.0478208	100422940	upstream	-139590	MIR4305
1125	chr19	43132018	43133780	1763	2.54521	0.000240468	2.45656	0.0010477	1088	upstream	-32936	CEACAM8
1126	chr10	90617369	90620846	3478	2.49612	0.000241503	2.27645	0.00401155	118932	upstream	-5637	ANKRD22
1127	chr3	101810777	101812594	1818	2.43131	0.000242378	2.53181	0.000170991	131368	upstream	-7311	ZPLD1
1128	chr4	122199653	122200819	1167	2.78805	0.000245083	2.45328	0.00478706	79931	upstream	-51032	TNIP3
1129	chr6	150007535	150008704	1170	2.59147	0.000245083	2.19548	0.00851533	9113	inside	31857	LATS1
1130	chr2	153429432	153430178	747	2.75011	0.000245172	3.49079	1.27864e-05	55660	downstream	144543	PRPF40A
1133	chr9	127895421	127896688	1268	2.73044	0.000247794	2.33668	0.00594393	286205	inside	10417	SCAI
1134	chr11	128216383	128217560	1178	2.58732	0.000249222	2.30417	0.00379459	2113	downstream	241070	ETS1
1135	chr12	50645119	50646105	987	2.79386	0.00025207	2.25655	0.0167386	100302220	upstream	-17124	MIR1293
1136	chrX	129991055	129991677	623	3.32378	0.000252634	3.48333	0.000328977	10495	inside	46153	ENOX2
1138	chr2	213832345	213834033	1689	2.42081	0.000254233	2.06339	0.0171376	100616472	upstream	-41285	MIR4776-2
1139	chr14	73480574	73481566	993	2.9021	0.000254711	2.21395	0.0316866	53349	inside	13346	ZFYVE1
1140	chr3	70905316	70906893	1578	3.00442	0.000254758	2.27909	0.0217278	100302112	downstream	685924	MIR1284
1141	chr16	69725475	69726819	1345	2.71268	0.000254788	2.59135	0.00100638	1728	downstream	35058	NQO1
1142	chr6	142334306	142334804	499	4.37873	0.000254788	3.09979	0.00303697	4829	downstream	75630	NMBR
1143	chr6	37000464	37002605	2142	2.7693	0.000254795	2.4474	0.00336414	221472	downstream	27041	FGD2
1144	chr21	11031978	11033197	1220	-2.95208	0.0002548	-3.09607	0.000234126	7179	inside	7451	TPTE
1146	chr15	81247906	81248695	790	2.71408	0.000257184	2.42683	0.00276852	23184	inside	34299	MESD
1147	chr4	99403488	99405675	2188	2.35584	0.00025743	2.29467	0.000967687	10098	inside	176324	TSPAN5
1148	chr17	61352536	61353265	730	3.57045	0.00025761	3.36414	0.000210508	1534	downstream	171186	CYB561
1149	chr21	11050476	11051078	603	-2.91721	0.000258082	-2.84184	0.000462704	7179	upstream	-11047	TPTE
1150	chr6	15914567	15915304	738	3.47823	0.000258082	3.54964	0.000564199	29116	upstream	-214750	MYLIP
1151	chr2	160751159	160753579	2421	2.49511	0.000258164	2.33715	0.00171454	100526664	inside	10108	LY75-CD302
1152	chr3	151033877	151035022	1146	2.81641	0.000258283	3.19104	4.65212e-05	53836	overlapStart	759	GPR87
1153	chr3	59552015	59552901	887	3.07552	0.000261515	2.86835	0.000800294	200844	upstream	-516257	C3orf67
1155	chr3	190283905	190285017	1113	2.90133	0.000263807	2.53479	0.00252635	3556	inside	52065	IL1RAP
1156	chr7	24959948	24961437	1490	2.4466	0.00026659	2.07332	0.0156193	26031	inside	59812	OSBPL3
1157	chr1	36765225	36766820	1596	2.60274	0.000269419	2.8259	8.62703e-05	79729	upstream	-6769	SH3D21
1158	chr21	11021904	11022655	752	-3.13651	0.000269508	-2.45796	0.00948712	7179	inside	17525	TPTE
1159	chr17	21303211	21306268	3058	-2.50883	0.000269508	-2.58538	0.000186079	3768	inside	23512	KCNJ12
1160	chr6	57468934	57470026	1093	-2.90366	0.000269508	-2.94269	0.000242094	5558	inside	286512	PRIM2
1161	chr19	40166268	40167355	1088	2.79192	0.000273602	2.49891	0.00391966	400696	upstream	-3746	LGALS17A
1163	chr13	74506046	74506924	879	3.00808	0.000278351	2.59748	0.00576686	11278	inside	202348	KLF12
1164	chr1	207563011	207563951	941	3.09266	0.000280121	3.4101	7.20827e-05	1380	upstream	-64634	CR2
1165	chr13	40880782	40881857	1076	2.86195	0.000281672	2.34749	0.00773004	400123	upstream	-86143	LINC00548
1166	chr1	231690421	231691259	839	2.79978	0.000281672	2.14799	0.0333005	7257	inside	26022	TSNAX
1167	chr5	174943878	174945712	1835	2.37366	0.000281805	1.88702	0.044784	94081	inside	38364	SFXN1
1168	chr16	27256574	27258402	1829	2.537	0.000284803	2.16579	0.00915617	400512	upstream	-22952	NSMCE1-DT
1169	chr1	61767415	61768389	975	2.95352	0.000284925	2.81989	0.000660556	4774	inside	224469	NFIA
1172	chr7	127015555	127016324	770	2.79701	0.00028851	3.23785	0.000166299	168850	inside	17212	ZNF800
1174	chr14	82016409	82017136	728	3.16133	0.000289897	2.49148	0.0122974	6400	upstream	-16204	SEL1L
1175	chr6	53443897	53444907	1011	2.97467	0.000290474	3.39569	3.63449e-05	2729	upstream	-33970	GCLC
1176	chr17	46991820	46994008	2189	2.40741	0.000292712	1.90474	0.0490308	65264	inside	6089	UBE2Z
1177	chr6	154731157	154732339	1183	2.86442	0.00029578	2.56271	0.00325069	154043	inside	100596	CNKSR3
1178	chr8	49701076	49701966	891	2.68399	0.000298024	2.10453	0.0288618	79645	upstream	-53206	EFCAB1
1179	chr6	156494831	156496530	1700	2.55413	0.000298024	2.28733	0.0036306	57492	upstream	-604233	ARID1B
1180	chr4	190654445	190656313	1869	-2.70526	0.000298024	-2.78318	0.00017184	2483	upstream	-207529	FRG1
1181	chr10	64485672	64486795	1124	2.73359	0.000298831	3.00376	8.07055e-05	84890	upstream	-78844	ADO
1182	chr17	21194823	21196491	1669	-2.62327	0.000298831	-2.39187	0.00288784	5606	inside	6855	MAP2K3
1184	chr3	69252632	69254197	1566	2.33133	0.000300808	2.35029	0.000606599	56203	upstream	-80886	LMOD3
1185	chr16	53698285	53699216	932	2.83761	0.000301377	2.92289	0.000608167	23322	inside	39486	RPGRIP1L
1186	chr16	57624438	57625835	1398	2.44067	0.000303062	2.2799	0.00205467	9289	upstream	-29212	ADGRG1
1187	chr1	200858438	200859659	1222	2.50187	0.000303217	2.17906	0.00823474	55765	upstream	-2189	INAVA
1188	chr15	61146977	61148018	1042	2.63131	0.000304354	2.76787	0.000195239	6095	inside	374525	RORA
1189	chr1	66724155	66725042	888	2.68115	0.000304354	2.72893	0.000339215	84251	upstream	-275670	SGIP1
1192	chr21	10596198	10596683	486	-3.8279	0.000307162	-3.366	0.00171872	7179	downstream	443231	TPTE
1195	chr17	45697551	45698623	1073	2.73248	0.000310189	2.15875	0.0266188	3837	upstream	-29653	KPNB1
1196	chr12	4221201	4222880	1680	2.60323	0.000310512	2.56511	0.000790132	894	upstream	-161701	CCND2
1198	chr10	95138681	95140375	1695	2.50225	0.000313204	2.27165	0.00380331	26509	inside	103393	MYOF
1199	chr16	27428095	27429228	1134	2.88693	0.000313204	2.08639	0.0482204	50615	inside	14612	IL21R
1200	chr13	78003171	78004309	1139	2.94639	0.000314263	3.07089	0.000162646	23077	upstream	-101994	MYCBP2
1201	chr21	36951054	36952355	1302	2.82788	0.000315094	2.27278	0.0165519	100506403	inside	2173	LOC100506403
1202	chr2	8548557	8550268	1712	2.60386	0.000315343	2.84574	8.94988e-05	339789	upstream	-80008	LINC00299
1203	chr9	96935458	96936891	1434	2.52429	0.00031602	2.22546	0.00575813	406881	upstream	-2781	MIRLET7A1
1204	chrX	147547563	147548309	747	3.53719	0.000317018	3.43211	0.000995808	2334	upstream	-34576	AFF2
1205	chr9	94262406	94263229	824	3.29026	0.000318161	2.4464	0.0130541	4783	upstream	-76262	NFIL3
1206	chr22	28798323	28799157	835	2.92433	0.000318687	3.01972	0.000466347	23331	inside	277530	TTC28
1207	chr14	55925189	55926231	1043	2.81851	0.000318687	3.3016	3.5646e-05	387332	upstream	-17926	TBPL2
1208	chr21	36714476	36716356	1881	2.48852	0.000318687	2.5575	0.000299632	100506403	downstream	238751	LOC100506403
1209	chrX	13398189	13399000	812	4.14253	0.000318827	3.43909	0.00102421	100133123	downstream	44829	LINC01203
1210	chr1	67804097	67808516	4420	2.37841	0.000320862	2.1597	0.00387743	3595	inside	31050	IL12RB2
1211	chr15	91465667	91468159	2493	2.42201	0.000321759	2.36543	0.00106443	55898	upstream	-7743	UNC45A
1212	chr3	101803537	101805289	1753	2.50971	0.000321759	2.54919	0.000498432	131368	upstream	-14551	ZPLD1
1213	chr5	169231596	169233599	2004	2.38427	0.000324411	2.72615	3.78156e-05	1794	inside	167345	DOCK2
1214	chr1	150818742	150819653	912	3.2975	0.000324411	3.0756	0.00153894	405	inside	30502	ARNT
1215	chrY	59016977	59017334	358	-4.17749	0.000324411	-3.67538	0.00033586	57055	downstream	33651396	DAZ2
1216	chr6	109241962	109243565	1604	2.48427	0.000324411	2.26903	0.00449956	84071	inside	72343	ARMC2
1218	chr6	14424183	14425578	1396	3.13651	0.000325773	2.66236	0.00449322	9308	downstream	306696	CD83
1219	chr14	93241095	93242318	1224	3.0678	0.000326267	2.44486	0.00813147	9950	upstream	-19555	GOLGA5
1220	chr9	47212285	47212651	367	-3.46544	0.000326743	-3.01436	0.00400742	387628	downstream	524728	FGF7P6
1221	chr12	31885619	31887287	1669	2.332	0.000326863	2.03795	0.0105532	196394	upstream	-3511	AMN1
1222	chr11	114492582	114493614	1033	-3.39113	0.000326863	-2.6593	0.00697642	54827	upstream	-26098	NXPE4
1223	chr7	152111426	152112531	1106	-2.71222	0.000327813	-2.71529	0.000608167	58508	inside	21664	KMT2C
1224	chr9	5364291	5365148	858	2.86255	0.000328882	2.51554	0.00532573	6013	upstream	-24418	RLN1
1225	chr4	190661281	190662150	870	-3.41269	0.000328922	-3.08253	0.00185958	2483	upstream	-200693	FRG1
1226	chr7	152106684	152107471	788	-2.98194	0.000329445	-3.1499	0.000210508	58508	inside	26406	KMT2C
1227	chr4	5760100	5761156	1057	2.57681	0.000331431	2.46156	0.00184094	2121	inside	47176	EVC
1229	chr16	69199786	69201934	2149	2.43238	0.000333727	2.57396	0.000141832	6645	upstream	-21264	SNTB2
1231	chr6	39121308	39122209	902	2.63207	0.000340247	2.90254	0.000105012	55776	upstream	-38443	SAYSD1
1232	chr6	5278388	5281621	3234	2.22785	0.000342545	2.26933	0.00041167	10667	inside	17111	FARS2
1234	chr5	138480791	138481331	541	3.80311	0.000344935	3.67745	0.000351056	64374	inside	53274	SIL1
1235	chr5	158883277	158887696	4420	2.33035	0.000346829	2.06194	0.00839627	285627	inside	10007	LINC01845
1236	chr5	142162764	142164364	1601	2.38226	0.000347119	2.10455	0.00885326	23092	inside	12472	ARHGAP26
1237	chr15	25441489	25442062	574	-3.64656	0.000347813	-3.73212	0.00103146	100033451	downstream	1421	SNORD115-14
1239	chr12	92863709	92865046	1338	2.67286	0.000347813	2.47573	0.00209663	574016	upstream	-41785	CLLU1OS
1240	chr10	93860571	93862078	1508	2.50648	0.000347813	2.70594	0.000172318	9044	downstream	176835	BTAF1
1242	chr2	204706561	204708383	1823	2.49294	0.000351472	2.05326	0.0229455	1493	upstream	-25950	CTLA4
1244	chr8	12430624	12431485	862	-3.02344	0.000355589	-2.73941	0.00189728	729732	inside	92496	LOC729732
1245	chr4	190664604	190665594	991	-3.60654	0.000356345	-3.18799	0.00243409	2483	upstream	-197370	FRG1
1247	chr14	106929820	106932269	2450	2.5803	0.000357658	2.27434	0.00677745	338005	upstream	-8635	LINC00221
1248	chr1	26905829	26910304	4476	2.33552	0.000357658	2.40402	0.000278393	100302190	downstream	24796	MIR1976
1249	chr6	57528024	57529700	1677	-2.71459	0.000357757	-2.68087	0.000410867	5558	downstream	345602	PRIM2
1250	chr2	239347633	239349156	1524	2.4416	0.000357757	2.20141	0.00613046	51665	inside	12007	ASB1
1251	chr5	133938524	133939443	920	2.89152	0.000357757	2.8976	0.00110767	51128	inside	30009	SAR1B
1252	chr20	35147398	35149001	1604	2.54861	0.000360118	2.41601	0.00242213	10398	upstream	-22489	MYL9
1253	chr17	75832628	75833450	823	2.848	0.000362005	2.45456	0.00508375	400624	downstream	47541	LINC01973
1254	chr21	10936633	10937418	786	-2.94612	0.000362829	-2.89076	0.000529586	7179	inside	102796	TPTE
1255	chr17	1334493	1335968	1476	2.75087	0.000363308	2.29076	0.0119665	1398	inside	25068	CRK
1256	chrX	123540095	123540923	829	2.8769	0.000364102	2.77672	0.00174449	4068	downstream	59963	SH2D1A
1257	chr16	78995547	78997761	2215	2.50249	0.000365434	2.177	0.00832877	4094	downstream	639075	MAF
1258	chr12	163766	164683	918	-2.89723	0.000368419	-2.74469	0.00132142	440073	upstream	-12283	IQSEC3
1259	chr9	99240792	99242043	1252	2.71867	0.000368419	2.47338	0.00370951	22927	inside	28378	HABP4
1260	chrX	21944761	21945490	730	3.0347	0.000368472	2.8887	0.00353324	6611	upstream	-13930	SMS
1261	chr7	37434924	37435988	1065	2.69456	0.000371303	2.4357	0.00546422	9844	inside	53971	ELMO1
1262	chr10	30828959	30829955	997	3.04317	0.000371572	2.66342	0.00387524	119180	downstream	89688	LYZL2
1264	chr15	20480751	20482707	1957	-2.58066	0.000374528	-2.9573	3.00382e-05	646096	upstream	-7246	CHEK2P2
1265	chr6	135299917	135301110	1194	2.32567	0.000374528	2.12171	0.00619988	100500880	includeFeature	653	MIR3662
1266	chr11	110207940	110208914	975	2.61448	0.000374528	2.3281	0.00558995	5962	upstream	-40503	RDX
1267	chr16	24679521	24682258	2738	2.76867	0.000374528	3.04124	0.000102429	27327	upstream	-61528	TNRC6A
1268	chr14	19108198	19109915	1718	-2.77571	0.000376863	-3.31566	1.27864e-05	440153	upstream	-269396	OR11H12
1269	chr4	87955236	87956676	1441	2.6527	0.000376863	2.15987	0.0271662	4299	inside	99082	AFF1
1270	chr12	2722486	2723487	1002	2.74592	0.000376863	2.39502	0.00507024	100652846	downstream	77837	CACNA1C-AS1
1271	chr1	55538606	55539769	1164	2.68311	0.000376863	2.20307	0.0179753	255738	downstream	33457	PCSK9
1272	chr12	118472132	118474175	2044	2.5322	0.000379123	2.55151	0.000546189	5985	downstream	17626	RFC5
1273	chr7	139365228	139368122	2895	2.51214	0.000380407	2.21008	0.0065018	28996	inside	112465	HIPK2
1274	chr17	3694361	3695393	1033	2.67459	0.00038099	2.82782	0.000345808	3682	inside	10176	ITGAE
1275	chr9	33311699	33312694	996	2.83865	0.000381321	2.6202	0.00276852	4799	inside	21281	NFX1
1276	chr9	75091679	75092543	865	2.7723	0.000384079	2.15221	0.0297084	117531	upstream	-45038	TMC1
1277	chr14	93234172	93235587	1416	2.40563	0.000389194	2.25279	0.00346659	5641	upstream	-19125	LGMN
1278	chr17	65427279	65428386	1108	2.47797	0.000391722	2.06985	0.0192139	26207	inside	53882	PITPNC1
1279	chr22	40592357	40593554	1198	2.79976	0.000392762	2.62078	0.0017052	158	upstream	-150147	ADSL
1281	chr6	36838305	36839371	1067	2.71503	0.000392762	2.8572	0.00030853	221477	upstream	-1341	C6orf89
1282	chr2	160776867	160777776	910	2.70781	0.000392762	2.7931	0.000381861	4065	upstream	-15600	LY75
1283	chr14	19819031	19820191	1161	-2.89529	0.000396335	-3.67769	1.27864e-05	101101776	upstream	-138015	BMS1P17
1284	chr12	13255768	13257429	1662	2.71254	0.000398026	2.35739	0.00668982	83445	overlapStart	862	GSG1
1286	chr20	49056875	49058447	1573	2.67397	0.000398198	2.61295	0.000866489	5770	upstream	-70016	PTPN1
1287	chr8	125768952	125770640	1689	2.65518	0.000400039	2.78424	0.000265839	9788	upstream	-28222	MTSS1
1288	chr10	111805399	111807119	1721	2.40471	0.000403935	2.55029	0.000294211	100505933	upstream	-37260	ADD3-AS1
1289	chr22	31141352	31142524	1173	2.7156	0.00040499	2.20407	0.0291451	100422912	downstream	13808	MIR3200
1290	chr6	505226	507172	1947	2.35407	0.000408838	2.1431	0.00559309	3662	downstream	113487	IRF4
1291	chr11	114488250	114489229	980	-3.25115	0.000408847	-3.17973	0.00198474	54827	upstream	-21766	NXPE4
1293	chr15	20495138	20496246	1109	-2.84704	0.000416773	-3.09519	5.69397e-05	646096	inside	7141	CHEK2P2
1294	chr16	785304	786823	1520	2.4792	0.000417121	2.08666	0.0178102	64428	inside	5693	CIAO3
1295	chr3	33849815	33850656	842	2.88563	0.00041845	2.47154	0.00750504	10015	inside	9752	PDCD6IP
1296	chr9	6754295	6754817	523	-3.22112	0.000418727	-3.19121	0.00397237	23081	inside	37800	KDM4C
1297	chr1	32356594	32357628	1035	2.63144	0.00041905	3.32339	1.17934e-05	8073	downstream	47394	PTP4A2
1298	chr12	52221033	52222632	1600	2.45725	0.000422418	2.13842	0.00864494	401720	inside	4668	FIGNL2
1299	chr1	101396112	101396674	563	-3.19853	0.000422418	-3.81007	0.00115421	148867	inside	34480	SLC30A7
1301	chr6	111504711	111505947	1237	2.7087	0.000425022	2.14534	0.0411966	91749	upstream	-75771	MFSD4B
1302	chr4	103548544	103549938	1395	2.59195	0.00042537	2.58646	0.000511133	4790	downstream	126058	NFKB1
1304	chr6	157849519	157850576	1058	3.12156	0.000426793	3.55748	4.3304e-05	79683	inside	46962	ZDHHC14
1306	chr2	65526048	65527124	1077	2.57624	0.000428989	2.43276	0.00286471	10097	downstream	71219	ACTR2
1307	chr11	114484334	114485296	963	-3.24313	0.000429684	-2.72837	0.00624207	54827	upstream	-17850	NXPE4
1309	chr4	82748627	82749580	954	2.6938	0.000429684	2.25796	0.0156078	153020	upstream	-355566	RASGEF1B
1310	chr10	4588599	4589204	606	2.99174	0.000430837	2.62183	0.00498411	338588	upstream	-109749	LINC00705
1311	chr9	88721475	88722288	814	2.67413	0.000431846	2.31594	0.00967547	389766	downstream	153097	C9orf153
1312	chr11	75384789	75385455	667	2.92929	0.000433221	2.9627	0.000553609	4135	upstream	-5310	MAP6
1313	chr3	195241021	195242030	1010	3.08379	0.000433221	2.86046	0.00177312	5504	overlapEnd	29203	PPP1R2
1314	chr10	73922265	73923362	1098	2.82496	0.000433623	2.63778	0.00177475	51008	inside	54627	ASCC1
1315	chr10	35437373	35438841	1469	2.2833	0.000433655	2.35165	0.000558715	1390	inside	21604	CREM
1316	chr21	10945401	10945975	575	-3.81935	0.00043673	-2.64345	0.00779242	7179	inside	94028	TPTE
1317	chr8	65668660	65670519	1860	2.35059	0.000439212	1.89949	0.0482225	9420	inside	42688	CYP7B1
1318	chr11	108172836	108173635	800	2.90777	0.000440499	2.50965	0.00815141	472	inside	79277	ATM
1319	chr18	9239520	9241006	1487	2.81682	0.000440675	3.13318	0.000262653	57045	upstream	-95245	TWSG1
1322	chr10	105263809	105264660	852	2.8533	0.000448939	2.43058	0.00755702	9148	inside	10074	NEURL1
1323	chr1	110778119	110779418	1300	2.79149	0.000453806	3.03432	0.000105012	3749	downstream	24783	KCNC4
1324	chr2	234334922	234335902	981	2.93496	0.000456012	2.83973	0.000710417	8527	inside	71769	DGKD
1326	chr6	139583157	139584570	1414	2.34055	0.000458544	2.47026	0.000266455	167838	inside	30051	TXLNB
1327	chr3	18688805	18693581	4777	2.21272	0.000459648	2.09354	0.00288187	6304	upstream	-208540	SATB1
1329	chrX	119492198	119493111	914	3.11153	0.00046209	2.97993	0.0015423	23439	upstream	-3742	ATP1B4
1331	chr15	64538582	64539633	1052	2.77497	0.000464022	2.64805	0.00174224	5479	upstream	-83228	PPIB
1332	chr1	246494986	246496034	1049	2.83497	0.000464022	2.34638	0.00844282	64754	inside	175658	SMYD3
1333	chr3	152855971	152856986	1016	2.9765	0.000464744	2.85348	0.00091458	5912	upstream	-24058	RAP2B
1334	chrX	149872117	149873226	1110	3.01907	0.000467067	2.3022	0.0242334	8776	inside	10682	MTMR1
1338	chrX	9253242	9254090	849	3.2998	0.000472273	2.42918	0.0380873	6907	upstream	-178093	TBL1X
1339	chr2	102868971	102870510	1540	2.55807	0.000473981	2.22158	0.0165998	8809	upstream	-58991	IL18R1
1340	chr16	87927435	87932237	4803	2.2194	0.000474598	1.952	0.0135792	8140	upstream	-24335	SLC7A5
1341	chr1	39503700	39505178	1479	2.50738	0.000477838	2.12487	0.01875	4725	downstream	11733	NDUFS5
1342	chr6	126501508	126502187	680	3.17404	0.000477838	3.53465	7.5749e-05	100847016	upstream	-57746	MIR5695
1343	chr11	111699705	111700576	872	2.79122	0.000478168	2.26465	0.0254905	64776	upstream	-50243	C11orf1
1345	chr15	20847241	20848687	1447	-2.49238	0.000478589	-2.64279	0.000280419	729786	downstream	79567	GOLGA8CP
1346	chr21	31028751	31029644	894	2.73053	0.000478589	2.36667	0.0105883	100379661	downstream	60391	GRIK1-AS2
1347	chr15	20593760	20594233	474	-3.32176	0.000480153	-2.47327	0.0335738	646096	downstream	105763	CHEK2P2
1348	chr15	43732630	43734223	1594	2.48908	0.000482172	2.4096	0.00220946	7158	inside	70077	TP53BP1
1350	chr10	102265925	102267191	1267	2.57878	0.000482172	2.44277	0.00191949	25956	inside	23711	SEC31B
1351	chrX	133732912	133733885	974	3.18635	0.000482172	3.27216	0.000285251	100506757	downstream	48858	LINC00629
1352	chr3	138290317	138291319	1003	2.42459	0.000482172	2.37908	0.00209352	80321	inside	22812	CEP70
1353	chr8	28222893	28223998	1106	2.50841	0.000482299	2.71819	0.000114412	5368	downstream	48244	PNOC
1354	chr10	97822571	97823649	1079	2.80659	0.000486976	2.57131	0.00323766	100422892	downstream	1585	MIR3157
1355	chr11	6687357	6687908	552	3.00796	0.000488857	2.54326	0.0120945	8642	upstream	-10283	DCHS1
1356	chr3	121865068	121866268	1201	2.72924	0.000493926	2.75692	0.000723158	846	upstream	-37462	CASR
1357	chrX	124427523	124429709	2187	2.57389	0.000495227	2.57845	0.00113784	100129520	upstream	-26446	TEX13C
1360	chr16	657698	658677	980	3.12402	0.000500063	2.6494	0.00473656	57799	inside	18341	RAB40C
1361	chr10	46980663	46981712	1050	-2.97697	0.000501187	-3.1716	0.000187723	83849	upstream	-10062	SYT15
1362	chr3	106050808	106054195	3388	2.44296	0.000502092	2.61911	0.000166608	868	upstream	-462542	CBLB
1363	chr9	5850866	5852106	1241	2.5005	0.000502937	2.22397	0.0102664	79956	upstream	-17785	ERMP1
1364	chr9	102573611	102574858	1248	2.72636	0.000508904	2.4604	0.00508375	8013	upstream	-10526	NR4A3
1365	chr13	21590963	21592390	1428	2.56996	0.000510368	2.06665	0.0289491	26524	inside	44759	LATS2
1366	chr3	192567914	192569169	1256	2.37997	0.000512193	1.93385	0.0480048	151963	inside	68036	MB21D2
1367	chr22	50979057	50981336	2280	2.46094	0.000512193	1.9815	0.0426511	113730	upstream	-7405	KLHDC7B
1368	chr4	147053218	147054197	980	2.94597	0.000512193	3.33373	6.50759e-05	100505545	upstream	-10153	LINC01095
1371	chr17	30204913	30206400	1488	2.64482	0.000517866	2.77308	0.000339064	55352	upstream	-18587	COPRS
1372	chrX	77320298	77321277	980	3.17616	0.00051904	3.06782	0.000942253	5230	upstream	-39368	PGK1
1373	chr7	2149610	2150605	996	2.6402	0.000522694	2.25593	0.00976464	8379	inside	122973	MAD1L1
1374	chr10	103462713	103463773	1061	2.70826	0.000524236	2.29985	0.0161496	6468	upstream	-7970	FBXW4
1376	chr17	56569661	56570844	1184	2.52056	0.00052538	2.51757	0.00131529	124535	upstream	-3902	HSF5
1377	chr6	34979067	34980014	948	2.68333	0.00052538	2.75349	0.000733544	23294	inside	122029	ANKS1A
1378	chr20	62481712	62483200	1489	2.55558	0.000525448	2.18882	0.0121478	140701	upstream	-10854	ABHD16B
1379	chr15	20505897	20507303	1407	-2.46007	0.000525705	-2.61747	0.000113379	646096	downstream	17900	CHEK2P2
1380	chr12	47749298	47751176	1879	2.34238	0.000526815	2.46385	0.000480401	100233209	upstream	-139072	PCED1B-AS1
1381	chr6	57405449	57406374	926	-2.75477	0.000526815	-3.00915	0.000475069	5558	inside	223027	PRIM2
1382	chr9	4832610	4833814	1205	2.57365	0.000527025	3.11845	2.12409e-05	406894	upstream	-17687	MIR101-2
1383	chr1	156481307	156481933	627	2.9156	0.000527493	2.72393	0.00400742	4209	upstream	-10673	MEF2D
1384	chr12	92991092	92992793	1702	2.63798	0.000527978	2.15498	0.022212	338809	upstream	-105527	C12orf74
1386	chr6	106614659	106615962	1304	2.59802	0.0005312	2.38957	0.00670974	639	downstream	80464	PRDM1
1387	chr11	23426568	23427229	662	-3.41746	0.000531477	-2.53662	0.0295646	100500938	upstream	-544596	CCDC179
1388	chr1	118073584	118074382	799	3.00106	0.000531772	2.49717	0.012876	54855	upstream	-75020	TENT5C
1389	chr2	133018926	133019857	932	-2.96351	0.000536889	-2.49206	0.00940664	554226	upstream	-3384	ANKRD30BL
1390	chr2	242118878	242120195	1318	2.70609	0.000537188	2.13635	0.0338725	50636	upstream	-9046	ANO7
1391	chr20	46126026	46128080	2055	2.30819	0.000538216	2.40034	0.000478614	8202	upstream	-4575	NCOA3
1393	chr10	64755181	64756061	881	3.27243	0.000545073	2.95961	0.00161139	29982	upstream	-137826	NRBF2
1394	chr13	45629344	45630642	1299	2.60444	0.000549749	2.40694	0.0041157	2963	upstream	-65287	GTF2F2
1395	chr21	35789228	35790569	1342	2.61776	0.000549921	2.26925	0.0103159	54065	downstream	41479	SMIM11A
1396	chr8	12583744	12584612	869	2.71867	0.000550982	2.48432	0.00479222	100500838	upstream	-1002	MIR3926-2
1397	chr1	24691597	24692553	957	2.61286	0.000550982	2.50314	0.0018679	57822	downstream	45785	GRHL3
1398	chr10	61997444	61998454	1011	2.70687	0.000551439	2.1314	0.0298869	283025	upstream	-276773	LINC01553
1399	chr8	29604005	29606389	2385	2.63685	0.000552974	2.29311	0.0118317	619351	overlapStart	1620	LINC00589
1400	chr12	121474178	121475465	1288	2.61877	0.000555422	2.52702	0.00208295	8638	inside	2867	OASL
1401	chr20	2969657	2970784	1128	2.53458	0.000556402	3.1138	4.27882e-05	2797	upstream	-54611	GNRH2
1402	chr7	105355645	105356534	890	2.94438	0.000557471	2.80037	0.00118801	100130771	upstream	-133669	EFCAB10
1404	chr8	128218038	128219629	1592	2.48796	0.000560368	2.17428	0.0143904	100750225	downstream	192639	PCAT1
1405	chr22	24050196	24051220	1025	2.72599	0.000560368	2.76437	0.000809324	91316	inside	9414	GUSBP11
1406	chr1	145195802	145196365	564	3.37462	0.00056605	3.08474	0.0173839	100132406	upstream	-13309	NBPF10
1407	chr2	28277410	28279240	1831	2.5145	0.000566175	2.43909	0.00221924	100422965	downstream	58176	MIR4263
1408	chr10	89912211	89913162	952	2.60087	0.000568821	2.43245	0.00294552	5728	downstream	289016	PTEN
1409	chr21	10868475	10869050	576	-3.78069	0.000569475	-2.94367	0.00300336	7179	downstream	170954	TPTE
1412	chr21	38274651	38277397	2747	2.41091	0.000572783	2.26706	0.0047778	3141	inside	87894	HLCS
1413	chr6	57416787	57418827	2041	-2.60027	0.000574197	-2.65642	0.000460525	5558	inside	234365	PRIM2
1414	chr11	8765737	8766657	921	2.95898	0.00057768	2.37265	0.0120521	677826	downstream	58751	SNORA3B
1415	chr13	52193457	52194322	866	3.51943	0.000578581	2.43324	0.0281268	115825	inside	34973	WDFY2
1416	chr10	76559433	76560173	741	2.97323	0.000582415	2.84993	0.00108347	23522	upstream	-26738	KAT6B
1417	chr5	143057555	143058824	1270	2.80933	0.00058401	2.22478	0.0343517	100846991	upstream	-1870	MIR5197
1418	chr8	127384529	127385692	1164	2.61386	0.000586153	2.20275	0.0166472	157638	downstream	186182	LRATD2
1419	chr12	104477675	104478513	839	2.69822	0.000590833	2.83817	0.000589485	29915	inside	19439	HCFC2
1420	chr12	95334866	95336201	1336	2.5801	0.000592716	2.1529	0.0196425	55967	downstream	62623	NDUFA12
1421	chr5	178569354	178570629	1276	2.49435	0.000593943	2.20599	0.00904473	30832	downstream	81747	ZNF354C
1422	chr9	36341993	36342919	927	2.7451	0.000595252	2.38597	0.019149	152006	inside	59202	RNF38
1423	chr7	32545909	32546494	586	3.19181	0.000595688	3.42955	0.000273023	23080	inside	10733	AVL9
1425	chr4	154837084	154838345	1262	2.68972	0.000595688	2.6899	0.000893811	6423	upstream	-126856	SFRP2
1426	chr18	15407007	15408321	1315	-2.4536	0.000595688	-2.66931	0.000105367	644669	upstream	-81089	LOC644669
1427	chr6	57429463	57430746	1284	-2.65052	0.000595833	-2.50023	0.00216213	5558	inside	247041	PRIM2
1428	chr4	38091564	38093665	2102	2.36211	0.000595833	2.56997	0.000303199	10744	downstream	129508	PTTG2
1429	chr6	5398675	5399325	651	2.45191	0.000596809	2.93805	4.77726e-05	10667	inside	137398	FARS2
1430	chr4	26077096	26078991	1896	2.36929	0.00060064	2.50919	0.000339757	389203	downstream	161282	SMIM20
1431	chr12	14631742	14632608	867	2.99849	0.000601008	2.87563	0.00156854	79887	downstream	89049	PLBD1
1432	chr9	132869100	132870701	1602	2.42247	0.000601572	2.02647	0.0298367	57720	inside	53115	GPR107
1433	chr17	21902938	21903258	321	-3.86248	0.000609036	-2.8722	0.00761318	284124	upstream	-1124	FLJ36000
1434	chr5	61579785	61583515	3731	2.19922	0.000610977	2.33038	0.000246684	3796	upstream	-22204	KIF2A
1435	chr17	37560367	37562077	1711	2.51509	0.000611165	2.17409	0.0115436	84961	upstream	-2458	FBXL20
1436	chr12	42692895	42694605	1711	2.41645	0.000615406	2.05857	0.0221843	85437	downstream	27037	ZCRB1
1437	chr15	20475568	20476604	1037	-2.90212	0.000617213	-3.10313	0.000263015	646096	upstream	-12429	CHEK2P2
1438	chrX	133565732	133566397	666	3.47854	0.000617332	3.01262	0.00349668	3251	upstream	-28443	HPRT1
1439	chr12	69458482	69459405	924	2.96956	0.000618429	2.5564	0.00616068	1368	upstream	-101462	CPM
1440	chr11	85893650	85895603	1954	2.33795	0.000618429	2.24446	0.00231518	8726	upstream	-62156	EED
1441	chrX	41236524	41237594	1071	2.74892	0.000620786	2.9523	0.000639514	1654	downstream	43873	DDX3X
1442	chr3	153955133	153956072	940	3.06209	0.000622732	2.47418	0.0130396	170506	downstream	87153	DHX36
1444	chr8	129021700	129022570	871	2.71625	0.000625507	2.55813	0.00274966	100302170	downstream	556	MIR1206
1445	chr4	114305503	114306390	888	3.00394	0.000631593	2.87179	0.000728821	100302188	downstream	277484	MIR1243
1446	chrX	122969604	122970517	914	2.7853	0.000635064	3.0758	0.000192792	331	upstream	-24058	XIAP
1449	chrX	53291881	53293490	1610	2.64296	0.000640096	2.55221	0.0027019	8242	upstream	-37277	KDM5C
1450	chr3	195188196	195189610	1415	2.62699	0.000641145	2.51739	0.00293878	100847082	downstream	20471	MIR5692C1
1451	chr9	37836032	37837001	970	2.75759	0.000641145	2.42779	0.0108353	79269	inside	35481	DCAF10
1453	chr3	101669251	101670058	808	3.15873	0.000641145	2.30787	0.0187035	152225	inside	9548	LINC02085
1454	chr1	223890361	223891418	1058	2.86026	0.000641145	2.3089	0.0175999	824	inside	1066	CAPN2
1455	chr16	11117339	11119858	2520	2.55224	0.000641505	2.21043	0.0140856	23274	inside	78994	CLEC16A
1456	chr2	169022703	169024497	1795	2.44836	0.000642103	2.11982	0.0166621	27347	inside	81402	STK39
1457	chr2	9888245	9889466	1222	2.98246	0.000646083	3.36983	0.000205859	9014	upstream	-95326	TAF1B
1459	chr2	65209044	65210071	1028	3.04169	0.000650439	2.77591	0.00608754	6509	upstream	-6535	SLC1A4
1460	chr6	20599601	20600394	794	2.68668	0.000650873	2.81714	0.000522877	54901	inside	64913	CDKAL1
1461	chr12	68890507	68892001	1495	2.54492	0.00065265	2.24038	0.00967547	5908	upstream	-114112	RAP1B
1462	chr8	95036436	95038004	1569	2.50932	0.000652838	2.79399	0.000105012	54704	downstream	107353	PDP1
1463	chr8	48812115	48812978	864	2.69032	0.000653002	2.41289	0.00709864	5591	inside	60628	PRKDC
1465	chr7	110726219	110727311	1093	2.57467	0.000659876	2.06272	0.0465086	54674	upstream	-4843	LRRN3
1467	chr22	32225157	32227230	2074	2.35969	0.00066129	2.1256	0.0101682	9681	inside	75220	DEPDC5
1469	chr9	77732288	77733225	938	2.62248	0.000664249	2.33762	0.00671192	26578	inside	28890	OSTF1
1470	chr7	135715018	135716710	1693	2.48054	0.000668457	2.94777	4.3304e-05	767558	upstream	-52814	LUZP6
1471	chr18	11161	13929	2769	-2.45251	0.000668525	-2.60417	0.000276812	727758	upstream	-97904	ROCK1P1
1472	chr3	72186932	72188628	1697	2.37945	0.000672478	2.52493	0.000361159	201617	upstream	-13476	LINC00870
1473	chr20	47131728	47132276	549	-2.93675	0.000674636	-3.93223	9.48768e-06	284749	downstream	143074	LINC00494
1474	chr12	12662660	12666046	3387	2.23073	0.000676791	2.16936	0.00211894	80824	inside	52788	DUSP16
1475	chr3	124829258	124830302	1045	2.60195	0.000676791	2.71816	0.000650074	100847039	downstream	41138	MIR5092
1476	chr20	42378158	42382260	4103	2.16771	0.000678073	1.98418	0.00864917	149699	upstream	-22516	GTSF1L
1477	chr17	40492104	40495545	3442	2.25746	0.000679534	2.4131	0.000200407	6774	inside	48409	STAT3
1479	chr9	130672887	130674423	1537	2.2241	0.000679541	2.18743	0.0020747	27090	inside	6418	ST6GALNAC4
1480	chr6	135517464	135518890	1427	2.32208	0.000681059	2.19236	0.00480918	4602	inside	15011	MYB
1483	chr20	52301947	52303110	1164	2.53013	0.000684463	2.30247	0.00833106	7764	upstream	-91146	ZNF217
1484	chr1	85763341	85764535	1195	2.35414	0.000684547	2.56972	0.000218013	8915	upstream	-20754	BCL10
1485	chr15	91008042	91008886	845	2.75795	0.000685431	2.35104	0.0150311	64784	upstream	-65076	CRTC3
1486	chr17	34206323	34208131	1809	2.33901	0.000685431	2.30278	0.00170161	6352	overlapStart	1054	CCL5
1487	chr17	72293586	72294808	1223	2.59126	0.000685431	2.19094	0.0164443	64446	inside	23200	DNAI2
1489	chr20	25140806	25142016	1211	2.64851	0.000689905	2.70341	0.000896165	284798	upstream	-11380	LOC284798
1490	chr17	27991713	27992993	1281	2.81287	0.000695568	2.44996	0.00791787	84940	upstream	-43272	CORO6
1491	chr15	20441712	20442192	481	-3.08253	0.000697113	-2.71572	0.0104584	646096	upstream	-46285	CHEK2P2
1492	chr1	219362319	219363304	986	2.85196	0.000699635	3.05511	0.00105634	127018	inside	15127	LYPLAL1
1493	chr9	5920458	5921823	1366	2.45111	0.00070171	2.69008	0.000212721	2315	downstream	29549	MLANA
1495	chr5	114973428	114974572	1145	2.73067	0.000703303	2.75263	0.00106988	51014	upstream	-11552	TMED7
1496	chr1	154277096	154278293	1198	3.31387	0.000706178	3.49063	0.000178562	89872	upstream	-16496	AQP10
1497	chr8	42045940	42047022	1083	2.44167	0.00070707	2.70786	0.000163966	5327	inside	19254	PLAT
1498	chr6	135491166	135492682	1517	2.39762	0.00071763	2.10069	0.0138775	4602	upstream	-11287	MYB
1499	chr3	18597372	18602046	4675	2.28541	0.000722152	2.72005	1.95936e-05	6304	upstream	-117107	SATB1
1500	chr8	21805521	21807333	1813	2.45501	0.000722152	2.61	0.000362712	23039	inside	28341	XPO7
1501	chr6	57436278	57436826	549	-3.27312	0.000723163	-2.82303	0.0072497	5558	inside	253856	PRIM2
1502	chr4	2746437	2750475	4039	2.1439	0.000725405	1.90526	0.0156669	79155	inside	11666	TNIP2
1504	chr8	21816994	21818492	1499	2.42923	0.000727511	2.27393	0.00502953	23039	inside	39814	XPO7
1505	chr1	8599615	8601479	1865	2.36603	0.000727511	2.08033	0.0178988	50651	downstream	215225	SLC45A1
1506	chr11	14654948	14655584	637	-2.71888	0.000732555	-2.72159	0.00711565	5682	inside	10232	PSMA1
1507	chr15	20411765	20412199	435	-3.34025	0.000733452	-3.18511	0.00106988	646096	upstream	-76232	CHEK2P2
1508	chr15	20590973	20593383	2411	-2.40074	0.00073708	-2.32538	0.00187217	646096	downstream	102976	CHEK2P2
1509	chr11	34392895	34393933	1039	2.70629	0.000738502	2.5659	0.00209352	25841	upstream	-13340	ABTB2
1510	chr15	20854788	20855511	724	-2.93293	0.000738502	-2.40564	0.0190529	729786	downstream	87114	GOLGA8CP
1511	chr6	139420855	139421802	948	2.8494	0.000738502	2.5492	0.00779242	51696	upstream	-35394	HECA
1512	chr6	57472626	57473132	507	-4.69215	0.000739298	-2.67034	0.0208676	5558	inside	290204	PRIM2
1513	chr7	75471633	75472880	1248	2.42056	0.000739301	2.18465	0.0091109	6369	upstream	-28541	CCL24
1514	chr2	27904200	27905868	1669	2.70342	0.000746604	2.7835	0.000515544	9913	upstream	-17751	SUPT7L
1515	chrX	100186372	100187192	821	2.88794	0.000748482	2.26018	0.033386	402415	upstream	-2474	XKRX
1516	chr16	32848988	32849529	542	-3.40121	0.000750928	-3.36393	0.00156854	386757	downstream	47475	SLC6A10P
1517	chrX	31117415	31118390	976	2.90096	0.000750928	2.7322	0.00226281	53940	upstream	-27245	FTHL17
1518	chr7	106120518	106121492	975	2.68612	0.000750928	2.75021	0.000608151	168455	downstream	181116	CCDC71L
1520	chr4	77949135	77950208	1074	2.52648	0.000750928	2.45017	0.00233863	10983	downstream	47990	CCNI
1521	chr1	16892353	16893897	1545	-2.39499	0.000754233	-2.3997	0.000910631	55672	inside	47747	NBPF1
1522	chr21	10911889	10912424	536	-3.35854	0.000755511	-2.50885	0.0284008	7179	inside	127540	TPTE
1523	chr3	138493105	138494023	919	2.8615	0.000756811	2.26133	0.032482	5291	upstream	-14904	PIK3CB
1524	chr6	87920222	87921243	1022	2.75906	0.000756811	3.16414	0.000269402	23036	inside	57671	ZNF292
1525	chr8	82046626	82047663	1038	2.5606	0.000756811	2.0767	0.0414984	55824	upstream	-22323	PAG1
1526	chr14	19825991	19826436	446	-3.75561	0.000756811	-3.351	0.00143269	101101776	upstream	-144975	BMS1P17
1527	chr15	20455539	20455858	320	-3.54595	0.000770441	-2.99673	0.00420584	646096	upstream	-32458	CHEK2P2
1529	chr14	35824867	35826286	1420	2.58966	0.000776272	2.54931	0.00115574	4792	downstream	49093	NFKBIA
1530	chr7	24904605	24906499	1895	2.48671	0.000776272	2.22347	0.010046	1687	upstream	-106966	GSDME
1531	chr17	41418852	41420011	1160	3.45544	0.000778487	3.52635	0.000268489	100874261	upstream	-37790	CCDC200
1535	chr8	81234884	81235700	817	2.93604	0.000783248	2.77241	0.00232956	100847056	downstream	81260	MIR5708
1536	chr3	188001904	188003550	1647	2.56668	0.000783356	2.18243	0.0156407	401105	downstream	105573	FLJ42393
1538	chr5	54660111	54660959	849	3.04533	0.000784027	2.86897	0.00194356	23517	inside	56535	MTREX
1539	chr10	3907434	3911932	4499	2.23777	0.000784688	2.13337	0.00379459	1316	upstream	-79961	KLF6
1540	chr16	70183127	70185286	2160	-2.39563	0.000784688	-2.07525	0.0209872	55066	inside	35598	PDPR
1541	chr12	46943073	46944470	1398	2.61898	0.000785749	2.69415	0.000515544	54407	upstream	-176428	SLC38A2
1542	chr16	441691	443252	1562	2.32805	0.000793308	2.16284	0.00643784	4833	upstream	-5034	NME4
1543	chr5	55066743	55067630	888	2.99673	0.000794774	3.30508	0.000345808	54514	inside	32898	DDX4
1544	chr1	29288666	29289521	856	3.00167	0.000800297	3.07255	0.000661106	2035	inside	75063	EPB41
1545	chr15	20596448	20597071	624	-3.04154	0.000800438	-2.81074	0.0137481	646096	downstream	108451	CHEK2P2
1546	chr15	20492966	20493693	728	-2.8221	0.000800438	-2.95269	0.000770655	646096	inside	4969	CHEK2P2
1548	chr11	17319734	17320605	872	2.55231	0.000802538	3.05216	0.000102429	4925	inside	37847	NUCB2
1550	chr15	20583279	20584110	832	-2.75938	0.000804065	-2.83265	0.00131732	646096	downstream	95282	CHEK2P2
1552	chr2	216954739	216955975	1237	2.49861	0.000808364	2.2583	0.00957875	92691	inside	8150	TMEM169
1553	chr20	48315157	48316617	1461	2.40199	0.000813218	2.33844	0.00290611	9334	inside	15264	B4GALT5
1555	chr12	99049906	99051226	1321	2.41464	0.000818445	2.25453	0.00545645	317	inside	10828	APAF1
1556	chr20	20471530	20472897	1368	2.60657	0.000819046	2.94585	0.000105367	3642	downstream	122765	INSM1
1558	chr5	74646776	74647830	1055	2.67127	0.000827406	2.70364	0.00115404	3156	inside	14622	HMGCR
1561	chr4	47638	48807	1170	-2.5907	0.000836938	-3.07819	4.38427e-05	152687	upstream	-5589	ZNF595
1563	chr22	37490538	37492271	1734	2.54284	0.000837568	2.06355	0.0443701	164656	inside	15065	TMPRSS6
1564	chr9	114678206	114679076	871	2.60493	0.000838541	2.82435	0.000321856	100616114	upstream	-16174	MIR4668
1565	chr10	23625828	23627599	1772	2.76282	0.000847915	2.89657	0.000569801	256815	inside	7944	C10orf67
1566	chr21	10910347	10911420	1074	-2.7809	0.000848398	-2.88308	0.000710417	7179	inside	129082	TPTE
1567	chr13	19644855	19645642	788	-3.30363	0.000848398	-4.00691	6.28267e-05	348021	downstream	62456	LINC00442
1570	chr15	52302651	52303825	1175	2.6967	0.000851635	2.76301	0.00107264	5597	upstream	-8760	MAPK6
1571	chr17	25285026	25285328	303	-3.5758	0.000853221	-3.13556	0.0159493	100616277	downstream	335996	MIR4522
1572	chr14	89065638	89067014	1377	2.49009	0.000859224	2.18963	0.0148319	79882	inside	36385	ZC3H14
1573	chr20	57817715	57818247	533	3.07314	0.000860829	2.66419	0.00864096	128611	inside	51640	ZNF831
1575	chr15	20408762	20409947	1186	-2.95246	0.000865942	-3.02839	0.000294384	646096	upstream	-79235	CHEK2P2
1576	chr8	61534453	61535353	901	2.69917	0.000868084	3.60463	3.61177e-05	55636	upstream	-56871	CHD7
1578	chr21	26858806	26860398	1593	2.65398	0.0008756	2.72143	0.000661106	54072	upstream	-54793	LINC00158
1579	chr5	32279905	32281437	1533	2.31041	0.000877724	2.16259	0.00576686	54545	inside	33209	MTMR12
1581	chr2	45062976	45064008	1033	2.72994	0.000883252	2.39689	0.0106388	6496	upstream	-106061	SIX3
1582	chr3	138015410	138016372	963	2.60348	0.000885839	3.09131	4.691e-05	347736	inside	33318	NME9
1583	chr8	124069761	124071078	1318	2.37432	0.000887024	2.72397	0.000102429	93594	upstream	-15159	TBC1D31
1584	chr7	106124872	106126786	1915	2.41556	0.000889054	2.4324	0.00107193	168455	downstream	176762	CCDC71L
1585	chr12	46617527	46618509	983	-2.55223	0.000895414	-2.49301	0.00490577	81539	inside	45681	SLC38A1
1587	chr1	68188609	68190024	1416	2.39985	0.000897208	2.10064	0.0197475	1647	downstream	37749	GADD45A
1589	chr21	10913069	10913759	691	-3.04872	0.000897602	-2.93659	0.00156263	7179	inside	126360	TPTE
1590	chr3	60177731	60179090	1360	2.53273	0.000900442	2.28185	0.00976096	2272	inside	1059402	FHIT
1591	chr15	20546666	20546805	140	-3.54221	0.00090122	-3.32557	0.0193904	646096	downstream	58669	CHEK2P2
1595	chr5	157220036	157221158	1123	2.79197	0.000911052	2.42304	0.014859	134353	downstream	49281	LSM11
1596	chr15	68055118	68055896	779	2.75382	0.000911052	2.33621	0.0111015	390598	upstream	-56924	SKOR1
1598	chr6	144015472	144016310	839	2.80631	0.000912102	3.08964	0.00174936	9749	inside	86155	PHACTR2
1599	chr1	222166887	222169036	2150	2.37983	0.000918089	2.21801	0.00483358	11221	upstream	-251371	DUSP10
1600	chr12	57051150	57052484	1335	2.56454	0.000922816	2.63612	0.000998068	506	upstream	-11298	ATP5F1B
1601	chr3	18686671	18688165	1495	2.41963	0.000925061	2.23325	0.00847957	6304	upstream	-206406	SATB1
1604	chr19	14700266	14700756	491	6.27443	0.000940264	4.72252	0.00456071	388512	inside	6370	CLEC17A
1605	chr9	111854244	111855069	826	2.76373	0.000942543	2.67653	0.00331939	23731	inside	27981	TMEM245
1609	chr14	76345083	76345995	913	2.95995	0.000961388	2.44998	0.0135898	7043	downstream	103009	TGFB3
1610	chr15	20448884	20449583	700	-2.91677	0.000963124	-3.15241	0.000635182	646096	upstream	-39113	CHEK2P2
1611	chr2	28285047	28287123	2077	2.45582	0.000963124	2.10249	0.0266024	100422965	downstream	65813	MIR4263
1612	chr8	19205126	19205961	836	2.58708	0.000963124	2.42044	0.00605525	63898	inside	34045	SH2D4A
1615	chr5	55053730	55054860	1131	2.56128	0.000963124	2.48696	0.0036227	54514	inside	19885	DDX4
1616	chr2	196965698	196966803	1106	2.44047	0.000963124	2.55038	0.000998068	56171	upstream	-32162	DNAH7
1617	chr14	24742648	24744095	1448	2.3307	0.000963124	2.30372	0.00161991	5875	upstream	-1815	RABGGTA
1618	chr12	107215652	107216606	955	2.57107	0.000963124	2.69672	0.000776568	100287944	upstream	-47043	LOC100287944
1619	chr7	98927896	98929267	1372	2.4436	0.000963148	2.29999	0.00488699	10552	inside	4400	ARPC1A
1620	chr4	151950417	151952161	1745	2.51595	0.000965976	2.15021	0.0276133	987	upstream	-13768	LRBA
1622	chr15	38901092	38906015	4924	2.15526	0.000977263	2.2895	0.00033585	10125	upstream	-44085	RASGRP1
1623	chr9	68995063	68995652	590	-2.99821	0.000977342	-2.63737	0.00869723	595135	downstream	152791	PGM5P2
1624	chr6	170592621	170593025	405	-4.23772	0.000977593	-2.69372	0.0373883	28514	inside	7076	DLL1
1625	chr10	13129713	13130952	1240	2.60841	0.000989586	2.22487	0.0237961	83643	inside	12000	CCDC3
1626	chr9	75123785	75125316	1532	2.49835	0.000991057	2.28872	0.00809201	117531	upstream	-12932	TMC1
1627	chr15	59271188	59272807	1620	2.37582	0.000994015	2.42087	0.00140846	54778	upstream	-8677	RNF111
1628	chr17	30547647	30548821	1175	2.53536	0.000996942	2.45041	0.0040856	162494	upstream	-45548	RHBDL3
1629	chr4	190593294	190593852	559	-2.95786	0.00100043	-2.7613	0.00653109	2483	upstream	-268680	FRG1
1630	chr8	142141331	142142600	1270	2.31252	0.00100199	2.16382	0.00674928	22898	inside	2611	DENND3
1631	chr14	71323363	71324414	1052	2.61922	0.00100412	2.24384	0.0181107	4293	upstream	-47475	MAP3K9
1632	chr4	42581764	42582714	951	2.75653	0.0010076	2.95322	0.000361159	10396	inside	77358	ATP8A1
1633	chr3	111414161	111415176	1016	2.61449	0.00100794	2.38172	0.00815701	257068	inside	20638	PLCXD2
1634	chr21	10637160	10637503	344	-3.80545	0.00101076	-3.32373	0.00495715	7179	downstream	402269	TPTE
1635	chrX	30633113	30633870	758	3.04296	0.00101108	4.02707	0.000773071	80231	upstream	-37080	CXorf21
1636	chr13	110492519	110493466	948	2.75881	0.00101108	2.74497	0.000661106	8660	upstream	-53605	IRS2
1638	chr5	129103525	129104035	511	2.83484	0.00101108	2.70104	0.00261189	100127206	downstream	19641	MINAR2
1639	chr9	95918394	95919680	1287	2.43616	0.00101358	2.27823	0.00535534	4814	upstream	-21824	NINJ1
1640	chr11	114486168	114487398	1231	-2.78451	0.00101806	-2.9	0.000758649	54827	upstream	-19684	NXPE4
1641	chr11	122726875	122728069	1195	2.68295	0.00101956	2.6683	0.00169442	56253	inside	17620	CRTAM
1642	chr8	128710192	128711987	1796	2.80138	0.00101956	2.82442	0.00139795	4609	upstream	-37573	MYC
1643	chr4	76978962	76980268	1307	2.5893	0.00102068	2.36647	0.0079536	6373	upstream	-21612	CXCL11
1644	chr4	190584609	190585696	1088	-2.64433	0.00102245	-2.99903	0.000105012	2483	upstream	-277365	FRG1
1645	chr2	197852240	197853782	1543	2.41213	0.00102423	2.2146	0.0084591	80055	upstream	-59721	PGAP1
1646	chr1	100696264	100696799	536	3.00916	0.00102766	3.04989	0.001165	1629	inside	19145	DBT
1647	chr18	54659819	54660581	763	2.91493	0.00102766	2.34119	0.0294611	100885779	downstream	79531	LINC-ROR
1648	chr15	20439871	20441057	1187	-2.6518	0.00102896	-3.53706	2.36546e-05	646096	upstream	-48126	CHEK2P2
1649	chr20	48954607	48957170	2564	2.23018	0.00103077	1.95075	0.0233334	284751	downstream	45350	LINC01270
1650	chr1	16966671	16968565	1895	-2.37493	0.00103417	-2.39334	0.00141482	84809	inside	4507	CROCCP2
1651	chr17	43384392	43385135	744	2.75904	0.00104487	2.47365	0.0118509	9020	inside	10022	MAP3K14
1652	chr1	12106618	12108446	1829	2.26392	0.00104558	1.94127	0.0330271	943	upstream	-16816	TNFRSF8
1653	chr4	190634457	190635231	775	-2.77034	0.00105082	-2.91292	0.00107716	2483	upstream	-227517	FRG1
1654	chr15	89710275	89711873	1599	2.4634	0.00105082	2.23996	0.0075469	6017	downstream	54647	RLBP1
1655	chr1	39318207	39319199	993	2.51953	0.00105096	2.94338	0.000167644	26292	downstream	20843	MYCBP
1658	chr11	116948791	116949402	612	2.54324	0.00105186	2.55178	0.00147366	23387	inside	20202	SIK3
1659	chr5	75564956	75566640	1685	2.40885	0.00105343	2.14991	0.0112882	10788	upstream	-134193	IQGAP2
1660	chr6	5199259	5200302	1044	2.6515	0.00105748	2.54426	0.00432386	100500900	upstream	-50703	MIR3691
1661	chr7	99993795	99995012	1218	2.26798	0.00106172	2.14674	0.00578855	29992	inside	22727	PILRA
1662	chr6	15588925	15590083	1159	2.79411	0.00106222	2.98488	0.000290548	84062	inside	74364	DTNBP1
1663	chr8	12443797	12444422	626	-2.79722	0.00106262	-2.30144	0.0278601	729732	inside	79323	LOC729732
1664	chr8	86039795	86040517	723	2.94936	0.00106371	2.6467	0.00432386	85444	inside	20472	LRRCC1
1666	chr9	37953307	37955213	1907	2.35792	0.00106781	2.22081	0.00525601	92014	upstream	-48957	SLC25A51
1667	chr9	135555311	135556322	1012	2.78959	0.00107149	2.38424	0.0228455	64794	upstream	-9523	DDX31
1668	chr6	38380911	38381832	922	2.67887	0.00107149	2.18513	0.03201	114781	inside	227013	BTBD9
1670	chr2	102698814	102700504	1691	2.18315	0.00107988	2.25816	0.00091458	3554	inside	11978	IL1R1
1673	chr6	74432002	74432961	960	2.9642	0.00108075	3.46942	0.00033586	135228	inside	26494	CD109
1674	chr3	188440539	188441289	751	2.78924	0.00108075	2.39619	0.0164659	285386	upstream	-224464	TPRG1
1675	chr15	20438563	20439402	840	-3.22621	0.00108075	-2.82573	0.005724	646096	upstream	-49434	CHEK2P2
1677	chr8	12426101	12426756	656	-3.04679	0.00108177	-3.2674	0.00067238	729732	inside	97019	LOC729732
1678	chr12	12028015	12029203	1189	2.62104	0.00108468	2.69341	0.00149547	79370	upstream	-195863	BCL2L14
1679	chr15	87167546	87168577	1032	2.49263	0.00108468	2.36432	0.00559309	727915	upstream	-307347	AGBL1-AS1
1681	chr6	87890682	87894024	3343	2.24934	0.00108947	1.93073	0.0373007	23036	inside	28131	ZNF292
1683	chr15	20503900	20505208	1309	-2.67584	0.00109134	-2.57918	0.00307277	646096	downstream	15903	CHEK2P2
1685	chr3	189247069	189248182	1114	3.2176	0.00110169	3.93024	5.2106e-05	8626	upstream	-102147	TP63
1686	chr17	64651668	64652540	873	2.76342	0.00110462	2.46627	0.00515602	693219	upstream	-131522	MIR634
1687	chr17	21312700	21313318	619	-2.78436	0.00110849	-2.75009	0.00127056	3768	inside	33001	KCNJ12
1689	chr11	109948026	109949229	1204	2.43246	0.00111026	2.05601	0.0361112	85463	upstream	-15900	ZC3H12C
1690	chr3	57773331	57774297	967	2.57109	0.00111191	2.76138	0.00048744	7871	inside	30157	SLMAP
1691	chr20	23379961	23381464	1504	2.34458	0.00111383	2.44419	0.000927147	63908	inside	22195	NAPB
1692	chr16	20956133	20956943	811	2.67644	0.00111383	2.60084	0.00291462	123879	upstream	-44572	DCUN1D3
1693	chr17	64673372	64674357	986	2.72869	0.00111383	2.42368	0.00834229	693219	upstream	-109818	MIR634
1694	chr15	20461995	20462831	837	-2.53679	0.00111572	-2.5134	0.00228927	646096	upstream	-26002	CHEK2P2
1695	chr15	101744999	101747357	2359	2.27524	0.0011193	2.06057	0.011334	22856	inside	47138	CHSY1
1696	chr2	37603056	37604914	1859	2.31156	0.00112229	2.38598	0.0011387	25797	downstream	31303	QPCT
1697	chr9	91091456	91092789	1334	2.66339	0.00112688	3.0616	0.00016973	158046	upstream	-58560	NXNL2
1699	chr17	45792855	45800699	7845	2.13405	0.00114433	1.92132	0.0164659	30009	upstream	-17755	TBX21
1705	chr3	111331323	111332940	1618	2.42065	0.00115987	2.17278	0.012325	79413	upstream	-17141	ZBED2
1706	chr10	47073175	47073658	484	-3.04037	0.00116443	-2.59252	0.036246	5540	upstream	-10359	NPY4R
1707	chr6	57501655	57502102	448	-3.8439	0.00117234	-2.97902	0.0243518	5558	inside	319233	PRIM2
1708	chr1	151447451	151448239	789	2.79711	0.00117234	2.64736	0.00249635	23126	upstream	-15510	POGZ
1709	chr2	179394969	179396288	1320	2.50919	0.00117268	2.70897	0.00035996	100506866	inside	7415	TTN-AS1
1710	chr21	11028185	11028623	439	-3.1885	0.00117308	-3.06411	0.00131529	7179	inside	11244	TPTE
1711	chr17	21904545	21905007	463	-3.05597	0.00117434	-3.38492	0.000262653	284124	inside	483	FLJ36000
1713	chr1	16963117	16964328	1212	-2.58222	0.00118185	-2.58055	0.00174305	84809	inside	8061	CROCCP2
1714	chr10	121595736	121597226	1491	2.47361	0.00118264	2.46667	0.0020046	79892	inside	37404	MCMBP
1715	chr10	15164441	15166487	2047	2.34388	0.00118293	2.54213	0.000361159	221060	upstream	-25123	RPP38-DT
1716	chr6	154673774	154674644	871	2.78647	0.00118293	2.23995	0.0333507	154043	downstream	157979	CNKSR3
1717	chr8	126187193	126188265	1073	2.55471	0.0011849	2.12536	0.0360899	286053	inside	83110	NSMCE2
1719	chr8	74974671	74975528	858	3.05457	0.00118622	2.90835	0.00224597	23643	downstream	71107	LY96
1720	chr17	21244403	21249170	4768	-2.17838	0.00118622	-2.24531	0.000728821	3768	upstream	-35296	KCNJ12
1721	chrX	123003232	123003948	717	3.1159	0.00120181	3.49041	0.000460619	331	inside	9570	XIAP
1722	chr17	26795552	26796402	851	2.70731	0.00120222	2.88184	0.000767396	9058	upstream	-5112	SLC13A2
1723	chr1	3435247	3436183	937	-2.96964	0.00120253	-2.4748	0.0153901	693135	downstream	42107	MIR551A
1724	chr15	20457161	20457623	463	-3.35933	0.00120253	-2.7211	0.0180854	646096	upstream	-30836	CHEK2P2
1725	chr2	144225635	144226710	1076	2.68987	0.00120261	2.55148	0.00692529	55843	inside	338736	ARHGAP15
1726	chr2	24801978	24802910	933	2.61951	0.00120527	2.55548	0.00309491	8648	inside	14799	NCOA1
1727	chr16	78823897	78825483	1587	2.35356	0.00121311	2.36394	0.00220573	51741	inside	690570	WWOX
1728	chr18	30110999	30111691	693	2.69993	0.00121765	2.35194	0.0207688	441818	downstream	19373	WBP11P1
1729	chr21	10917144	10917835	692	-2.93306	0.00122336	-2.85908	0.00390482	7179	inside	122285	TPTE
1731	chr6	57503423	57504424	1002	-2.71301	0.00122625	-2.48914	0.00464102	5558	inside	321001	PRIM2
1732	chr10	47049653	47050333	681	-3.27407	0.00122773	-2.82514	0.00978808	5540	upstream	-33881	NPY4R
1733	chr17	55499577	55500870	1294	2.43809	0.00123214	2.55094	0.00101628	124540	inside	166365	MSI2
1734	chr1	153569363	153570270	908	2.54039	0.00125069	2.09004	0.0454291	140576	downstream	16151	S100A16
1735	chr1	212112642	212113729	1088	2.54057	0.00125213	2.42706	0.00460584	51514	upstream	-96277	DTL
1736	chr10	65114601	65115696	1096	2.46398	0.00125233	2.26216	0.0149454	100302150	downstream	18207	MIR1296
1737	chr6	57467249	57468011	763	-2.88848	0.00125233	-2.6317	0.0066647	5558	inside	284827	PRIM2
1738	chr2	173913393	173914642	1250	2.93862	0.0012539	3.03198	0.000579452	51776	upstream	-27172	MAP3K20
1739	chr6	57480706	57481511	806	-2.75678	0.0012539	-2.7258	0.00371726	5558	inside	298284	PRIM2
1741	chrX	23750370	23751678	1309	2.54069	0.00125411	2.70186	0.00118492	23597	inside	11037	ACOT9
1743	chr10	64112104	64112980	877	2.70792	0.00126173	2.81396	0.00156854	219790	upstream	-83638	RTKN2
1744	chr4	190633855	190634272	418	-2.97233	0.00126281	-2.73606	0.00914521	2483	upstream	-228119	FRG1
1745	chr5	79332995	79333787	793	2.7433	0.00127083	2.35642	0.015608	7060	inside	1825	THBS4
1746	chr6	157389410	157390763	1354	2.28502	0.00127206	2.23756	0.00568248	100616154	upstream	-288545	MIR4466
1747	chr2	213779360	213781795	2436	2.34329	0.00127671	2.14817	0.013894	100616267	upstream	-11621	MIR4776-1
1749	chr2	213661973	213662792	820	2.82078	0.00127724	2.41261	0.0275504	100616267	upstream	-129008	MIR4776-1
1750	chr2	74280179	74280953	775	-2.78144	0.0012881	-2.48361	0.0327197	200424	inside	66648	TET3
1751	chr11	63210805	63212109	1305	2.94374	0.00128842	2.86762	0.00382277	117245	downstream	47875	PLAAT5
1752	chr5	66191794	66192622	829	2.86625	0.00129036	2.53032	0.0118315	375449	inside	299618	MAST4
1753	chr5	40276044	40278109	2066	2.29274	0.00129295	2.50883	0.000306033	5734	upstream	-403988	PTGER4
1754	chr11	9081979	9082967	989	2.56462	0.00129969	2.514	0.00266493	100847015	downstream	29947	MIR5691
1755	chr10	46998851	47001006	2156	-2.35279	0.00130789	-2.60591	0.000127837	9721	overlapEnd	5305	GPRIN2
1756	chr1	151820351	151821791	1441	2.32029	0.00131231	2.29868	0.00312527	284486	inside	5822	THEM5
1758	chr12	25072182	25073176	995	2.60018	0.00132328	2.82477	0.000525194	586	inside	30211	BCAT1
1761	chr13	40350094	40353052	2959	2.23967	0.00134242	2.2099	0.00279218	100422940	upstream	-111822	MIR4305
1763	chr11	108603875	108604912	1038	2.36668	0.00135634	2.63917	0.000328594	1662	inside	68059	DDX10
1765	chr21	26884083	26885117	1035	2.80231	0.00136723	2.48731	0.00738451	114614	upstream	-50374	MIR155HG
1766	chr6	57542577	57543085	509	-3.25646	0.00137483	-2.82891	0.00248351	5558	downstream	360155	PRIM2
1767	chr8	20165712	20166545	834	2.80636	0.00137605	2.50391	0.0122098	100874051	downstream	32428	LZTS1-AS1
1768	chr4	190561919	190562337	419	-3.30161	0.00138224	-3.41175	0.00189854	2483	upstream	-300055	FRG1
1769	chr21	11060538	11060793	256	-3.43512	0.00138612	-2.80836	0.0116696	7179	upstream	-21109	TPTE
1770	chr7	133245435	133246132	698	2.73994	0.00139703	2.50442	0.0159966	60412	inside	307612	EXOC4
1771	chr3	106142184	106144119	1936	2.54851	0.00139757	2.34643	0.00940664	868	upstream	-553918	CBLB
1773	chr6	57243200	57243579	380	-3.23894	0.00140734	-3.00433	0.0160415	5558	inside	60778	PRIM2
1774	chr11	118313883	118315257	1375	2.43174	0.00140897	2.23276	0.00976096	4297	inside	6678	KMT2A
1775	chr6	57566526	57567292	767	-2.83242	0.00140944	-2.789	0.00144453	5558	downstream	384104	PRIM2
1777	chr4	114460243	114461264	1022	2.64057	0.00141143	2.71111	0.00146299	817	inside	222840	CAMK2D
1778	chr21	10972955	10973658	704	-3.20596	0.00141398	-3.60824	0.000229649	7179	inside	66474	TPTE
1781	chr9	15228099	15229075	977	2.48369	0.00141445	2.50413	0.00327649	158219	inside	79259	TTC39B
1783	chr11	12195479	12198485	3007	2.1454	0.00141942	2.07001	0.00549884	9645	inside	79936	MICAL2
1784	chr3	93729796	93732128	2333	2.30461	0.0014258	2.42289	0.000738846	415117	downstream	17658	STX19
1785	chr1	10343138	10344288	1151	2.64335	0.00142942	2.15662	0.0346942	23095	inside	72374	KIF1B
1786	chr4	40910395	40912529	2135	2.18535	0.00142942	1.94435	0.0236474	79730	downstream	158481	NSUN7
1787	chr18	21994029	21994952	924	2.75951	0.00143322	2.33261	0.0266823	55364	upstream	-12580	IMPACT
1788	chr6	57479668	57480163	496	-3.05761	0.0014382	-2.63758	0.023354	5558	inside	297246	PRIM2
1793	chr1	59941883	59943841	1959	2.37839	0.00144939	2.18426	0.0127322	55277	inside	179258	FGGY
1794	chr4	3629525	3630179	655	-3.24728	0.00144939	-2.77148	0.00830587	100133461	downstream	50057	LINC02171
1798	chr10	30926886	30927405	520	3.18712	0.00145237	2.58239	0.011906	119180	upstream	-8239	LYZL2
1799	chr7	92396682	92399232	2551	2.41082	0.00145365	2.59535	0.000551208	1021	inside	69259	CDK6
1801	chr22	50943772	50944909	1138	-2.57285	0.0014548	-2.28876	0.0148122	91289	inside	2363	LMF2
1804	chr3	133313764	133315390	1627	2.33291	0.00146401	2.0171	0.0326499	55573	downstream	21330	CDV3
1805	chr13	111594285	111595210	926	2.66107	0.00146401	2.57993	0.00255251	55608	upstream	-26869	ANKRD10
1806	chr10	46975225	46976264	1040	-2.6634	0.00147543	-2.40081	0.0100702	83849	upstream	-4624	SYT15
1807	chr10	47079641	47080044	404	-5.98266	0.00147543	-3.09485	0.0133611	5540	upstream	-3893	NPY4R
1808	chr4	190542715	190543299	585	-2.95089	0.0014763	-2.44336	0.0257677	2483	upstream	-319259	FRG1
1811	chr11	64102290	64103357	1068	2.59947	0.00148755	2.69589	0.0010079	283234	upstream	-5400	CCDC88B
1813	chr6	307667	308572	906	-2.80169	0.0014877	-2.83816	0.00104139	56940	inside	15566	DUSP22
1815	chr11	47536271	47537521	1251	2.49763	0.00148904	3.06191	4.64388e-05	10658	inside	38521	CELF1
1816	chr11	1213144	1213531	388	-3.3581	0.00149213	-3.01104	0.00858574	727897	inside	61564	MUC5B
1817	chr1	54248535	54249384	850	2.79301	0.0014969	2.47288	0.0115891	148979	upstream	-48658	GLIS1
1818	chr2	96204899	96206020	1122	2.88744	0.00150342	2.33666	0.0264796	129868	upstream	-52867	TRIM43
1819	chr2	114116285	114117145	861	2.72762	0.00150384	2.72097	0.00101105	150472	upstream	-78983	CBWD2
1821	chr6	45454126	45455089	964	2.57015	0.00151224	2.81951	0.00078785	8464	upstream	-108338	SUPT3H
1822	chr18	2770153	2771045	893	2.57106	0.00152143	2.69174	0.0014889	84034	upstream	-76875	EMILIN2
1823	chr17	21550585	21551105	521	-3.37423	0.00152301	-3.03422	0.00316136	339263	upstream	-72854	LINC02693
1824	chr15	20424428	20425406	979	-2.61381	0.00152554	-2.4533	0.00532306	646096	upstream	-63569	CHEK2P2
1825	chr21	43421953	43423736	1784	2.3867	0.00152991	2.20133	0.0100446	49854	inside	8543	ZBTB21
1826	chr5	71643370	71644457	1088	2.69818	0.00153025	2.51701	0.00595112	79810	inside	27170	PTCD2
1827	chr13	112629285	112629946	662	-3.33909	0.00153037	-3.22199	0.00119892	6656	upstream	-92628	SOX1
1829	chr21	10942512	10942971	460	-3.1186	0.00153051	-3.08988	0.00563213	7179	inside	96917	TPTE
1830	chr8	43108626	43109727	1102	2.82255	0.00153106	2.29657	0.0288493	340441	upstream	-38959	POTEA
1831	chr5	114544763	114545618	856	2.48749	0.00153494	2.88164	0.000345808	55521	upstream	-28520	TRIM36
1832	chr4	190669538	190670707	1170	-2.64827	0.00153554	-2.90036	0.000389017	2483	upstream	-192436	FRG1
1833	chr20	26201492	26202227	736	-2.79622	0.00153623	-3.26136	8.89702e-05	284801	upstream	-11623	MIR663AHG
1834	chr7	77612001	77613229	1229	2.56926	0.00153623	2.11605	0.0471417	57157	downstream	183892	PHTF2
1839	chr16	11186261	11190002	3742	2.15334	0.00154999	2.21524	0.00118925	23274	inside	147916	CLEC16A
1843	chr15	62445258	62445877	620	3.16492	0.00156034	2.8566	0.00559393	388125	downstream	12224	C2CD4B
1844	chr7	36717086	36718159	1074	2.69889	0.00156442	2.21641	0.0438368	313	inside	47068	AOAH
1845	chr6	15183949	15185247	1299	2.33605	0.00156448	2.35423	0.00177875	3720	upstream	-61785	JARID2
1848	chr8	103579410	103581725	2316	2.32843	0.00157463	2.06986	0.0174722	4956	downstream	15562	ODF1
1850	chr2	160611915	160613370	1456	2.32785	0.00158489	2.26558	0.00404716	9936	downstream	42851	CD302
1851	chr10	14045443	14046024	582	-2.77093	0.00158901	-2.51533	0.0206466	8559	downstream	416504	PRPF18
1853	chr4	3635302	3636049	748	-2.97304	0.00158947	-2.85939	0.00331939	100133461	downstream	44280	LINC02171
1855	chr5	176422584	176424114	1531	2.30778	0.00159367	2.52019	0.000543554	51720	inside	11211	UIMC1
1856	chr3	188016196	188017918	1723	2.3383	0.00159423	2.12012	0.0131378	401105	downstream	119865	FLJ42393
1857	chr13	20592758	20593809	1052	2.71511	0.00159444	2.28009	0.0396965	7750	inside	59948	ZMYM2
1860	chr1	40829063	40830141	1079	2.86665	0.00160981	3.68074	3.94735e-05	64744	upstream	-10315	SMAP2
1861	chr4	190542286	190542611	326	-3.26852	0.0016099	-2.93544	0.0148851	2483	upstream	-319688	FRG1
1862	chr11	9023088	9023953	866	2.72157	0.00161262	2.57593	0.0041974	56675	inside	2508	NRIP3
1863	chr9	108303953	108304855	903	2.88541	0.00161806	3.51215	0.000140656	2218	upstream	-16458	FKTN
1865	chr1	234835532	234836530	999	2.47495	0.00162575	2.10556	0.0313893	100506810	upstream	-24257	LINC01132
1866	chr1	154142865	154144472	1608	2.40089	0.00162849	2.36637	0.00367524	91181	upstream	-15273	NUP210L
1868	chr6	111659942	111661056	1115	2.77294	0.0016397	2.26377	0.0446911	91749	downstream	79460	MFSD4B
1869	chr13	95071298	95072286	989	2.3421	0.0016493	2.05383	0.0217058	1638	downstream	60638	DCT
1870	chr2	74190437	74191950	1514	2.37383	0.0016493	2.00977	0.0434691	200424	upstream	-23094	TET3
1871	chr10	5723939	5725672	1734	2.45197	0.0016493	2.09557	0.0334859	54906	upstream	-2862	TASOR2
1872	chrX	134347036	134348042	1007	2.48654	0.00165429	2.30895	0.0125907	54967	upstream	-41285	CT55
1874	chr22	23353936	23354968	1033	2.55541	0.0016548	2.13051	0.0390896	2781	upstream	-58733	GNAZ
1875	chrY	59001610	59002164	555	-2.80653	0.00165823	-2.81977	0.0014889	57055	downstream	33636029	DAZ2
1876	chr16	74398140	74399260	1121	-2.41567	0.00165869	-2.18184	0.0142562	283922	inside	4013	LOC283922
1879	chr6	57382649	57383728	1080	-2.7334	0.00167396	-2.81203	0.0011231	5558	inside	200227	PRIM2
1881	chr5	112298990	112300427	1438	2.14191	0.00167965	1.91508	0.0275553	167227	upstream	-13417	DCP2
1882	chr2	64089687	64090707	1021	2.52824	0.00169438	2.16232	0.0306522	7360	inside	21589	UGP2
1883	chr5	65069903	65070618	716	2.84676	0.00170003	2.47728	0.0216885	57486	inside	51880	NLN
1886	chr15	20546138	20546329	192	-3.58039	0.00171171	-2.87893	0.022866	646096	downstream	58141	CHEK2P2
1888	chr11	3555007	3556159	1153	2.70225	0.00171443	2.91816	0.000943146	7221	upstream	-92683	TRPC2
1889	chr1	15557999	15558844	846	2.55702	0.00172569	2.46076	0.00449322	114827	upstream	-15769	FHAD1
1890	chr3	20095748	20099692	3945	2.13863	0.00172569	1.89216	0.0308521	8850	inside	14224	KAT2B
1892	chr15	75698992	75700121	1130	2.67992	0.00173467	2.29734	0.0282606	4123	upstream	-38024	MAN2C1
1893	chr7	152100909	152101327	419	-3.03196	0.00173476	-2.82975	0.00684461	58508	inside	32181	KMT2C
1894	chr16	24010502	24011881	1380	2.52528	0.00173721	3.32987	1.63142e-05	5579	inside	163202	PRKCB
1895	chrX	46421620	46422176	557	3.73886	0.00173721	2.60392	0.0293605	56548	upstream	-11572	CHST7
1896	chr3	186251534	186253862	2329	2.38895	0.00174177	2.94031	6.28267e-05	1427	downstream	12957	CRYGS
1897	chr7	67671963	67672325	363	-3.81288	0.00174177	-3.93154	0.0183329	64940	downstream	904338	STAG3L4
1898	chr6	37462439	37465181	2743	2.25216	0.00174399	2.09836	0.0125921	154467	inside	5261	CCDC167
1899	chr10	97288473	97289285	813	3.31236	0.00175516	2.35709	0.0407678	10580	inside	32698	SORBS1
1900	chr12	11237787	11238694	908	2.56659	0.00175516	2.37853	0.00781639	259289	downstream	7125	TAS2R43
1902	chr7	143626386	143627163	778	2.79747	0.00175516	2.77644	0.00266822	135948	upstream	-5940	OR2F2
1903	chr19	16443389	16444096	708	-3.03821	0.00175516	-2.52119	0.0415023	10365	downstream	7738	KLF2
1906	chr1	172380735	172381543	809	3.06405	0.00176811	3.15854	0.00237049	92346	upstream	-9093	C1orf105
1908	chr12	76552144	76553265	1122	2.34242	0.00178639	2.47798	0.000970536	4673	upstream	-73406	NAP1L1
1909	chr12	27360384	27361709	1326	2.44617	0.00178685	2.50427	0.00161991	23012	upstream	-36694	STK38L
1910	chr9	133001431	133003629	2199	2.15849	0.00180715	1.96078	0.0210809	23413	downstream	66574	NCS1
1911	chr7	106005483	106006238	756	3.16582	0.00180744	2.46533	0.0327443	10135	upstream	-79845	NAMPT
1914	chr9	97601452	97602400	949	2.51899	0.00183223	2.69257	0.00104559	100313780	downstream	29208	MIR2278
1915	chr1	180540155	180542063	1909	2.4629	0.00184033	2.58151	0.000740604	9213	upstream	-60991	XPR1
1916	chr9	134517752	134518817	1066	2.48222	0.00184315	2.07862	0.0464447	2889	inside	97465	RAPGEF1
1917	chr6	57482417	57483384	968	-2.61654	0.00184939	-2.83037	0.000592919	5558	inside	299995	PRIM2
1919	chr18	15389759	15390572	814	-3.0221	0.00185095	-2.91051	0.00406624	644669	upstream	-63841	LOC644669
1920	chr10	104027184	104028939	1756	2.77646	0.00185605	2.66973	0.00280927	8729	inside	21929	GBF1
1921	chr9	132778471	132781410	2940	2.36035	0.00186012	2.33515	0.00341716	23048	inside	27002	FNBP1
1922	chr17	21196544	21197914	1371	-2.52245	0.00186012	-2.24423	0.0124712	5606	inside	8576	MAP2K3
1923	chr1	222002284	222003873	1590	2.20212	0.00186012	2.19621	0.00422261	11221	upstream	-86768	DUSP10
1924	chr11	108111834	108112884	1051	2.45722	0.00186179	2.71189	0.000454333	472	inside	18275	ATM
1925	chr7	66100828	66101690	863	3.1772	0.00186668	2.60518	0.0211573	27342	inside	6960	RABGEF1
1926	chr1	19337014	19338425	1412	2.25228	0.00187094	2.15323	0.00730073	126917	upstream	-54188	IFFO2
1927	chr2	24798925	24801270	2346	2.21816	0.00187094	2.17697	0.00543292	8648	inside	11746	NCOA1
1930	chr3	31514018	31514859	842	3.06525	0.00188405	2.4985	0.0231262	201595	upstream	-60473	STT3B
1932	chr16	71641601	71642974	1374	2.42728	0.00188657	2.42553	0.00360561	91862	upstream	-18455	MARVELD3
1933	chr4	25939504	25941286	1783	2.34338	0.00189263	2.54492	0.000677921	389203	downstream	23690	SMIM20
1934	chr2	219446516	219447401	886	2.57732	0.0018968	2.36782	0.00823474	9125	inside	13213	CNOT9
1937	chr20	2891598	2892330	733	2.64986	0.00190461	2.54712	0.00316776	5786	inside	46773	PTPRA
1938	chr5	34498923	34499842	920	2.52994	0.00190608	2.62645	0.00189728	26064	upstream	-157510	RAI14
1941	chr17	25297314	25297634	321	-3.39919	0.00191022	-2.84513	0.00929966	100616277	downstream	323708	MIR4522
1942	chr15	100365448	100367276	1829	2.57504	0.00191022	2.54228	0.00220047	196968	upstream	-18316	DNM1P46
1943	chr6	527964	528821	858	2.63141	0.00191063	2.73132	0.00355553	135458	downstream	129000	HUS1B
1945	chr10	111811306	111811754	449	-3.00651	0.00193121	-3.17793	0.00435995	100505933	upstream	-43167	ADD3-AS1
1946	chr9	130188596	130189738	1143	2.4628	0.00194047	2.32051	0.00699158	7633	inside	1943	ZNF79
1947	chr21	10427659	10428230	572	-3.03227	0.00194433	-2.76055	0.00779242	100132288	upstream	-459066	TEKT4P2
1948	chr6	86215838	86216952	1115	2.54672	0.00194882	2.52264	0.00424822	4907	downstream	56536	NT5E
1949	chr11	1016781	1017889	1109	-2.46702	0.00195282	-2.54559	0.00105634	4588	inside	19925	MUC6
1950	chr1	89511916	89513144	1229	2.41185	0.00195591	3.32195	1.31918e-05	2633	downstream	19127	GBP1
1951	chr15	44792586	44793355	770	2.77234	0.00195862	2.67512	0.010918	645212	downstream	36535	EIF3J-DT
1952	chrY	59013807	59014664	858	-2.86708	0.00195934	-3.39778	5.1173e-05	57055	downstream	33648226	DAZ2
1954	chrX	46535746	46536702	957	2.85461	0.00195977	2.31793	0.046612	84679	inside	82861	SLC9A7
1955	chr2	102632602	102633919	1318	2.44939	0.00196576	2.4551	0.00404902	7850	inside	24296	IL1R2
1956	chr11	105961976	105962867	892	2.65295	0.00197204	2.2198	0.0251501	143879	upstream	-13511	KBTBD3
1957	chr10	112120967	112122236	1270	2.57831	0.001984	2.33696	0.00967547	10285	upstream	-56260	SMNDC1
1958	chr2	179378550	179380203	1654	2.27959	0.00199321	2.5369	0.000309914	100506866	upstream	-9004	TTN-AS1
1959	chr20	37648241	37648987	747	2.69625	0.00199321	3.40182	0.000172318	60625	inside	57260	DHX35
1961	chr20	50144508	50148840	4333	2.08257	0.00199321	2.09748	0.00238962	4773	inside	34862	NFATC2
1962	chr2	133035528	133035898	371	-3.80433	0.00199386	-2.52207	0.041277	554226	upstream	-19986	ANKRD30BL
1965	chr1	22105385	22107297	1913	2.29115	0.00200089	2.11702	0.0140544	84196	inside	4303	USP48
1966	chr12	9148890	9149977	1088	2.47003	0.00200749	2.23875	0.0189073	10219	inside	6669	KLRG1
1968	chr21	10939252	10939903	652	-3.10016	0.00201258	-3.21766	0.00144453	7179	inside	100177	TPTE
1971	chrX	150199071	150200449	1379	2.73158	0.00202057	2.7644	0.00123761	3149	downstream	47308	HMGB3
1972	chr3	113863547	113864412	866	2.99108	0.00202603	2.68374	0.00575813	1814	inside	54707	DRD3
1976	chr12	52615299	52616373	1075	2.50322	0.00203092	2.52189	0.00231933	3855	upstream	-11655	KRT7
1977	chr8	2234878	2235520	643	-3.12438	0.00204138	-2.84817	0.0168273	9172	downstream	241720	MYOM2
1978	chr2	174888320	174889576	1257	3.00709	0.00204322	2.77913	0.0049256	6670	upstream	-57890	SP3
1979	chr3	12238598	12239472	875	3.27106	0.00204775	2.5917	0.00733852	7079	upstream	-37747	TIMP4
1980	chr6	57415709	57416284	576	-2.92942	0.00205032	-2.5273	0.0180979	5558	inside	233287	PRIM2
1982	chr15	20489687	20490464	778	-2.58076	0.00206401	-2.35723	0.00833316	646096	inside	1690	CHEK2P2
1983	chr3	105395261	105396079	819	2.88949	0.0020647	3.37561	0.000189967	868	inside	193005	CBLB
1986	chr4	190683516	190684383	868	-3.44625	0.00206741	-3.29369	0.000608167	2483	upstream	-178458	FRG1
1987	chr13	34252245	34254521	2277	2.13221	0.00207082	1.97784	0.0142884	90627	upstream	-1313	STARD13
1988	chr17	9579699	9580997	1299	2.50959	0.00207082	2.42497	0.00422261	124739	inside	31119	USP43
1989	chr1	16931266	16933342	2077	-2.41017	0.00207194	-2.905	5.20229e-05	55672	inside	8834	NBPF1
1991	chr14	99406787	99408292	1506	2.51303	0.00208674	2.1301	0.0473998	283598	downstream	228837	C14orf177
1992	chr19	45879685	45880717	1033	2.56634	0.00209662	2.73931	0.000942253	2068	upstream	-5840	ERCC2
1994	chr8	12427530	12428531	1002	-2.67221	0.0020972	-2.88175	0.000551208	729732	inside	95590	LOC729732
1996	chr6	57510548	57511728	1181	-2.5151	0.00210143	-2.71232	0.000636849	5558	inside	328126	PRIM2
1997	chrX	53019908	53020729	822	3.03874	0.00210329	2.59717	0.0160874	54328	upstream	-58598	GPR173
1998	chr14	68779412	68780317	906	2.53587	0.00210329	2.70061	0.00240811	677	downstream	483548	ZFP36L1
1999	chr17	25278232	25278722	491	-3.02267	0.00210383	-3.18069	0.000531638	100616277	downstream	342790	MIR4522
2000	chr3	108061496	108062513	1018	2.59749	0.00210628	2.18148	0.0395162	11148	inside	46103	HHLA2
2001	chr11	14565689	14566753	1065	2.35908	0.0021065	2.20998	0.0130903	1315	upstream	-44248	COPB1
2004	chr6	130923006	130924197	1192	2.35451	0.00212739	2.52419	0.00107541	100507203	upstream	-225539	SMLR1
2005	chr22	40235805	40236678	874	2.41243	0.00213659	2.09904	0.0363646	150350	inside	53989	ENTHD1
2006	chr16	11080986	11083718	2733	2.18682	0.00213858	2.04256	0.0133915	23274	inside	42641	CLEC16A
2007	chr12	45809075	45809655	581	2.8763	0.00213939	2.34338	0.0187898	51054	upstream	-199286	PLEKHA8P1
2009	chr8	95693750	95694856	1107	2.56536	0.00214541	2.70924	0.00197164	286148	upstream	-38353	DPY19L4
2011	chrX	39021476	39023702	2227	2.31048	0.00214856	2.27363	0.00576686	286442	downstream	165140	LINC01281
2012	chr6	155506774	155507752	979	2.43764	0.00214899	2.95302	9.31801e-05	49861	upstream	-78373	CLDN20
2014	chrX	135769467	135770317	851	2.75563	0.00215318	2.41728	0.0150871	959	downstream	39131	CD40LG
2015	chr10	47041229	47041852	624	-2.89608	0.002155	-2.78435	0.00520228	5540	upstream	-42305	NPY4R
2016	chr11	46585839	46586637	799	2.5229	0.002155	2.6324	0.00252635	55626	inside	29780	AMBRA1
2017	chr13	46914384	46916046	1663	2.48996	0.00215535	2.38105	0.00374778	100861554	upstream	-42405	LINC00563
2018	chr10	3890191	3891279	1089	2.77422	0.00215535	2.60929	0.0075374	1316	upstream	-62718	KLF6
2019	chr4	100771601	100774210	2610	2.1077	0.00215971	2.12784	0.00305131	27071	inside	33620	DAPP1
2020	chr6	145336861	145337599	739	2.72924	0.00217015	2.36454	0.0135016	100507557	upstream	-719144	LOC100507557
2021	chr6	454716	455709	994	2.54254	0.00217294	2.65603	0.00157375	3662	downstream	62977	IRF4
2022	chr14	71757459	71758477	1019	2.89005	0.00217294	2.66054	0.006359	319139	upstream	-107595	SNORD56B
2024	chr13	26899846	26900714	869	2.85234	0.00218361	2.50239	0.0185149	1024	inside	71090	CDK8
2027	chr2	62084052	62084899	848	2.53554	0.00219095	2.51755	0.00294681	84140	upstream	-2774	FAM161A
2028	chr11	35293478	35294903	1426	2.32981	0.00219095	2.53517	0.00056943	960	downstream	133061	CD44
2030	chr12	92115744	92116391	648	2.95442	0.00219621	3.4675	0.000460494	256021	downstream	420703	LINC01619
2031	chr4	190558805	190559643	839	-2.93175	0.00219856	-3.05252	0.000942253	2483	upstream	-303169	FRG1
2033	chr15	59641926	59642989	1064	2.62739	0.00220716	2.36692	0.0106268	4643	inside	23145	MYO1E
2035	chr1	90137161	90138211	1051	2.48928	0.00220801	2.32611	0.0105171	84230	inside	38517	LRRC8C
2036	chr8	126945724	126947202	1479	-2.58415	0.00221054	-3.17166	0.000168405	100130231	inside	17717	LINC00861
2037	chr2	152622925	152623920	996	2.46772	0.00222292	2.59123	0.00162174	4703	upstream	-31924	NEB
2038	chr17	2156566	2158075	1510	2.25971	0.00222514	2.32217	0.00199427	23293	inside	50503	SMG6
2039	chr6	137978080	137979883	1804	2.40487	0.0022259	2.27327	0.0090483	167826	upstream	-162549	OLIG3
2040	chr21	36722875	36725494	2620	2.46707	0.002226	2.05298	0.0444117	100506403	downstream	230352	LOC100506403
2042	chr10	47093921	47094309	389	-3.37887	0.00222966	-2.94297	0.0208662	5540	downstream	10387	NPY4R
2043	chr22	39509240	39510252	1013	2.7934	0.00223703	3.52094	0.000280419	164668	downstream	16011	APOBEC3H
2044	chr7	66348599	66349491	893	2.58228	0.00223893	2.34319	0.0107417	55069	upstream	-37604	TMEM248
2045	chr5	40578373	40579642	1270	2.40195	0.00223893	2.24976	0.00939122	5734	upstream	-101659	PTGER4
2046	chr2	128760661	128761727	1067	2.56046	0.00224071	2.14711	0.0480938	79595	inside	24972	SAP130
2048	chr7	134422263	134423428	1166	2.85351	0.00224483	2.55393	0.00901061	800	upstream	-41901	CALD1
2049	chr4	190623804	190624655	852	-2.83381	0.00225072	-2.62013	0.00649896	2483	upstream	-238170	FRG1
2050	chr4	190600681	190601063	383	-2.98189	0.00225368	-2.6497	0.0137481	2483	upstream	-261293	FRG1
2052	chr10	47052985	47053516	532	-3.27387	0.00227961	-2.87884	0.0235184	5540	upstream	-30549	NPY4R
2053	chr12	118483025	118484730	1706	2.35477	0.00228078	2.34765	0.00333894	55884	inside	15926	WSB2
2054	chr2	46453379	46454785	1407	2.61902	0.00229227	2.37338	0.0152699	2034	upstream	-71162	EPAS1
2055	chr7	32542271	32542890	620	3.1131	0.00229227	2.66966	0.00896256	23080	inside	7095	AVL9
2056	chr20	36618695	36619567	873	2.57541	0.00229359	2.52953	0.00650476	9675	inside	43138	TTI1
2057	chr8	12406725	12407519	795	-2.57989	0.00229549	-2.43404	0.00843895	653333	upstream	-112861	FAM86B2
2058	chr2	71929028	71929690	663	-3.4058	0.00229549	-3.12217	0.0119868	8291	downstream	248275	DYSF
2061	chr15	45174297	45176088	1792	2.36029	0.00230386	2.71081	0.000262616	145645	upstream	-74603	TERB2
2062	chr4	190663775	190664488	714	-2.78578	0.00231143	-3.53497	4.63403e-05	2483	upstream	-198199	FRG1
2063	chr16	89390052	89391807	1756	2.22774	0.00231593	1.94939	0.0368936	100287036	overlapEnd	2511	LOC100287036
2065	chr2	217252361	217253670	1310	2.33851	0.00232063	2.3208	0.00474495	57574	upstream	-15611	MARCHF4
2067	chr9	100272826	100274592	1767	2.42254	0.00232405	2.07684	0.0375731	7111	inside	9364	TMOD1
2068	chr8	12412221	12413019	799	-2.71356	0.00232512	-2.29484	0.0257393	729732	inside	110899	LOC729732
2069	chr2	46259808	46261409	1602	2.65325	0.00232517	2.62465	0.00238584	2034	upstream	-264733	EPAS1
2071	chr5	58534050	58535059	1010	2.40514	0.00234662	2.08029	0.0401574	115827	downstream	655111	RAB3C
2072	chr2	152676057	152677306	1250	2.47664	0.0023503	2.51422	0.00373066	26225	inside	8952	ARL5A
2073	chr1	53124187	53125877	1691	2.41695	0.00235394	2.22858	0.0138021	348378	inside	25121	SHISAL2A
2074	chr15	20496750	20497285	536	-3.10725	0.00236912	-2.93273	0.00853075	646096	overlapEnd	8753	CHEK2P2
2075	chr7	106045776	106046966	1191	2.67927	0.00237478	3.39536	6.155e-05	10135	upstream	-120138	NAMPT
2076	chr16	85922124	85923064	941	2.49142	0.00237478	2.64989	0.000751569	3394	upstream	-10650	IRF8
2077	chr12	13199641	13200381	741	3.09371	0.00237553	2.85522	0.00598229	57613	inside	2326	FAM234B
2080	chr6	138298929	138300357	1429	2.36743	0.00237861	2.34392	0.00402354	100130476	upstream	-109559	WAKMAR2
2081	chr17	42215137	42216605	1469	2.37373	0.00239614	2.22972	0.00977205	78995	upstream	-4137	HROB
2082	chr4	102076676	102079071	2396	2.25316	0.00239681	2.28283	0.00330218	5530	inside	191952	PPP3CA
2084	chr8	129113536	129118962	5427	2.25383	0.00240017	2.16618	0.00706635	100302281	upstream	-48826	MIR1208
2087	chr21	11063455	11064461	1007	-2.88178	0.00242249	-2.80146	0.00413554	7179	upstream	-24026	TPTE
2088	chr3	12234606	12236910	2305	2.23773	0.00242249	2.43256	0.000937151	7079	upstream	-33755	TIMP4
2089	chr19	5901718	5902518	801	-2.99397	0.00242301	-2.8516	0.00401719	126328	inside	2306	NDUFA11
2093	chr6	6918459	6919484	1026	2.3964	0.00244915	2.42679	0.00281709	6239	upstream	-189371	RREB1
2094	chr2	102711288	102712064	777	2.77525	0.00245199	2.50139	0.0134743	3554	inside	24452	IL1R1
2096	chr6	299552	300019	468	-3.20022	0.00245787	-2.62583	0.0211114	56940	inside	7451	DUSP22
2097	chr2	9730093	9731457	1365	2.36349	0.00245876	2.09298	0.0314236	6868	upstream	-34176	ADAM17
2098	chr11	116881686	116882741	1056	2.54967	0.00246153	2.40062	0.00847148	23387	inside	87307	SIK3
2100	chr19	49481843	49483063	1221	2.43296	0.00247298	2.32176	0.0102717	2512	downstream	13277	FTL
2102	chr10	134732512	134733325	814	-2.91488	0.00248069	-2.67711	0.00730073	54777	inside	23577	CFAP46
2103	chr9	5644305	5645142	838	2.64551	0.00248079	2.83863	0.000811567	55848	upstream	-14234	PLGRKT
2104	chr11	93422127	93422983	857	2.84035	0.00248079	2.87256	0.00162477	85459	inside	27311	CEP295
2105	chr3	14499394	14501236	1843	2.30943	0.0024845	2.25162	0.00597665	6533	inside	55318	SLC6A6
2106	chr12	76175106	76175885	780	2.90825	0.00248594	2.70433	0.0128507	22822	downstream	250450	PHLDA1
2108	chr12	13500063	13500952	890	2.64526	0.00248841	2.97513	0.000215799	283422	downstream	29616	LINC01559
2109	chr6	57515887	57516598	712	-2.78793	0.00249893	-2.66676	0.00832877	5558	downstream	333465	PRIM2
2111	chr2	17853705	17854725	1021	2.41962	0.00250073	2.35312	0.00692129	348654	upstream	-81472	GEN1
2113	chr3	18709728	18713288	3561	2.09145	0.00250533	2.05438	0.0060227	6304	upstream	-229463	SATB1
2116	chr10	47012443	47013423	981	-2.60529	0.00250895	-2.90693	0.000645037	9721	downstream	18897	GPRIN2
2118	chr4	140187407	140188732	1326	2.16835	0.00251314	2.63981	5.20643e-05	84709	inside	14085	MGARP
2120	chr2	228275338	228277001	1664	2.41732	0.00252545	2.28518	0.00648877	79853	upstream	-31316	TM4SF20
2122	chr5	7878180	7879339	1160	2.41677	0.00252842	2.19569	0.0226105	4552	inside	8963	MTRR
2123	chr7	130522998	130524021	1024	2.62542	0.00253027	2.86388	0.000902635	407021	downstream	38571	MIR29A
2125	chr7	148941815	148943625	1811	2.32403	0.00253027	2.63318	0.000330389	7988	inside	5073	ZNF212
2127	chr7	92357949	92362779	4831	2.34627	0.0025489	2.07439	0.0328352	1021	inside	107992	CDK6
2130	chr3	59373243	59375646	2404	2.13307	0.00255565	1.87545	0.0483392	200844	upstream	-337485	C3orf67
2131	chr20	49677937	49679336	1400	2.66272	0.00255822	2.35161	0.0179374	3755	upstream	-38262	KCNG1
2133	chr20	49340876	49341949	1074	2.51952	0.00256493	2.17178	0.0250307	84612	upstream	-7205	PARD6B
2136	chrY	59019745	59020361	617	-2.87034	0.00258461	-3.1216	0.000376843	57055	downstream	33654164	DAZ2
2138	chr2	8654218	8655960	1743	2.1374	0.00259588	2.1228	0.00466517	3398	upstream	-167895	ID2
2139	chr8	94815413	94816378	966	2.45576	0.00259588	2.72386	0.0010961	91147	inside	48341	TMEM67
2142	chr5	122776292	122777795	1504	2.34103	0.00260327	2.15689	0.0168206	153241	upstream	-17006	CEP120
2145	chr7	92744611	92745892	1282	2.44635	0.00261741	2.3701	0.00674928	54809	inside	2725	SAMD9
2147	chr10	73291161	73292286	1126	2.43112	0.00262017	2.04986	0.0409678	64072	inside	134470	CDH23
2148	chr9	22208448	22209667	1220	2.38953	0.00262327	2.19929	0.0161198	1030	upstream	-199136	CDKN2B
2152	chr19	40968703	40969402	700	2.94745	0.00263395	2.98898	0.00354297	645	inside	3022	BLVRB
2154	chr2	68650534	68651929	1396	2.22704	0.00263457	1.95354	0.0457021	554251	downstream	43856	FBXO48
2156	chrY	59000869	59001202	334	-3.83111	0.00264662	-2.84817	0.0273587	57055	downstream	33635288	DAZ2
2157	chr17	53418412	53419484	1073	2.67924	0.0026524	2.81121	0.00224761	3131	downstream	76091	HLF
2158	chr6	158477992	158479077	1086	2.8478	0.00265931	2.39078	0.021711	100874300	downstream	55853	SYNJ2-IT1
2162	chr8	129680694	129681595	902	2.43053	0.00268537	2.48828	0.00360385	100302281	downstream	518332	MIR1208
2163	chr12	31888616	31891740	3125	2.19811	0.0026906	1.96713	0.0302041	196394	upstream	-6508	AMN1
2166	chr17	54899145	54900402	1258	2.57755	0.00269857	2.48232	0.0102498	339210	inside	12111	C17orf67
2167	chr3	109788383	109789733	1351	2.52858	0.00270401	2.71895	0.000773221	401082	downstream	659546	LINC01205
2168	chr10	88784948	88785982	1035	2.5571	0.0027106	2.55789	0.00658281	643161	downstream	4902	FAM25A
2169	chr10	47088715	47090027	1313	-2.62546	0.00271386	-2.95085	0.000156881	5540	downstream	5181	NPY4R
2170	chr4	190627950	190629511	1562	-2.59757	0.00271952	-2.76436	0.00107716	2483	upstream	-234024	FRG1
2171	chr7	37411197	37411940	744	2.69823	0.00272936	2.47112	0.0126063	9844	inside	77698	ELMO1
2172	chrX	149369034	149369787	754	2.82327	0.00272936	2.70524	0.003586	100313839	upstream	-27205	MIR2114
2173	chr5	55164187	55165354	1168	2.87757	0.00273012	3.04748	0.00121879	133396	inside	16980	IL31RA
2174	chr10	47018522	47019691	1170	-2.58204	0.00274925	-2.68323	0.00109814	9721	downstream	24976	GPRIN2
2177	chr8	2223539	2224265	727	-2.8661	0.00276754	-3.23878	0.000578643	9172	downstream	230381	MYOM2
2178	chr1	25795301	25796278	978	2.67536	0.00276922	2.52756	0.00713407	55219	inside	37913	MACO1
2179	chr4	15036631	15037295	665	2.80378	0.00277683	2.91932	0.0014622	132864	inside	32333	CPEB2
2180	chr11	10746746	10748077	1332	2.46852	0.00277724	2.4722	0.00401719	9646	upstream	-26065	CTR9
2183	chr8	12396959	12397605	647	-2.87119	0.00279814	-2.91353	0.00276852	653333	upstream	-103095	FAM86B2
2184	chr6	57487674	57489061	1388	-2.50921	0.00279814	-2.65658	0.00214605	5558	inside	305252	PRIM2
2185	chr16	29126243	29127946	1704	2.24523	0.00279862	2.37576	0.00199292	653390	inside	40080	RRN3P2
2187	chrX	96294546	96295345	800	3.04159	0.00280049	2.60361	0.0165615	29935	downstream	155639	RPA4
2190	chr1	203624837	203625263	427	-2.58677	0.00282028	-2.50813	0.0183489	493	inside	28922	ATP2B4
2193	chr7	152121477	152122559	1083	2.40238	0.00284516	2.15883	0.0229115	58508	inside	11613	KMT2C
2194	chr3	18910152	18912980	2829	2.39483	0.00285117	2.46681	0.0018439	131096	upstream	-279865	KCNH8
2196	chr3	142883679	142885127	1449	2.35705	0.00285851	2.30961	0.00883531	9435	downstream	45061	CHST2
2198	chr1	213176298	213177417	1120	2.60981	0.00286403	2.23237	0.0323376	90806	inside	12870	ANGEL2
2199	chr8	74497842	74498709	868	2.41857	0.00286403	2.67625	0.000606599	27067	inside	162101	STAU2
2201	chr2	133059063	133059416	354	-5.03166	0.00289353	-3.52749	0.0377081	554226	upstream	-43521	ANKRD30BL
2202	chr10	13222428	13223507	1080	2.56644	0.002896	2.21008	0.0359049	55388	inside	18874	MCM10
2207	chr3	186597702	186602092	4391	2.10747	0.00291709	2.17881	0.00231933	100874095	upstream	-23790	ADIPOQ-AS1
2208	chr6	57451253	57452026	774	-2.79765	0.00292129	-2.45514	0.0127229	5558	inside	268831	PRIM2
2209	chr7	66350972	66353011	2040	2.38502	0.00292129	2.07598	0.0382806	55069	upstream	-35231	TMEM248
2210	chr14	50458108	50460725	2618	2.26153	0.00294859	2.14911	0.0109077	283551	inside	16130	LINC01588
2212	chr13	42162721	42163710	990	2.65094	0.00294937	2.86549	0.00139822	100847026	upstream	-20190	MIR5006
2214	chr1	90067481	90070839	3359	2.1568	0.00294937	2.11222	0.00711565	400761	downstream	30972	LRRC8C-DT
2215	chr10	64863431	64864289	859	2.51693	0.00295017	2.17561	0.0346091	29982	upstream	-29576	NRBF2
2218	chr4	122177062	122178776	1715	2.15567	0.00295673	2.00528	0.0210753	79931	upstream	-28441	TNIP3
2220	chr5	169227984	169229190	1207	2.4407	0.00297384	2.29664	0.0126331	1794	inside	163733	DOCK2
2221	chr20	32361140	32362091	952	2.58029	0.0029744	3.22277	0.000100764	128866	upstream	-37970	CHMP4B
2222	chr2	172575037	172575660	624	2.52713	0.00298213	2.82469	0.00095293	1781	inside	31118	DYNC1I2
2223	chr5	153593128	153595625	2498	2.24783	0.00298931	2.02142	0.0296051	55568	inside	22833	GALNT10
2224	chrX	57406559	57407337	779	2.95695	0.00299384	2.72733	0.0066647	158584	inside	93449	FAAH2
2226	chr4	169490176	169491050	875	2.74497	0.00299618	3.34826	0.000160953	23022	inside	71959	PALLD
2228	chr5	54013191	54014517	1327	2.25545	0.003005	2.15856	0.0164283	112574	downstream	199602	SNX18
2231	chr14	55084011	55084887	877	2.52003	0.0030246	2.71595	0.0015914	23034	inside	49681	SAMD4A
2232	chr18	29237947	29239679	1733	2.52778	0.00302463	2.37116	0.00888336	9331	inside	26739	B4GALT6
2235	chr14	93246445	93247439	995	2.49265	0.00303347	2.3008	0.0188642	9950	upstream	-14205	GOLGA5
2236	chr14	93194891	93195722	832	2.46952	0.00303476	2.39637	0.00864713	5641	inside	20156	LGMN
2239	chr4	18160890	18161499	610	-3.0993	0.00303681	-2.68967	0.0319276	254251	upstream	-137407	LCORL
2241	chr3	107660592	107661711	1120	2.44721	0.00304287	2.33022	0.0115503	285205	downstream	58540	LINC00636
2243	chr3	97661121	97662270	1150	2.60306	0.00305717	2.39259	0.0121199	84864	inside	30174	RIOX2
2245	chr3	149419305	149420200	896	2.2755	0.00306821	2.52856	0.000672326	25937	inside	1810	WWTR1
2246	chr5	40333221	40334318	1098	2.42043	0.003074	2.24913	0.0212295	5734	upstream	-346811	PTGER4
2248	chr16	23850943	23854961	4019	2.05955	0.00308393	2.25266	0.000619125	5579	inside	3643	PRKCB
2249	chr17	21206510	21207515	1006	-2.63314	0.0030842	-2.95962	0.00033746	5606	inside	18542	MAP2K3
2251	chr10	89589777	89590620	844	2.57303	0.0030952	2.91535	0.000611938	142913	inside	11707	CFL1P1
2253	chr1	90189751	90191434	1684	2.3149	0.00312251	2.64393	0.000363641	84230	downstream	91107	LRRC8C
2254	chr8	12409091	12409769	679	-2.8724	0.00312622	-2.38432	0.0364658	729732	inside	114029	LOC729732
2255	chr3	16244361	16245045	685	3.22721	0.00313319	2.3702	0.0337625	285381	downstream	62135	DPH3
2257	chr6	16532742	16534670	1929	2.48092	0.00314284	2.65847	0.000992476	6310	inside	228979	ATXN1
2260	chr16	77341594	77342941	1348	2.71655	0.00316288	2.64349	0.00353286	100130958	downstream	108245	SYCE1L
2261	chr21	10924267	10925047	781	-2.83308	0.00316603	-3.11221	0.00132935	7179	inside	115162	TPTE
2262	chr17	21233926	21234453	528	-2.93971	0.00316603	-3.24996	0.000608167	3768	upstream	-45773	KCNJ12
2263	chrX	105727200	105728133	934	2.38004	0.00316603	2.33719	0.00843563	55086	upstream	-127960	RADX
2264	chr17	21229801	21230776	976	-2.57341	0.00318676	-2.48763	0.00846101	5606	downstream	41833	MAP2K3
2265	chr16	74407621	74407992	372	-3.36598	0.00319068	-3.04633	0.00105634	283922	upstream	-5468	LOC283922
2267	chrY	59021137	59021702	566	-3.02057	0.00322344	-3.60917	0.00127761	57055	downstream	33655556	DAZ2
2269	chr17	63224452	63226110	1659	2.21041	0.00322344	2.22753	0.00464408	8787	downstream	90996	RGS9
2271	chr21	10606570	10607041	472	-3.08246	0.00324635	-2.8527	0.00228348	7179	downstream	432859	TPTE
2272	chr16	70155626	70156638	1013	-2.41566	0.00326172	-2.1715	0.0229939	55066	inside	8097	PDPR
2273	chr14	35754221	35757667	3447	2.10247	0.00326733	2.43322	0.000159396	5687	upstream	-7353	PSMA6
2274	chr2	233104630	233105849	1220	2.57562	0.00326733	2.66769	0.00181426	250	upstream	-138718	ALPP
2275	chr1	120587586	120588152	567	5.22602	0.00326944	4.32344	0.0190259	4853	inside	24731	NOTCH2
2277	chr10	47043253	47044141	889	-2.70425	0.00327306	-3.00091	0.000856837	5540	upstream	-40281	NPY4R
2278	chr10	23623530	23625696	2167	2.32317	0.00327306	2.54521	0.000767918	256815	inside	10242	C10orf67
2279	chr14	19436554	19437330	777	-2.71017	0.00327552	-2.68487	0.00379181	642426	upstream	-26443	LINC02297
2283	chr15	20553557	20555875	2319	-2.18309	0.00329443	-2.14714	0.00569126	646096	downstream	65560	CHEK2P2
2285	chr5	122795536	122796919	1384	2.44866	0.00332007	2.46587	0.00312085	153241	upstream	-36250	CEP120
2287	chr14	92427558	92428699	1142	2.75636	0.00333402	2.71991	0.00521773	10516	upstream	-13512	FBLN5
2290	chr8	101421133	101427456	6324	2.10011	0.00334694	2.31223	0.000488429	100616451	downstream	26142	MIR4471
2291	chr7	27992293	27992859	567	-2.74726	0.00334751	-2.52578	0.0427419	8887	downstream	213301	TAX1BP1
2295	chr5	112301314	112302352	1039	2.58127	0.00336379	2.43604	0.0105532	167227	upstream	-11093	DCP2
2301	chr1	68166130	68167279	1150	2.70614	0.00338206	2.83363	0.00178706	1647	downstream	15270	GADD45A
2302	chr3	188026986	188028356	1371	2.34338	0.00340029	2.30713	0.0110916	401105	downstream	130655	FLJ42393
2306	chr12	11855514	11856685	1172	2.41516	0.00341	3.10219	6.48447e-05	2120	inside	52726	ETV6
2307	chr10	63016743	63017244	502	-3.33242	0.00341575	-3.15327	0.0330458	219623	downstream	196465	TMEM26
2309	chr9	19155332	19156605	1274	2.4062	0.00342259	2.23136	0.0124712	123	upstream	-27728	PLIN2
2310	chr1	115287790	115289839	2050	2.22433	0.00343712	2.24666	0.00611415	7812	inside	12881	CSDE1
2311	chr7	116764451	116765362	912	2.5497	0.00343712	2.42159	0.00805963	93654	inside	21163	ST7-AS2
2312	chr21	10862394	10863041	648	-2.71996	0.00343845	-2.81217	0.00352586	7179	downstream	177035	TPTE
2313	chr6	57388096	57389352	1257	-2.33835	0.00344408	-2.37097	0.00378017	5558	inside	205674	PRIM2
2315	chr6	36662771	36663704	934	2.63171	0.00344855	2.79518	0.00301653	401258	upstream	-2857	RAB44
2316	chr4	4493895	4494649	755	2.43415	0.00346072	2.63719	0.00231518	53407	inside	49880	STX18
2318	chr4	157119509	157119941	433	-3.44262	0.00348276	-3.05963	0.010509	1519	upstream	-244461	CTSO
2319	chr15	20443133	20444177	1045	-2.60032	0.00348363	-2.90131	0.000656495	646096	upstream	-44864	CHEK2P2
2321	chr9	4519295	4520280	986	2.42773	0.00348497	2.6624	0.00151169	6505	inside	28868	SLC1A1
2322	chrX	24186735	24187967	1233	2.26398	0.00348754	2.68231	0.000381861	100873922	upstream	-18964	ZFX-AS1
2324	chr16	47147141	47148504	1364	2.33162	0.00350271	2.38242	0.00579002	81831	inside	30795	NETO2
2325	chr4	190670715	190671350	636	-2.6872	0.00350899	-3.2503	0.00024597	2483	upstream	-191259	FRG1
2326	chr15	20511830	20512361	532	-2.73441	0.00351488	-3.06135	0.000654497	646096	downstream	23833	CHEK2P2
2327	chr15	50946325	50947271	947	2.53011	0.00351769	2.32376	0.0192972	54822	inside	32687	TRPM7
2328	chr6	159299965	159300912	948	2.39661	0.00352575	2.68122	0.000931349	100130967	upstream	-9654	C6orf99
2330	chr2	31520392	31521091	700	2.48233	0.00353147	2.60296	0.00168866	30845	downstream	63512	EHD3
2331	chrX	39718785	39720505	1721	2.2002	0.00353147	2.05357	0.01842	54880	downstream	317797	BCOR
2332	chr9	20925278	20926167	890	2.82393	0.00354158	2.5921	0.0151795	401494	downstream	106357	HACD4
2334	chr11	86002347	86005655	3309	2.11161	0.00355612	2.16392	0.00307312	51501	upstream	-10906	HIKESHI
2336	chr15	20437249	20438040	792	-2.6827	0.00356971	-2.84387	0.00193288	646096	upstream	-50748	CHEK2P2
2337	chr15	20453568	20454976	1409	-2.25538	0.00357205	-2.29417	0.00343415	646096	upstream	-34429	CHEK2P2
2338	chr17	73367460	73368533	1074	2.37417	0.00359013	2.19498	0.029733	2885	inside	34330	GRB2
2340	chrX	119683374	119684335	962	2.87872	0.00360305	2.86802	0.00329803	8450	inside	26310	CUL4B
2341	chr1	43126580	43127422	843	2.37365	0.00360802	2.076	0.0450554	10465	inside	2532	PPIH
2346	chr14	106944767	106945974	1208	2.59965	0.0036478	2.32658	0.0192024	338005	inside	6312	LINC00221
2347	chr1	23458226	23459197	972	2.66722	0.0036478	3.29896	0.000414647	7798	inside	46075	LUZP1
2350	chr10	75238218	75239075	858	2.50217	0.0036585	2.55875	0.0065364	5532	inside	17564	PPP3CB
2353	chr10	4817849	4819125	1277	2.65677	0.00366966	2.94717	0.00127613	83592	upstream	-50520	AKR1E2
2356	chr2	232476244	232480489	4246	2.05961	0.00368704	1.95079	0.015868	165100	downstream	18669	TEX44
2358	chr4	40764852	40765979	1128	2.4101	0.00368797	2.68209	0.000795809	79730	inside	12938	NSUN7
2359	chrX	117557395	117558050	656	2.58675	0.00368797	2.50887	0.0190573	100302214	downstream	37038	MIR1277
2360	chrX	30731051	30732096	1046	2.33098	0.00369637	2.17426	0.0204234	2710	inside	59575	GK
2361	chr7	152213497	152214052	556	-3.64434	0.00370646	-2.80212	0.0225904	100128822	downstream	52288	LINC01003
2364	chr21	10881451	10881720	270	-4.24734	0.00371652	-2.99215	0.012421	7179	downstream	157978	TPTE
2365	chr10	47050556	47050954	399	-3.03669	0.00371652	-3.26831	0.00235242	5540	upstream	-32978	NPY4R
2369	chr12	49143750	49145590	1841	2.36801	0.00373801	2.26074	0.0106388	100616262	downstream	22070	MIR4701
2370	chr17	16132280	16134005	1726	2.2731	0.00374111	2.31395	0.0036962	9487	inside	11771	PIGL
2371	chr1	16929913	16930886	974	-2.48786	0.00374219	-2.3209	0.0159735	55672	inside	10187	NBPF1
2372	chr5	60267812	60268664	853	2.62542	0.00374371	3.18999	0.000184076	91942	inside	26856	NDUFAF2
2374	chr12	25053362	25054572	1211	2.31322	0.00375531	2.3223	0.00414167	586	inside	49031	BCAT1
2377	chr2	102351371	102353889	2519	2.15665	0.00377548	2.14771	0.00587315	9448	inside	37206	MAP4K4
2378	chr19	24243213	24244542	1330	2.56265	0.00377743	2.65864	0.00127459	9534	inside	26966	ZNF254
2379	chr20	49167669	49168611	943	2.61188	0.00378125	2.31345	0.0320186	693230	upstream	-34654	MIR645
2381	chr20	48207350	48209351	2002	2.32785	0.00381249	2.31815	0.00683234	5740	upstream	-22643	PTGIS
2383	chr7	137607774	137609504	1731	2.32324	0.00381249	2.22397	0.0120762	100130880	upstream	-30320	CREB3L2-AS1
2384	chr9	47212904	47213310	407	-3.14358	0.00381249	-2.99617	0.0183329	387628	downstream	525347	FGF7P6
2386	chr2	103280695	103281476	782	2.80351	0.00381724	2.82098	0.00319797	6549	inside	44529	SLC9A2
2388	chr10	90720239	90721436	1198	2.32328	0.00382974	2.78192	0.00015914	355	upstream	-9314	FAS
2390	chr10	35730892	35732159	1268	2.3576	0.0038353	2.35166	0.00373555	219770	upstream	-163446	GJD4
2391	chr8	134028468	134030475	2008	2.14327	0.00383536	2.02419	0.0190708	6503	downstream	86842	SLA
2394	chr6	57566047	57566496	450	-2.99213	0.003852	-3.51456	0.000671306	5558	downstream	383625	PRIM2
2395	chr10	126376613	126379773	3161	2.05576	0.003852	1.97418	0.0128822	9679	inside	102294	FAM53B
2397	chr12	11923968	11925641	1674	2.21592	0.00386916	2.09368	0.0157007	2120	inside	121180	ETV6
2398	chr20	35936811	35937680	870	2.50652	0.00386916	2.5205	0.00696574	63905	inside	18760	MANBAL
2400	chr12	102174801	102176977	2177	2.26013	0.00386993	2.07659	0.0296632	50511	upstream	-41551	SYCP3
2402	chr5	40490464	40491650	1187	2.96207	0.00389414	2.89998	0.00414821	5734	upstream	-189568	PTGER4
2403	chr8	119010578	119011442	865	2.48367	0.00389414	2.24986	0.0225332	2131	inside	113480	EXT1
2404	chr1	66602830	66603532	703	3.005	0.0038974	2.63382	0.0111377	5142	inside	344637	PDE4B
2405	chr12	110425323	110426065	743	2.565	0.0038974	3.53869	0.000105012	9815	inside	8871	GIT2
2408	chr12	903942	905295	1354	2.20658	0.00391692	2.33505	0.00210222	65125	inside	41853	WNK1
2409	chr1	38041888	38042732	845	2.50623	0.00392611	2.51393	0.00719037	29889	inside	19698	GNL2
2412	chr15	20457936	20458298	363	-2.95361	0.00394989	-3.41179	0.0018127	646096	upstream	-30061	CHEK2P2
2414	chr10	12423468	12424795	1328	2.61787	0.00396737	2.24475	0.0333166	57118	inside	31885	CAMK1D
2415	chr9	69822495	69823233	739	-2.63673	0.00397269	-2.41889	0.0181969	100133920	downstream	171134	LOC100133920
2416	chr9	87141908	87142341	434	-4.49251	0.00397325	-4.14077	0.00139782	4915	upstream	-141558	NTRK2
2417	chr16	78806989	78816016	9028	2.00941	0.00397526	2.06403	0.0028488	51741	inside	673662	WWOX
2418	chr21	11049603	11050195	593	-2.75375	0.00397721	-2.52417	0.0271397	7179	upstream	-10174	TPTE
2419	chr8	103547459	103549025	1567	2.29941	0.00397721	2.79061	9.77458e-05	4956	upstream	-16389	ODF1
2420	chr5	156347075	156350024	2950	2.27017	0.00397721	2.37279	0.00214472	91937	inside	43191	TIMD4
2424	chr2	203140226	203143972	3747	2.06387	0.00400786	1.93936	0.0207591	692110	includeFeature	-928	SNORD70
2425	chr5	74241304	74241977	674	2.69335	0.00402765	2.29583	0.0331952	26049	upstream	-49516	FAM169A
2426	chr2	238348698	238351238	2541	2.10422	0.00402885	2.03332	0.0108305	1293	upstream	-25848	COL6A3
2427	chr17	21555293	21555589	297	-3.11762	0.00402953	-2.93854	0.0298741	339263	upstream	-77562	LINC02693
2428	chr8	101440206	101445128	4923	2.02343	0.00402953	2.16898	0.0010033	100616451	downstream	45215	MIR4471
2429	chrY	59008164	59008839	676	-3.13239	0.0040328	-3.14134	0.00221761	57055	downstream	33642583	DAZ2
2430	chr3	72870238	72872011	1774	2.25772	0.00403555	2.317	0.00414104	55164	inside	27360	SHQ1
2432	chr7	110777421	110778768	1348	2.19307	0.00404255	1.99654	0.0321807	54674	downstream	46359	LRRN3
2434	chr16	29039888	29041353	1466	2.13823	0.00404255	1.95269	0.0314069	27040	downstream	44362	LAT
2435	chr8	127466001	127467118	1118	2.58216	0.00404255	2.31838	0.02219	157638	downstream	104710	LRATD2
[truncated: 1,171 more rows]

## Sheet: RNA-seq_stim-vs-rest
Supplementary Table | Significant differentially expressd genes between stimulated and resting Treg cells.
	gene_id	gene_name	description	logFC (stim/rest)	FDR
1	ENSG00000089685	BIRC5	baculoviral IAP repeat containing 5 [Source:HGNC Symbol;Acc:HGNC:593]	5.98756	3.60968e-78
2	ENSG00000162433	AK4	adenylate kinase 4 [Source:HGNC Symbol;Acc:HGNC:363]	5.70959	7.29107e-78
3	ENSG00000148773	MKI67	marker of proliferation Ki-67 [Source:HGNC Symbol;Acc:HGNC:7107]	6.43262	1.26727e-70
4	ENSG00000101057	MYBL2	MYB proto-oncogene like 2 [Source:HGNC Symbol;Acc:HGNC:7548]	6.06811	1.26727e-70
5	ENSG00000134057	CCNB1	cyclin B1 [Source:HGNC Symbol;Acc:HGNC:1579]	5.18343	3.20244e-68
6	ENSG00000119508	NR4A3	nuclear receptor subfamily 4 group A member 3 [Source:HGNC Symbol;Acc:HGNC:7982]	5.33032	5.49142e-67
7	ENSG00000167900	TK1	thymidine kinase 1 [Source:HGNC Symbol;Acc:HGNC:11830]	6.07168	4.3264e-66
8	ENSG00000068831	RASGRP2	RAS guanyl releasing protein 2 [Source:HGNC Symbol;Acc:HGNC:9879]	-5.33246	2.81914e-65
9	ENSG00000276043	UHRF1	ubiquitin like with PHD and ring finger domains 1 [Source:HGNC Symbol;Acc:HGNC:12556]	6.22706	7.57521e-62
10	ENSG00000127564	PKMYT1	protein kinase, membrane associated tyrosine/threonine 1 [Source:HGNC Symbol;Acc:HGNC:29650]	7.05362	3.14055e-61
11	ENSG00000116133	DHCR24	24-dehydrocholesterol reductase [Source:HGNC Symbol;Acc:HGNC:2859]	4.26899	9.31963e-61
12	ENSG00000117399	CDC20	cell division cycle 20 [Source:HGNC Symbol;Acc:HGNC:1723]	5.8237	3.9287e-59
13	ENSG00000237649	KIFC1	kinesin family member C1 [Source:HGNC Symbol;Acc:HGNC:6389]	5.43634	5.68372e-59
14	ENSG00000134824	FADS2	fatty acid desaturase 2 [Source:HGNC Symbol;Acc:HGNC:3575]	5.9118	6.08111e-57
15	ENSG00000131747	TOP2A	DNA topoisomerase II alpha [Source:HGNC Symbol;Acc:HGNC:11989]	5.22205	5.64209e-56
16	ENSG00000174371	EXO1	exonuclease 1 [Source:HGNC Symbol;Acc:HGNC:3511]	5.54713	1.39923e-55
17	ENSG00000088325	TPX2	TPX2, microtubule nucleation factor [Source:HGNC Symbol;Acc:HGNC:1249]	4.69534	1.54441e-55
18	ENSG00000142945	KIF2C	kinesin family member 2C [Source:HGNC Symbol;Acc:HGNC:6393]	4.82417	9.14436e-55
19	ENSG00000168334	XIRP1	xin actin binding repeat containing 1 [Source:HGNC Symbol;Acc:HGNC:14301]	7.42723	9.66431e-55
20	ENSG00000112984	KIF20A	kinesin family member 20A [Source:HGNC Symbol;Acc:HGNC:9787]	6.27285	1.97217e-54
21	ENSG00000127528	KLF2	Kruppel like factor 2 [Source:HGNC Symbol;Acc:HGNC:6347]	-7.12234	1.31212e-53
22	ENSG00000126787	DLGAP5	DLG associated protein 5 [Source:HGNC Symbol;Acc:HGNC:16864]	6.67588	1.75449e-53
23	ENSG00000176890	TYMS	thymidylate synthetase [Source:HGNC Symbol;Acc:HGNC:12441]	5.85386	2.41224e-53
24	ENSG00000277303	EPOP	elongin BC and polycomb repressive complex 2 associated protein [Source:NCBI gene;Acc:100170841]	4.78365	1.01142e-52
25	ENSG00000273604	EPOP	elongin BC and polycomb repressive complex 2 associated protein [Source:HGNC Symbol;Acc:HGNC:34493]	4.78365	1.01142e-52
26	ENSG00000175063	UBE2C	ubiquitin conjugating enzyme E2 C [Source:HGNC Symbol;Acc:HGNC:15937]	5.84335	2.64642e-50
27	ENSG00000167513	CDT1	chromatin licensing and DNA replication factor 1 [Source:HGNC Symbol;Acc:HGNC:24576]	5.24735	1.52068e-49
28	ENSG00000131153	GINS2	GINS complex subunit 2 [Source:HGNC Symbol;Acc:HGNC:24575]	4.6067	7.30318e-48
29	ENSG00000178999	AURKB	aurora kinase B [Source:HGNC Symbol;Acc:HGNC:11390]	4.69754	9.28102e-48
30	ENSG00000085733	CTTN	cortactin [Source:HGNC Symbol;Acc:HGNC:3338]	5.13322	4.39704e-45
31	ENSG00000198932	GPRASP1	G protein-coupled receptor associated sorting protein 1 [Source:HGNC Symbol;Acc:HGNC:24834]	-3.98351	9.32549e-45
32	ENSG00000131400	NAPSA	napsin A aspartic peptidase [Source:HGNC Symbol;Acc:HGNC:13395]	5.87693	2.00616e-44
33	ENSG00000094804	CDC6	cell division cycle 6 [Source:HGNC Symbol;Acc:HGNC:1744]	5.78901	1.23707e-43
34	ENSG00000085999	RAD54L	RAD54 like [Source:HGNC Symbol;Acc:HGNC:9826]	5.42955	3.65142e-43
35	ENSG00000072571	HMMR	hyaluronan mediated motility receptor [Source:HGNC Symbol;Acc:HGNC:5012]	6.1837	3.65142e-43
36	ENSG00000138160	KIF11	kinesin family member 11 [Source:HGNC Symbol;Acc:HGNC:6388]	3.97168	4.82953e-43
37	ENSG00000145386	CCNA2	cyclin A2 [Source:HGNC Symbol;Acc:HGNC:1578]	5.52705	6.12695e-43
38	ENSG00000165480	SKA3	spindle and kinetochore associated complex subunit 3 [Source:HGNC Symbol;Acc:HGNC:20262]	6.49649	7.13524e-43
39	ENSG00000123485	HJURP	Holliday junction recognition protein [Source:HGNC Symbol;Acc:HGNC:25444]	5.32387	1.42463e-42
40	ENSG00000164687	FABP5	fatty acid binding protein 5 [Source:HGNC Symbol;Acc:HGNC:3560]	4.0771	3.7114e-41
41	ENSG00000171848	RRM2	ribonucleotide reductase regulatory subunit M2 [Source:HGNC Symbol;Acc:HGNC:10452]	6.01948	9.10624e-41
42	ENSG00000159399	HK2	hexokinase 2 [Source:HGNC Symbol;Acc:HGNC:4923]	3.23973	1.84895e-40
43	ENSG00000196189	SEMA4A	semaphorin 4A [Source:HGNC Symbol;Acc:HGNC:10729]	4.52724	1.88687e-40
44	ENSG00000149554	CHEK1	checkpoint kinase 1 [Source:HGNC Symbol;Acc:HGNC:1925]	4.28749	2.14093e-40
45	ENSG00000138623	SEMA7A	semaphorin 7A (John Milton Hagen blood group) [Source:HGNC Symbol;Acc:HGNC:10741]	4.33438	2.33768e-40
46	ENSG00000139679	LPAR6	lysophosphatidic acid receptor 6 [Source:HGNC Symbol;Acc:HGNC:15520]	-4.86795	2.45804e-40
47	ENSG00000051180	RAD51	RAD51 recombinase [Source:HGNC Symbol;Acc:HGNC:9817]	4.14484	4.74718e-40
48	ENSG00000092853	CLSPN	claspin [Source:HGNC Symbol;Acc:HGNC:19715]	4.06971	3.7287e-38
49	ENSG00000156970	BUB1B	BUB1 mitotic checkpoint serine/threonine kinase B [Source:HGNC Symbol;Acc:HGNC:1149]	4.83817	5.10257e-38
50	ENSG00000135245	HILPDA	hypoxia inducible lipid droplet associated [Source:HGNC Symbol;Acc:HGNC:28859]	4.99475	9.2276e-38
51	ENSG00000073111	MCM2	minichromosome maintenance complex component 2 [Source:HGNC Symbol;Acc:HGNC:6944]	4.08594	1.22427e-37
52	ENSG00000104738	MCM4	minichromosome maintenance complex component 4 [Source:HGNC Symbol;Acc:HGNC:6947]	3.78039	2.20383e-37
53	ENSG00000157456	CCNB2	cyclin B2 [Source:HGNC Symbol;Acc:HGNC:1580]	5.14517	3.96701e-37
54	ENSG00000139318	DUSP6	dual specificity phosphatase 6 [Source:HGNC Symbol;Acc:HGNC:3072]	4.45546	4.56601e-37
55	ENSG00000170312	CDK1	cyclin dependent kinase 1 [Source:HGNC Symbol;Acc:HGNC:1722]	4.80562	4.96163e-37
56	ENSG00000164649	CDCA7L	cell division cycle associated 7 like [Source:HGNC Symbol;Acc:HGNC:30777]	3.19621	7.43301e-37
57	ENSG00000135919	SERPINE2	serpin family E member 2 [Source:HGNC Symbol;Acc:HGNC:8951]	4.77977	8.53596e-37
58	ENSG00000146918	NCAPG2	non-SMC condensin II complex subunit G2 [Source:HGNC Symbol;Acc:HGNC:21904]	3.34022	2.59805e-36
59	ENSG00000109805	NCAPG	non-SMC condensin I complex subunit G [Source:HGNC Symbol;Acc:HGNC:24304]	5.12506	2.59805e-36
60	ENSG00000177494	ZBED2	zinc finger BED-type containing 2 [Source:HGNC Symbol;Acc:HGNC:20710]	6.35057	2.92599e-36
61	ENSG00000123358	NR4A1	nuclear receptor subfamily 4 group A member 1 [Source:HGNC Symbol;Acc:HGNC:7980]	4.2276	4.49109e-36
62	ENSG00000075218	GTSE1	G2 and S-phase expressed 1 [Source:HGNC Symbol;Acc:HGNC:13698]	4.3827	4.89547e-36
63	ENSG00000122877	EGR2	early growth response 2 [Source:HGNC Symbol;Acc:HGNC:3239]	4.25072	9.07706e-36
64	ENSG00000166803	PCLAF	PCNA clamp associated factor [Source:HGNC Symbol;Acc:HGNC:28961]	4.07235	9.34335e-36
65	ENSG00000187045	TMPRSS6	transmembrane serine protease 6 [Source:HGNC Symbol;Acc:HGNC:16517]	4.2983	1.16529e-35
66	ENSG00000011426	ANLN	anillin actin binding protein [Source:HGNC Symbol;Acc:HGNC:14082]	5.9941	1.16529e-35
67	ENSG00000168970	JMJD7-PLA2G4B	JMJD7-PLA2G4B readthrough [Source:HGNC Symbol;Acc:HGNC:34449]	-3.58187	1.6117e-35
68	ENSG00000169679	BUB1	BUB1 mitotic checkpoint serine/threonine kinase [Source:HGNC Symbol;Acc:HGNC:1148]	4.05968	2.41644e-35
69	ENSG00000114268	PFKFB4	6-phosphofructo-2-kinase/fructose-2,6-biphosphatase 4 [Source:HGNC Symbol;Acc:HGNC:8875]	4.37926	2.63255e-35
70	ENSG00000239672	NME1	NME/NM23 nucleoside diphosphate kinase 1 [Source:HGNC Symbol;Acc:HGNC:7849]	3.3924	2.63588e-35
71	ENSG00000171320	ESCO2	establishment of sister chromatid cohesion N-acetyltransferase 2 [Source:HGNC Symbol;Acc:HGNC:27230]	5.12526	3.89613e-35
72	ENSG00000100453	GZMB	granzyme B [Source:HGNC Symbol;Acc:HGNC:4709]	6.17173	5.44299e-35
73	ENSG00000113739	STC2	stanniocalcin 2 [Source:HGNC Symbol;Acc:HGNC:11374]	7.50313	5.50688e-35
74	ENSG00000076382	SPAG5	sperm associated antigen 5 [Source:HGNC Symbol;Acc:HGNC:13452]	3.35555	5.6598e-35
75	ENSG00000093009	CDC45	cell division cycle 45 [Source:HGNC Symbol;Acc:HGNC:1739]	5.52794	7.94314e-35
76	ENSG00000065328	MCM10	minichromosome maintenance 10 replication initiation factor [Source:HGNC Symbol;Acc:HGNC:18043]	6.28117	2.52955e-34
77	ENSG00000177721	ANXA2R	annexin A2 receptor [Source:HGNC Symbol;Acc:HGNC:33463]	-3.91439	4.79757e-34
78	ENSG00000012048	BRCA1	BRCA1, DNA repair associated [Source:HGNC Symbol;Acc:HGNC:1100]	4.37228	8.43207e-34
79	ENSG00000188985	DHFRP1	dihydrofolate reductase pseudogene 1 [Source:HGNC Symbol;Acc:HGNC:2862]	1.44269e+08	1.61445e-33
80	ENSG00000146670	CDCA5	cell division cycle associated 5 [Source:HGNC Symbol;Acc:HGNC:14626]	5.44906	1.71137e-33
81	ENSG00000228716	DHFR	dihydrofolate reductase [Source:HGNC Symbol;Acc:HGNC:2861]	2.90025	7.07379e-33
82	ENSG00000090889	KIF4A	kinesin family member 4A [Source:HGNC Symbol;Acc:HGNC:13339]	5.09792	1.03907e-32
83	ENSG00000168496	FEN1	flap structure-specific endonuclease 1 [Source:HGNC Symbol;Acc:HGNC:3650]	3.35624	1.1001e-32
84	ENSG00000135046	ANXA1	annexin A1 [Source:HGNC Symbol;Acc:HGNC:533]	-4.98851	1.1001e-32
85	ENSG00000198176	TFDP1	transcription factor Dp-1 [Source:HGNC Symbol;Acc:HGNC:11749]	3.107	1.50633e-32
86	ENSG00000128342	LIF	LIF, interleukin 6 family cytokine [Source:HGNC Symbol;Acc:HGNC:6596]	4.25538	1.50633e-32
87	ENSG00000005102	MEOX1	mesenchyme homeobox 1 [Source:HGNC Symbol;Acc:HGNC:7013]	-4.30752	4.47424e-32
88	ENSG00000284254	HNRNPH1	heterogeneous nuclear ribonucleoprotein H1 [Source:HGNC Symbol;Acc:HGNC:5041]	9.22738	4.74641e-32
89	ENSG00000168078	PBK	PDZ binding kinase [Source:HGNC Symbol;Acc:HGNC:18282]	6.29972	5.33099e-32
90	ENSG00000087586	AURKA	aurora kinase A [Source:HGNC Symbol;Acc:HGNC:11393]	4.08543	5.57018e-32
91	ENSG00000171241	SHCBP1	SHC binding and spindle associated 1 [Source:HGNC Symbol;Acc:HGNC:29547]	4.46181	5.57018e-32
92	ENSG00000140534	TICRR	TOPBP1 interacting checkpoint and replication regulator [Source:HGNC Symbol;Acc:HGNC:28704]	5.89902	8.79832e-32
93	ENSG00000122952	ZWINT	ZW10 interacting kinetochore protein [Source:HGNC Symbol;Acc:HGNC:13195]	4.41975	9.40546e-32
94	ENSG00000164045	CDC25A	cell division cycle 25A [Source:HGNC Symbol;Acc:HGNC:1725]	5.29159	1.23283e-31
95	ENSG00000111424	VDR	vitamin D receptor [Source:HGNC Symbol;Acc:HGNC:12679]	4.18481	1.64121e-31
96	ENSG00000160957	RECQL4	RecQ like helicase 4 [Source:HGNC Symbol;Acc:HGNC:9949]	3.46315	2.09779e-31
97	ENSG00000160200	CBS	cystathionine-beta-synthase [Source:HGNC Symbol;Acc:HGNC:1550]	7.15174	2.14613e-31
98	ENSG00000112759	SLC29A1	solute carrier family 29 member 1 (Augustine blood group) [Source:HGNC Symbol;Acc:HGNC:11003]	3.57116	2.2866e-31
99	ENSG00000071575	TRIB2	tribbles pseudokinase 2 [Source:HGNC Symbol;Acc:HGNC:30809]	-3.14391	2.30996e-31
100	ENSG00000166851	PLK1	polo like kinase 1 [Source:HGNC Symbol;Acc:HGNC:9077]	3.65523	4.76386e-31
101	ENSG00000181045	SLC26A11	solute carrier family 26 member 11 [Source:HGNC Symbol;Acc:HGNC:14471]	-3.23714	5.86693e-31
102	ENSG00000134690	CDCA8	cell division cycle associated 8 [Source:HGNC Symbol;Acc:HGNC:14629]	4.29903	6.27928e-31
103	ENSG00000120949	TNFRSF8	TNF receptor superfamily member 8 [Source:HGNC Symbol;Acc:HGNC:11923]	4.16868	6.50187e-31
104	ENSG00000071539	TRIP13	thyroid hormone receptor interactor 13 [Source:HGNC Symbol;Acc:HGNC:12307]	4.48527	7.69371e-31
105	ENSG00000114480	GBE1	1,4-alpha-glucan branching enzyme 1 [Source:HGNC Symbol;Acc:HGNC:4180]	3.35866	1.09725e-30
106	ENSG00000165304	MELK	maternal embryonic leucine zipper kinase [Source:HGNC Symbol;Acc:HGNC:16870]	5.29487	1.28273e-30
107	ENSG00000138119	MYOF	myoferlin [Source:HGNC Symbol;Acc:HGNC:3656]	5.86151	1.861e-30
108	ENSG00000162804	SNED1	sushi, nidogen and EGF like domains 1 [Source:HGNC Symbol;Acc:HGNC:24696]	-5.68773	2.96172e-30
109	ENSG00000099194	SCD	stearoyl-CoA desaturase [Source:HGNC Symbol;Acc:HGNC:10571]	5.27626	4.49925e-30
110	ENSG00000125148	MT2A	metallothionein 2A [Source:HGNC Symbol;Acc:HGNC:7406]	-7.29589	5.28137e-30
111	ENSG00000198554	WDHD1	WD repeat and HMG-box DNA binding protein 1 [Source:HGNC Symbol;Acc:HGNC:23170]	3.49599	7.22608e-30
112	ENSG00000179388	EGR3	early growth response 3 [Source:HGNC Symbol;Acc:HGNC:3240]	5.01504	8.65081e-30
113	ENSG00000077152	UBE2T	ubiquitin conjugating enzyme E2 T [Source:HGNC Symbol;Acc:HGNC:25009]	3.56044	2.02122e-29
114	ENSG00000187193	MT1X	metallothionein 1X [Source:HGNC Symbol;Acc:HGNC:7405]	-6.7902	2.42974e-29
115	ENSG00000184661	CDCA2	cell division cycle associated 2 [Source:HGNC Symbol;Acc:HGNC:14623]	4.77965	1.48674e-28
116	ENSG00000101412	E2F1	E2F transcription factor 1 [Source:HGNC Symbol;Acc:HGNC:3113]	3.15648	2.31099e-28
117	ENSG00000112742	TTK	TTK protein kinase [Source:HGNC Symbol;Acc:HGNC:12401]	4.55223	2.4139e-28
118	ENSG00000186185	KIF18B	kinesin family member 18B [Source:HGNC Symbol;Acc:HGNC:27102]	5.32405	1.34293e-27
119	ENSG00000100628	ASB2	ankyrin repeat and SOCS box containing 2 [Source:HGNC Symbol;Acc:HGNC:16012]	4.39991	1.38603e-27
120	ENSG00000116016	EPAS1	endothelial PAS domain protein 1 [Source:HGNC Symbol;Acc:HGNC:3374]	4.32535	1.38603e-27
121	ENSG00000278693	ASB2	ankyrin repeat and SOCS box containing 2 [Source:HGNC Symbol;Acc:HGNC:16012]	4.39991	1.38603e-27
122	ENSG00000135077	HAVCR2	hepatitis A virus cellular receptor 2 [Source:HGNC Symbol;Acc:HGNC:18437]	3.40403	2.38276e-27
123	ENSG00000089692	LAG3	lymphocyte activating 3 [Source:HGNC Symbol;Acc:HGNC:6476]	3.54735	8.54082e-27
124	ENSG00000198417	MT1F	metallothionein 1F [Source:HGNC Symbol;Acc:HGNC:7398]	-6.11473	1.04386e-26
125	ENSG00000285043	AC093512.2	Homo sapiens uncharaterized LOC112694756 (LOC112694756), transcript variant 1, mRNA. [Source:RefSeq mRNA;Acc:NM_001365304]	3.17368	1.15862e-26
126	ENSG00000114796	KLHL24	kelch like family member 24 [Source:HGNC Symbol;Acc:HGNC:25947]	-2.959	1.29229e-26
127	ENSG00000140525	FANCI	FA complementation group I [Source:HGNC Symbol;Acc:HGNC:25568]	2.73687	1.95669e-26
128	ENSG00000141526	SLC16A3	solute carrier family 16 member 3 [Source:HGNC Symbol;Acc:HGNC:10924]	3.25936	2.17757e-26
129	ENSG00000160791	CCR5	C-C motif chemokine receptor 5 (gene/pseudogene) [Source:HGNC Symbol;Acc:HGNC:1606]	-6.02615	4.47097e-26
130	ENSG00000137807	KIF23	kinesin family member 23 [Source:HGNC Symbol;Acc:HGNC:6392]	4.82292	5.28563e-26
131	ENSG00000139734	DIAPH3	diaphanous related formin 3 [Source:HGNC Symbol;Acc:HGNC:15480]	6.11288	5.32755e-26
132	ENSG00000105374	NKG7	natural killer cell granule protein 7 [Source:HGNC Symbol;Acc:HGNC:7830]	5.41612	1.01725e-25
133	ENSG00000136982	DSCC1	DNA replication and sister chromatid cohesion 1 [Source:HGNC Symbol;Acc:HGNC:24453]	5.1506	1.13866e-25
134	ENSG00000123473	STIL	STIL, centriolar assembly protein [Source:HGNC Symbol;Acc:HGNC:10879]	3.56238	3.14865e-25
135	ENSG00000149485	FADS1	fatty acid desaturase 1 [Source:HGNC Symbol;Acc:HGNC:3574]	4.04834	4.81258e-25
136	ENSG00000085840	ORC1	origin recognition complex subunit 1 [Source:HGNC Symbol;Acc:HGNC:8487]	3.87065	5.59445e-25
137	ENSG00000176171	BNIP3	BCL2 interacting protein 3 [Source:HGNC Symbol;Acc:HGNC:1084]	2.8352	5.82867e-25
138	ENSG00000143476	DTL	denticleless E3 ubiquitin protein ligase homolog [Source:HGNC Symbol;Acc:HGNC:30288]	4.77596	5.93955e-25
139	ENSG00000134072	CAMK1	calcium/calmodulin dependent protein kinase I [Source:HGNC Symbol;Acc:HGNC:1459]	3.774	7.91622e-25
140	ENSG00000101868	POLA1	DNA polymerase alpha 1, catalytic subunit [Source:HGNC Symbol;Acc:HGNC:9173]	2.87726	1.00104e-24
141	ENSG00000117226	GBP3	guanylate binding protein 3 [Source:HGNC Symbol;Acc:HGNC:4184]	-3.85933	1.07432e-24
142	ENSG00000134802	SLC43A3	solute carrier family 43 member 3 [Source:HGNC Symbol;Acc:HGNC:17466]	3.37653	3.06338e-24
143	ENSG00000164109	MAD2L1	mitotic arrest deficient 2 like 1 [Source:HGNC Symbol;Acc:HGNC:6763]	3.19036	3.11741e-24
144	ENSG00000214176	PLEKHM1P1	pleckstrin homology and RUN domain containing M1 pseudogene 1 [Source:HGNC Symbol;Acc:HGNC:35411]	-2.7978	3.64396e-24
145	ENSG00000263160	TMEM50B	transmembrane protein 50B [Source:HGNC Symbol;Acc:HGNC:1280]	-3.50823	4.86675e-24
146	ENSG00000128641	MYO1B	myosin IB [Source:HGNC Symbol;Acc:HGNC:7596]	6.50646	5.4041e-24
147	ENSG00000135451	TROAP	trophinin associated protein [Source:HGNC Symbol;Acc:HGNC:12327]	4.84111	6.81217e-24
148	ENSG00000174738	NR1D2	nuclear receptor subfamily 1 group D member 2 [Source:HGNC Symbol;Acc:HGNC:7963]	-3.6432	7.24279e-24
149	ENSG00000051341	POLQ	DNA polymerase theta [Source:HGNC Symbol;Acc:HGNC:9186]	4.7957	9.09231e-24
150	ENSG00000111206	FOXM1	forkhead box M1 [Source:HGNC Symbol;Acc:HGNC:3818]	4.31325	1.0979e-23
151	ENSG00000182809	CRIP2	cysteine rich protein 2 [Source:HGNC Symbol;Acc:HGNC:2361]	-4.07606	1.45073e-23
152	ENSG00000100714	MTHFD1	methylenetetrahydrofolate dehydrogenase, cyclohydrolase and formyltetrahydrofolate synthetase 1 [Source:HGNC Symbol;Acc:HGNC:7432]	3.0463	1.58765e-23
153	ENSG00000142731	PLK4	polo like kinase 4 [Source:HGNC Symbol;Acc:HGNC:11397]	3.2885	2.05732e-23
154	ENSG00000068489	PRR11	proline rich 11 [Source:HGNC Symbol;Acc:HGNC:25619]	4.19537	2.11629e-23
155	ENSG00000143228	NUF2	NDC80 kinetochore complex component NUF2 [Source:HGNC Symbol;Acc:HGNC:14621]	3.87117	3.23801e-23
156	ENSG00000088899	LZTS3	leucine zipper tumor suppressor family member 3 [Source:HGNC Symbol;Acc:HGNC:30139]	-3.63074	1.09431e-22
157	ENSG00000140807	NKD1	NKD1, WNT signaling pathway inhibitor [Source:HGNC Symbol;Acc:HGNC:17045]	-3.83851	1.30316e-22
158	ENSG00000132646	PCNA	proliferating cell nuclear antigen [Source:HGNC Symbol;Acc:HGNC:8729]	3.5147	1.46655e-22
159	ENSG00000150764	DIXDC1	DIX domain containing 1 [Source:HGNC Symbol;Acc:HGNC:23695]	4.14369	1.51908e-22
160	ENSG00000211899	IGHM	immunoglobulin heavy constant mu [Source:HGNC Symbol;Acc:HGNC:5541]	3.90101	1.6839e-22
161	ENSG00000235505	CASP17P	caspase 17, pseudogene [Source:HGNC Symbol;Acc:HGNC:53657]	-4.67781	2.70006e-22
162	ENSG00000073861	TBX21	T-box 21 [Source:HGNC Symbol;Acc:HGNC:11599]	3.25514	3.09926e-22
163	ENSG00000133119	RFC3	replication factor C subunit 3 [Source:HGNC Symbol;Acc:HGNC:9971]	3.08817	3.8143e-22
164	ENSG00000168685	IL7R	interleukin 7 receptor [Source:HGNC Symbol;Acc:HGNC:6024]	-3.42911	4.32805e-22
165	ENSG00000143061	IGSF3	immunoglobulin superfamily member 3 [Source:HGNC Symbol;Acc:HGNC:5950]	4.24385	5.02769e-22
166	ENSG00000132965	ALOX5AP	arachidonate 5-lipoxygenase activating protein [Source:HGNC Symbol;Acc:HGNC:436]	-3.20388	5.03001e-22
167	ENSG00000118193	KIF14	kinesin family member 14 [Source:HGNC Symbol;Acc:HGNC:19181]	4.49996	6.24985e-22
168	ENSG00000198673	FAM19A2	family with sequence similarity 19 member A2, C-C motif chemokine like [Source:HGNC Symbol;Acc:HGNC:21589]	-4.75536	7.71891e-22
169	ENSG00000124145	SDC4	syndecan 4 [Source:HGNC Symbol;Acc:HGNC:10661]	3.62841	7.79705e-22
170	ENSG00000128578	STRIP2	striatin interacting protein 2 [Source:HGNC Symbol;Acc:HGNC:22209]	3.26308	1.00201e-21
171	ENSG00000136824	SMC2	structural maintenance of chromosomes 2 [Source:HGNC Symbol;Acc:HGNC:14011]	2.76748	1.27671e-21
172	ENSG00000174125	TLR1	toll like receptor 1 [Source:HGNC Symbol;Acc:HGNC:11847]	-5.19009	1.2866e-21
173	ENSG00000104921	FCER2	Fc fragment of IgE receptor II [Source:HGNC Symbol;Acc:HGNC:3612]	5.45493	1.448e-21
174	ENSG00000159335	PTMS	parathymosin [Source:HGNC Symbol;Acc:HGNC:9629]	3.0802	1.51633e-21
175	ENSG00000156802	ATAD2	ATPase family, AAA domain containing 2 [Source:HGNC Symbol;Acc:HGNC:30123]	2.51016	1.81762e-21
176	ENSG00000129173	E2F8	E2F transcription factor 8 [Source:HGNC Symbol;Acc:HGNC:24727]	5.93478	2.30802e-21
177	ENSG00000262655	SPON1	spondin 1 [Source:HGNC Symbol;Acc:HGNC:11252]	-4.01786	2.80309e-21
178	ENSG00000114023	FAM162A	family with sequence similarity 162 member A [Source:HGNC Symbol;Acc:HGNC:17865]	2.65439	3.13483e-21
179	ENSG00000162032	SPSB3	splA/ryanodine receptor domain and SOCS box containing 3 [Source:HGNC Symbol;Acc:HGNC:30629]	-2.49806	4.15078e-21
180	ENSG00000187091	PLCD1	phospholipase C delta 1 [Source:HGNC Symbol;Acc:HGNC:9060]	-2.74765	4.45332e-21
181	ENSG00000158402	CDC25C	cell division cycle 25C [Source:HGNC Symbol;Acc:HGNC:1727]	6.87732	5.61775e-21
182	ENSG00000167325	RRM1	ribonucleotide reductase catalytic subunit M1 [Source:HGNC Symbol;Acc:HGNC:10451]	2.7012	5.76555e-21
183	ENSG00000107159	CA9	carbonic anhydrase 9 [Source:HGNC Symbol;Acc:HGNC:1383]	7.4508	6.78954e-21
184	ENSG00000158805	ZNF276	zinc finger protein 276 [Source:HGNC Symbol;Acc:HGNC:23330]	-2.48935	7.41112e-21
185	ENSG00000111328	CDK2AP1	cyclin dependent kinase 2 associated protein 1 [Source:HGNC Symbol;Acc:HGNC:14002]	2.51173	9.45213e-21
186	ENSG00000213071	LPAL2	lipoprotein(a) like 2, pseudogene [Source:HGNC Symbol;Acc:HGNC:21210]	-5.0415	9.99268e-21
187	ENSG00000188389	PDCD1	programmed cell death 1 [Source:HGNC Symbol;Acc:HGNC:8760]	3.10678	1.2274e-20
188	ENSG00000163808	KIF15	kinesin family member 15 [Source:HGNC Symbol;Acc:HGNC:17273]	5.70308	1.37628e-20
189	ENSG00000280610	KIF15	kinesin family member 15 [Source:HGNC Symbol;Acc:HGNC:17273]	5.70309	1.37628e-20
190	ENSG00000163359	COL6A3	collagen type VI alpha 3 chain [Source:HGNC Symbol;Acc:HGNC:2213]	3.66934	2.02423e-20
191	ENSG00000142102	PGGHG	protein-glucosylgalactosylhydroxylysine glucosidase [Source:HGNC Symbol;Acc:HGNC:26210]	-2.40078	2.31393e-20
192	ENSG00000283515	AC020915.5	novel transcript	21.1059	2.86449e-20
193	ENSG00000140105	WARS	tryptophanyl-tRNA synthetase [Source:HGNC Symbol;Acc:HGNC:12729]	3.51414	3.06301e-20
194	ENSG00000143653	SCCPDH	saccharopine dehydrogenase (putative) [Source:HGNC Symbol;Acc:HGNC:24275]	4.00473	4.16001e-20
195	ENSG00000128951	DUT	deoxyuridine triphosphatase [Source:HGNC Symbol;Acc:HGNC:3078]	2.46343	5.4455e-20
196	ENSG00000101773	RBBP8	RB binding protein 8, endonuclease [Source:HGNC Symbol;Acc:HGNC:9891]	3.05091	6.55908e-20
197	ENSG00000203896	LIME1	Lck interacting transmembrane adaptor 1 [Source:HGNC Symbol;Acc:HGNC:26016]	-3.07116	6.84625e-20
198	ENSG00000147408	CSGALNACT1	chondroitin sulfate N-acetylgalactosaminyltransferase 1 [Source:HGNC Symbol;Acc:HGNC:24290]	-3.37586	8.32475e-20
199	ENSG00000121211	MND1	meiotic nuclear divisions 1 [Source:HGNC Symbol;Acc:HGNC:24839]	5.98357	8.64456e-20
200	ENSG00000165474	GJB2	gap junction protein beta 2 [Source:HGNC Symbol;Acc:HGNC:4284]	7.84256	9.58437e-20
201	ENSG00000225828	FAM229A	family with sequence similarity 229 member A [Source:HGNC Symbol;Acc:HGNC:44652]	-2.976	9.65326e-20
202	ENSG00000128050	PAICS	phosphoribosylaminoimidazole carboxylase and phosphoribosylaminoimidazolesuccinocarboxamide synthase [Source:HGNC Symbol;Acc:HGNC:8587]	3.15137	1.22741e-19
203	ENSG00000085117	CD82	CD82 molecule [Source:HGNC Symbol;Acc:HGNC:6210]	2.37608	1.32859e-19
204	ENSG00000147576	ADHFE1	alcohol dehydrogenase, iron containing 1 [Source:HGNC Symbol;Acc:HGNC:16354]	-4.58343	1.75991e-19
205	ENSG00000166949	SMAD3	SMAD family member 3 [Source:HGNC Symbol;Acc:HGNC:6769]	-2.79307	2.07953e-19
206	ENSG00000100867	DHRS2	dehydrogenase/reductase 2 [Source:HGNC Symbol;Acc:HGNC:18349]	5.0489	2.08812e-19
207	ENSG00000125144	MT1G	metallothionein 1G [Source:HGNC Symbol;Acc:HGNC:7399]	-6.22033	2.10438e-19
208	ENSG00000181577	C6orf223	chromosome 6 open reading frame 223 [Source:HGNC Symbol;Acc:HGNC:28692]	5.28406	2.41016e-19
209	ENSG00000175832	ETV4	ETS variant 4 [Source:HGNC Symbol;Acc:HGNC:3493]	8.08614	2.463e-19
210	ENSG00000017483	SLC38A5	solute carrier family 38 member 5 [Source:HGNC Symbol;Acc:HGNC:18070]	2.47203	2.86667e-19
211	ENSG00000177469	CAVIN1	caveolae associated protein 1 [Source:HGNC Symbol;Acc:HGNC:9688]	5.8218	3.33221e-19
212	ENSG00000166046	TCP11L2	t-complex 11 like 2 [Source:HGNC Symbol;Acc:HGNC:28627]	-2.61333	4.44993e-19
213	ENSG00000188191	PRKAR1B	protein kinase cAMP-dependent type I regulatory subunit beta [Source:HGNC Symbol;Acc:HGNC:9390]	2.85781	5.26889e-19
214	ENSG00000105011	ASF1B	anti-silencing function 1B histone chaperone [Source:HGNC Symbol;Acc:HGNC:20996]	3.78621	5.30552e-19
215	ENSG00000111247	RAD51AP1	RAD51 associated protein 1 [Source:HGNC Symbol;Acc:HGNC:16956]	3.85527	5.98571e-19
216	ENSG00000138180	CEP55	centrosomal protein 55 [Source:HGNC Symbol;Acc:HGNC:1161]	4.62568	6.20673e-19
217	ENSG00000187840	EIF4EBP1	eukaryotic translation initiation factor 4E binding protein 1 [Source:HGNC Symbol;Acc:HGNC:3288]	3.09688	6.33478e-19
218	ENSG00000185950	IRS2	insulin receptor substrate 2 [Source:HGNC Symbol;Acc:HGNC:6126]	-2.78164	6.84687e-19
219	ENSG00000171314	PGAM1	phosphoglycerate mutase 1 [Source:HGNC Symbol;Acc:HGNC:8888]	3.52286	6.84687e-19
220	ENSG00000164463	CREBRF	CREB3 regulatory factor [Source:HGNC Symbol;Acc:HGNC:24050]	-3.06786	7.16846e-19
221	ENSG00000225553	PHF1	PHD finger protein 1 [Source:HGNC Symbol;Acc:HGNC:8919]	-2.87287	7.4563e-19
222	ENSG00000121807	CCR2	C-C motif chemokine receptor 2 [Source:HGNC Symbol;Acc:HGNC:1603]	-6.417	7.69146e-19
223	ENSG00000086619	ERO1B	endoplasmic reticulum oxidoreductase 1 beta [Source:HGNC Symbol;Acc:HGNC:14355]	-2.99838	7.74369e-19
224	ENSG00000093072	ADA2	adenosine deaminase 2 [Source:HGNC Symbol;Acc:HGNC:1839]	-4.5863	7.91433e-19
225	ENSG00000170955	CAVIN3	caveolae associated protein 3 [Source:HGNC Symbol;Acc:HGNC:9400]	5.95137	8.83012e-19
226	ENSG00000101003	GINS1	GINS complex subunit 1 [Source:HGNC Symbol;Acc:HGNC:28980]	3.79592	9.42492e-19
227	ENSG00000197299	BLM	BLM RecQ like helicase [Source:HGNC Symbol;Acc:HGNC:1058]	2.68502	1.07267e-18
228	ENSG00000110328	GALNT18	polypeptide N-acetylgalactosaminyltransferase 18 [Source:HGNC Symbol;Acc:HGNC:30488]	7.15303	1.16325e-18
229	ENSG00000113749	HRH2	histamine receptor H2 [Source:HGNC Symbol;Acc:HGNC:5183]	2.82322	1.67673e-18
230	ENSG00000120738	EGR1	early growth response 1 [Source:HGNC Symbol;Acc:HGNC:3238]	3.51416	1.68175e-18
231	ENSG00000188486	H2AFX	H2A histone family member X [Source:HGNC Symbol;Acc:HGNC:4739]	2.45358	1.92397e-18
232	ENSG00000100526	CDKN3	cyclin dependent kinase inhibitor 3 [Source:HGNC Symbol;Acc:HGNC:1791]	4.40465	1.92397e-18
233	ENSG00000285508	AL034430.1	novel protein	1.44269e+08	2.02749e-18
234	ENSG00000054793	ATP9A	ATPase phospholipid transporting 9A (putative) [Source:HGNC Symbol;Acc:HGNC:13540]	6.95765	2.21572e-18
235	ENSG00000186871	ERCC6L	ERCC excision repair 6 like, spindle assembly checkpoint helicase [Source:HGNC Symbol;Acc:HGNC:20794]	5.66984	2.62035e-18
236	ENSG00000117724	CENPF	centromere protein F [Source:HGNC Symbol;Acc:HGNC:1857]	3.76732	2.74211e-18
237	ENSG00000205307	SAP25	Sin3A associated protein 25 [Source:HGNC Symbol;Acc:HGNC:41908]	-3.34426	2.81098e-18
238	ENSG00000162063	CCNF	cyclin F [Source:HGNC Symbol;Acc:HGNC:1591]	2.69241	3.45742e-18
239	ENSG00000099725	PRKY	protein kinase Y-linked (pseudogene) [Source:HGNC Symbol;Acc:HGNC:9444]	-2.3021	4.2683e-18
240	ENSG00000102471	NDFIP2	Nedd4 family interacting protein 2 [Source:HGNC Symbol;Acc:HGNC:18537]	3.17616	5.30886e-18
241	ENSG00000172568	FNDC9	fibronectin type III domain containing 9 [Source:HGNC Symbol;Acc:HGNC:33547]	1.44269e+08	5.45242e-18
242	ENSG00000272578	AP000347.1	glucuronidase, beta (GUSB) pseudogene	-2.68735	5.90066e-18
243	ENSG00000156535	CD109	CD109 molecule [Source:HGNC Symbol;Acc:HGNC:21685]	3.68544	6.06526e-18
244	ENSG00000179403	VWA1	von Willebrand factor A domain containing 1 [Source:HGNC Symbol;Acc:HGNC:30910]	1.44269e+08	6.17034e-18
245	ENSG00000134333	LDHA	lactate dehydrogenase A [Source:HGNC Symbol;Acc:HGNC:6535]	3.44994	6.65129e-18
246	ENSG00000115590	IL1R2	interleukin 1 receptor type 2 [Source:HGNC Symbol;Acc:HGNC:5994]	3.29041	6.74768e-18
247	ENSG00000167695	FAM57A	family with sequence similarity 57 member A [Source:HGNC Symbol;Acc:HGNC:29646]	3.93711	6.98956e-18
248	ENSG00000064687	ABCA7	ATP binding cassette subfamily A member 7 [Source:HGNC Symbol;Acc:HGNC:37]	-2.71224	1.06031e-17
249	ENSG00000125384	PTGER2	prostaglandin E receptor 2 [Source:HGNC Symbol;Acc:HGNC:9594]	-3.32972	1.1659e-17
250	ENSG00000111665	CDCA3	cell division cycle associated 3 [Source:HGNC Symbol;Acc:HGNC:14624]	3.32749	1.26045e-17
251	ENSG00000125733	TRIP10	thyroid hormone receptor interactor 10 [Source:HGNC Symbol;Acc:HGNC:12304]	2.86189	1.30179e-17
252	ENSG00000100162	CENPM	centromere protein M [Source:HGNC Symbol;Acc:HGNC:18352]	3.4502	1.61057e-17
253	ENSG00000109084	TMEM97	transmembrane protein 97 [Source:HGNC Symbol;Acc:HGNC:28106]	2.76489	2.22902e-17
254	ENSG00000107833	NPM3	nucleophosmin/nucleoplasmin 3 [Source:HGNC Symbol;Acc:HGNC:7931]	2.96611	3.00522e-17
255	ENSG00000137070	IL11RA	interleukin 11 receptor subunit alpha [Source:HGNC Symbol;Acc:HGNC:5967]	-2.80883	3.10895e-17
256	ENSG00000111344	RASAL1	RAS protein activator like 1 [Source:HGNC Symbol;Acc:HGNC:9873]	3.77335	3.40482e-17
257	ENSG00000179456	ZBTB18	zinc finger and BTB domain containing 18 [Source:HGNC Symbol;Acc:HGNC:13030]	-2.59777	4.22887e-17
258	ENSG00000184371	CSF1	colony stimulating factor 1 [Source:HGNC Symbol;Acc:HGNC:2432]	2.48548	4.62379e-17
259	ENSG00000128408	RIBC2	RIB43A domain with coiled-coils 2 [Source:HGNC Symbol;Acc:HGNC:13241]	7.32883	5.77161e-17
260	ENSG00000198901	PRC1	protein regulator of cytokinesis 1 [Source:HGNC Symbol;Acc:HGNC:9341]	3.18197	6.64186e-17
261	ENSG00000172893	DHCR7	7-dehydrocholesterol reductase [Source:HGNC Symbol;Acc:HGNC:2860]	2.49454	7.10029e-17
262	ENSG00000111913	RIPOR2	RHO family interacting cell polarization regulator 2 [Source:HGNC Symbol;Acc:HGNC:13872]	-3.1642	7.57555e-17
263	ENSG00000198805	PNP	purine nucleoside phosphorylase [Source:HGNC Symbol;Acc:HGNC:7892]	2.36581	7.60135e-17
264	ENSG00000115008	IL1A	interleukin 1 alpha [Source:HGNC Symbol;Acc:HGNC:5991]	7.0861	7.97259e-17
265	ENSG00000114626	ABTB1	ankyrin repeat and BTB domain containing 1 [Source:HGNC Symbol;Acc:HGNC:18275]	-2.54603	7.98242e-17
266	ENSG00000101134	DOK5	docking protein 5 [Source:HGNC Symbol;Acc:HGNC:16173]	6.97372	8.03591e-17
267	ENSG00000112972	HMGCS1	3-hydroxy-3-methylglutaryl-CoA synthase 1 [Source:HGNC Symbol;Acc:HGNC:5007]	2.86306	9.11091e-17
268	ENSG00000165030	NFIL3	nuclear factor, interleukin 3 regulated [Source:HGNC Symbol;Acc:HGNC:7787]	3.18192	9.63705e-17
269	ENSG00000205336	ADGRG1	adhesion G protein-coupled receptor G1 [Source:HGNC Symbol;Acc:HGNC:4512]	4.9612	1.06398e-16
270	ENSG00000182481	KPNA2	karyopherin subunit alpha 2 [Source:HGNC Symbol;Acc:HGNC:6395]	2.48305	1.1192e-16
271	ENSG00000184992	BRI3BP	BRI3 binding protein [Source:HGNC Symbol;Acc:HGNC:14251]	2.38091	1.14038e-16
272	ENSG00000123416	TUBA1B	tubulin alpha 1b [Source:HGNC Symbol;Acc:HGNC:18809]	3.33799	1.14707e-16
273	ENSG00000135898	GPR55	G protein-coupled receptor 55 [Source:HGNC Symbol;Acc:HGNC:4511]	-2.91871	1.25594e-16
274	ENSG00000117395	EBNA1BP2	EBNA1 binding protein 2 [Source:HGNC Symbol;Acc:HGNC:15531]	2.31992	1.36181e-16
275	ENSG00000177666	PNPLA2	patatin like phospholipase domain containing 2 [Source:HGNC Symbol;Acc:HGNC:30802]	-2.46969	1.5386e-16
276	ENSG00000132274	TRIM22	tripartite motif containing 22 [Source:HGNC Symbol;Acc:HGNC:16379]	-2.95802	1.54017e-16
277	ENSG00000001630	CYP51A1	cytochrome P450 family 51 subfamily A member 1 [Source:HGNC Symbol;Acc:HGNC:2649]	2.27824	1.61151e-16
278	ENSG00000257103	LSM14A	LSM14A, mRNA processing body assembly factor [Source:HGNC Symbol;Acc:HGNC:24489]	-3.16956	1.61273e-16
279	ENSG00000123933	MXD4	MAX dimerization protein 4 [Source:HGNC Symbol;Acc:HGNC:13906]	-2.3834	1.81994e-16
280	ENSG00000220205	VAMP2	vesicle associated membrane protein 2 [Source:HGNC Symbol;Acc:HGNC:12643]	-2.39659	1.93684e-16
281	ENSG00000115163	CENPA	centromere protein A [Source:HGNC Symbol;Acc:HGNC:1851]	4.63999	1.94998e-16
282	ENSG00000130595	TNNT3	troponin T3, fast skeletal type [Source:HGNC Symbol;Acc:HGNC:11950]	-5.06594	1.98085e-16
283	ENSG00000134291	TMEM106C	transmembrane protein 106C [Source:HGNC Symbol;Acc:HGNC:28775]	2.51876	1.98085e-16
284	ENSG00000092621	PHGDH	phosphoglycerate dehydrogenase [Source:HGNC Symbol;Acc:HGNC:8923]	4.86991	2.02812e-16
285	ENSG00000186810	CXCR3	C-X-C motif chemokine receptor 3 [Source:HGNC Symbol;Acc:HGNC:4540]	2.71762	2.1277e-16
286	ENSG00000167670	CHAF1A	chromatin assembly factor 1 subunit A [Source:HGNC Symbol;Acc:HGNC:1910]	2.3758	2.45898e-16
287	ENSG00000129226	CD68	CD68 molecule [Source:HGNC Symbol;Acc:HGNC:1693]	3.37352	2.70449e-16
288	ENSG00000274305	LENG8	leukocyte receptor cluster member 8 [Source:HGNC Symbol;Acc:HGNC:15500]	-2.61524	3.20048e-16
289	ENSG00000123989	CHPF	chondroitin polymerizing factor [Source:HGNC Symbol;Acc:HGNC:24291]	3.12465	5.37607e-16
290	ENSG00000185862	EVI2B	ecotropic viral integration site 2B [Source:HGNC Symbol;Acc:HGNC:3500]	-2.65623	5.78719e-16
291	ENSG00000122966	CIT	citron rho-interacting serine/threonine kinase [Source:HGNC Symbol;Acc:HGNC:1985]	2.84074	6.95737e-16
292	ENSG00000087250	MT3	metallothionein 3 [Source:HGNC Symbol;Acc:HGNC:7408]	6.38951	7.125e-16
293	ENSG00000167302	TEPSIN	TEPSIN, adaptor related protein complex 4 accessory protein [Source:HGNC Symbol;Acc:HGNC:26458]	-2.42874	7.51033e-16
294	ENSG00000162591	MEGF6	multiple EGF like domains 6 [Source:HGNC Symbol;Acc:HGNC:3232]	-3.91736	7.811e-16
295	ENSG00000138835	RGS3	regulator of G protein signaling 3 [Source:HGNC Symbol;Acc:HGNC:9999]	3.27018	8.40397e-16
296	ENSG00000276681	LENG8	leukocyte receptor cluster member 8 [Source:HGNC Symbol;Acc:HGNC:15500]	-2.27561	1.05538e-15
297	ENSG00000167772	ANGPTL4	angiopoietin like 4 [Source:HGNC Symbol;Acc:HGNC:16039]	6.56556	1.06475e-15
298	ENSG00000173585	CCR9	C-C motif chemokine receptor 9 [Source:HGNC Symbol;Acc:HGNC:1610]	-6.9272	1.12354e-15
299	ENSG00000025708	TYMP	thymidine phosphorylase [Source:HGNC Symbol;Acc:HGNC:3148]	2.32996	1.21424e-15
300	ENSG00000163535	SGO2	shugoshin 2 [Source:HGNC Symbol;Acc:HGNC:30812]	3.0585	1.2524e-15
301	ENSG00000054654	SYNE2	spectrin repeat containing nuclear envelope protein 2 [Source:HGNC Symbol;Acc:HGNC:17084]	-3.41941	1.2894e-15
302	ENSG00000167971	CASKIN1	CASK interacting protein 1 [Source:HGNC Symbol;Acc:HGNC:20879]	6.75434	1.30821e-15
303	ENSG00000067208	EVI5	ecotropic viral integration site 5 [Source:HGNC Symbol;Acc:HGNC:3501]	3.36604	1.31249e-15
304	ENSG00000142875	PRKACB	protein kinase cAMP-activated catalytic subunit beta [Source:HGNC Symbol;Acc:HGNC:9381]	-2.25238	1.34973e-15
305	ENSG00000149212	SESN3	sestrin 3 [Source:HGNC Symbol;Acc:HGNC:23060]	-3.1196	1.95697e-15
306	ENSG00000143179	UCK2	uridine-cytidine kinase 2 [Source:HGNC Symbol;Acc:HGNC:12562]	2.37656	2.22103e-15
307	ENSG00000153044	CENPH	centromere protein H [Source:HGNC Symbol;Acc:HGNC:17268]	2.52927	2.22868e-15
308	ENSG00000125124	BBS2	Bardet-Biedl syndrome 2 [Source:HGNC Symbol;Acc:HGNC:967]	-2.42531	2.27578e-15
309	ENSG00000181722	ZBTB20	zinc finger and BTB domain containing 20 [Source:HGNC Symbol;Acc:HGNC:13503]	-2.56599	2.37063e-15
310	ENSG00000197905	TEAD4	TEA domain transcription factor 4 [Source:HGNC Symbol;Acc:HGNC:11717]	5.7981	2.46498e-15
311	ENSG00000118276	B4GALT6	beta-1,4-galactosyltransferase 6 [Source:HGNC Symbol;Acc:HGNC:929]	6.1739	2.80725e-15
312	ENSG00000180354	MTURN	maturin, neural progenitor differentiation regulator homolog [Source:HGNC Symbol;Acc:HGNC:25457]	-2.79337	3.04426e-15
313	ENSG00000163519	TRAT1	T cell receptor associated transmembrane adaptor 1 [Source:HGNC Symbol;Acc:HGNC:30698]	-2.80133	3.04712e-15
314	ENSG00000173207	CKS1B	CDC28 protein kinase regulatory subunit 1B [Source:HGNC Symbol;Acc:HGNC:19083]	2.74262	3.08149e-15
315	ENSG00000171388	APLN	apelin [Source:HGNC Symbol;Acc:HGNC:16665]	6.29362	3.95012e-15
316	ENSG00000012822	CALCOCO1	calcium binding and coiled-coil domain 1 [Source:HGNC Symbol;Acc:HGNC:29306]	-2.2674	4.53112e-15
317	ENSG00000243708	PLA2G4B	phospholipase A2 group IVB [Source:HGNC Symbol;Acc:HGNC:9036]	-3.40804	4.53605e-15
318	ENSG00000184588	PDE4B	phosphodiesterase 4B [Source:HGNC Symbol;Acc:HGNC:8781]	-2.72183	4.62146e-15
319	ENSG00000151725	CENPU	centromere protein U [Source:HGNC Symbol;Acc:HGNC:21348]	3.66785	6.04288e-15
320	ENSG00000163584	RPL22L1	ribosomal protein L22 like 1 [Source:HGNC Symbol;Acc:HGNC:27610]	2.34025	6.20504e-15
321	ENSG00000133816	MICAL2	microtubule associated monooxygenase, calponin and LIM domain containing 2 [Source:HGNC Symbol;Acc:HGNC:24693]	2.47012	6.28399e-15
322	ENSG00000138755	CXCL9	C-X-C motif chemokine ligand 9 [Source:HGNC Symbol;Acc:HGNC:7098]	6.99542	8.27937e-15
323	ENSG00000159259	CHAF1B	chromatin assembly factor 1 subunit B [Source:HGNC Symbol;Acc:HGNC:1911]	2.48597	8.59292e-15
324	ENSG00000177602	HASPIN	histone H3 associated protein kinase [Source:HGNC Symbol;Acc:HGNC:19682]	4.15361	8.75387e-15
325	ENSG00000119411	BSPRY	B-box and SPRY domain containing [Source:HGNC Symbol;Acc:HGNC:18232]	4.69353	9.38497e-15
326	ENSG00000183856	IQGAP3	IQ motif containing GTPase activating protein 3 [Source:HGNC Symbol;Acc:HGNC:20669]	5.01316	9.90476e-15
327	ENSG00000163947	ARHGEF3	Rho guanine nucleotide exchange factor 3 [Source:HGNC Symbol;Acc:HGNC:683]	-2.67316	1.03184e-14
328	ENSG00000059378	PARP12	poly(ADP-ribose) polymerase family member 12 [Source:HGNC Symbol;Acc:HGNC:21919]	-2.35636	1.22231e-14
329	ENSG00000131462	TUBG1	tubulin gamma 1 [Source:HGNC Symbol;Acc:HGNC:12417]	2.36206	1.22839e-14
330	ENSG00000179958	DCTPP1	dCTP pyrophosphatase 1 [Source:HGNC Symbol;Acc:HGNC:28777]	2.12542	1.23436e-14
331	ENSG00000160683	CXCR5	C-X-C motif chemokine receptor 5 [Source:HGNC Symbol;Acc:HGNC:1060]	3.0791	1.24083e-14
332	ENSG00000172725	CORO1B	coronin 1B [Source:HGNC Symbol;Acc:HGNC:2253]	2.33125	1.3157e-14
333	ENSG00000114346	ECT2	epithelial cell transforming 2 [Source:HGNC Symbol;Acc:HGNC:3155]	3.43009	1.40822e-14
334	ENSG00000068024	HDAC4	histone deacetylase 4 [Source:HGNC Symbol;Acc:HGNC:14063]	-2.26369	1.40879e-14
335	ENSG00000162892	IL24	interleukin 24 [Source:HGNC Symbol;Acc:HGNC:11346]	5.43714	1.46171e-14
336	ENSG00000100462	PRMT5	protein arginine methyltransferase 5 [Source:HGNC Symbol;Acc:HGNC:10894]	2.06503	1.79073e-14
337	ENSG00000100100	PIK3IP1	phosphoinositide-3-kinase interacting protein 1 [Source:HGNC Symbol;Acc:HGNC:24942]	-2.81314	1.80617e-14
338	ENSG00000133026	MYH10	myosin heavy chain 10 [Source:HGNC Symbol;Acc:HGNC:7568]	3.79922	2.23409e-14
339	ENSG00000139718	SETD1B	SET domain containing 1B, histone lysine methyltransferase [Source:HGNC Symbol;Acc:HGNC:29187]	-2.61656	2.32799e-14
340	ENSG00000168209	DDIT4	DNA damage inducible transcript 4 [Source:HGNC Symbol;Acc:HGNC:24944]	3.7462	2.43451e-14
341	ENSG00000115896	PLCL1	phospholipase C like 1 (inactive) [Source:HGNC Symbol;Acc:HGNC:9063]	-2.294	2.60698e-14
342	ENSG00000047634	SCML1	Scm polycomb group protein like 1 [Source:HGNC Symbol;Acc:HGNC:10580]	-3.43388	2.73217e-14
343	ENSG00000169715	MT1E	metallothionein 1E [Source:HGNC Symbol;Acc:HGNC:7397]	-6.84031	3.02758e-14
344	ENSG00000183010	PYCR1	pyrroline-5-carboxylate reductase 1 [Source:HGNC Symbol;Acc:HGNC:9721]	3.60158	3.25454e-14
345	ENSG00000173110	HSPA6	heat shock protein family A (Hsp70) member 6 [Source:HGNC Symbol;Acc:HGNC:5239]	-6.40423	3.27035e-14
346	ENSG00000122863	CHST3	carbohydrate sulfotransferase 3 [Source:HGNC Symbol;Acc:HGNC:1971]	5.47442	3.30487e-14
347	ENSG00000124731	TREM1	triggering receptor expressed on myeloid cells 1 [Source:HGNC Symbol;Acc:HGNC:17760]	6.42854	3.49158e-14
348	ENSG00000035499	DEPDC1B	DEP domain containing 1B [Source:HGNC Symbol;Acc:HGNC:24902]	3.58714	3.87342e-14
349	ENSG00000105246	EBI3	Epstein-Barr virus induced 3 [Source:HGNC Symbol;Acc:HGNC:3129]	5.18121	4.0661e-14
350	ENSG00000168268	NT5DC2	5'-nucleotidase domain containing 2 [Source:HGNC Symbol;Acc:HGNC:25717]	3.04553	4.99534e-14
351	ENSG00000182687	GALR2	galanin receptor 2 [Source:HGNC Symbol;Acc:HGNC:4133]	5.11552	5.181e-14
352	ENSG00000108106	UBE2S	ubiquitin conjugating enzyme E2 S [Source:HGNC Symbol;Acc:HGNC:17895]	2.27777	6.84837e-14
353	ENSG00000127124	HIVEP3	human immunodeficiency virus type I enhancer binding protein 3 [Source:HGNC Symbol;Acc:HGNC:13561]	2.87604	8.19426e-14
354	ENSG00000255221	CARD17	caspase recruitment domain family member 17 [Source:HGNC Symbol;Acc:HGNC:33827]	-6.30667	8.55996e-14
355	ENSG00000169299	PGM2	phosphoglucomutase 2 [Source:HGNC Symbol;Acc:HGNC:8906]	2.2541	9.68148e-14
356	ENSG00000111445	RFC5	replication factor C subunit 5 [Source:HGNC Symbol;Acc:HGNC:9973]	2.54593	1.01558e-13
357	ENSG00000166145	SPINT1	serine peptidase inhibitor, Kunitz type 1 [Source:HGNC Symbol;Acc:HGNC:11246]	3.85748	1.03247e-13
358	ENSG00000106628	POLD2	DNA polymerase delta 2, accessory subunit [Source:HGNC Symbol;Acc:HGNC:9176]	2.0258	1.11627e-13
359	ENSG00000183048	SLC25A10	solute carrier family 25 member 10 [Source:HGNC Symbol;Acc:HGNC:10980]	3.0788	1.11627e-13
360	ENSG00000120254	MTHFD1L	methylenetetrahydrofolate dehydrogenase (NADP+ dependent) 1 like [Source:HGNC Symbol;Acc:HGNC:21055]	2.67775	1.1397e-13
361	ENSG00000160183	TMPRSS3	transmembrane serine protease 3 [Source:HGNC Symbol;Acc:HGNC:11877]	3.05148	1.23848e-13
362	ENSG00000188042	ARL4C	ADP ribosylation factor like GTPase 4C [Source:HGNC Symbol;Acc:HGNC:698]	-3.00891	1.31138e-13
363	ENSG00000136868	SLC31A1	solute carrier family 31 member 1 [Source:HGNC Symbol;Acc:HGNC:11016]	2.48797	1.39814e-13
364	ENSG00000116014	KISS1R	KISS1 receptor [Source:HGNC Symbol;Acc:HGNC:4510]	4.63539	1.42747e-13
365	ENSG00000170522	ELOVL6	ELOVL fatty acid elongase 6 [Source:HGNC Symbol;Acc:HGNC:15829]	3.89631	1.43332e-13
366	ENSG00000182010	RTKN2	rhotekin 2 [Source:HGNC Symbol;Acc:HGNC:19364]	-2.64126	1.48921e-13
367	ENSG00000165490	DDIAS	DNA damage induced apoptosis suppressor [Source:HGNC Symbol;Acc:HGNC:26351]	3.57405	1.63381e-13
368	ENSG00000074966	TXK	TXK tyrosine kinase [Source:HGNC Symbol;Acc:HGNC:12434]	-2.90697	1.93811e-13
369	ENSG00000044115	CTNNA1	catenin alpha 1 [Source:HGNC Symbol;Acc:HGNC:2509]	2.03864	2.03751e-13
370	ENSG00000075188	NUP37	nucleoporin 37 [Source:HGNC Symbol;Acc:HGNC:29929]	2.53432	2.05278e-13
371	ENSG00000198740	ZNF652	zinc finger protein 652 [Source:HGNC Symbol;Acc:HGNC:29147]	-2.32502	2.22654e-13
372	ENSG00000169607	CKAP2L	cytoskeleton associated protein 2 like [Source:HGNC Symbol;Acc:HGNC:26877]	4.76154	2.22762e-13
373	ENSG00000140374	ETFA	electron transfer flavoprotein subunit alpha [Source:HGNC Symbol;Acc:HGNC:3481]	2.07292	2.27984e-13
374	ENSG00000138346	DNA2	DNA replication helicase/nuclease 2 [Source:HGNC Symbol;Acc:HGNC:2939]	2.44253	2.28468e-13
375	ENSG00000177181	RIMKLA	ribosomal modification protein rimK like family member A [Source:HGNC Symbol;Acc:HGNC:28725]	4.18481	2.79141e-13
376	ENSG00000090554	FLT3LG	fms related tyrosine kinase 3 ligand [Source:HGNC Symbol;Acc:HGNC:3766]	-2.34575	2.98912e-13
377	ENSG00000156509	FBXO43	F-box protein 43 [Source:HGNC Symbol;Acc:HGNC:28521]	4.5822	3.03748e-13
378	ENSG00000105516	DBP	D-box binding PAR bZIP transcription factor [Source:HGNC Symbol;Acc:HGNC:2697]	-2.70705	3.09267e-13
379	ENSG00000277909	SPC25	SPC25, NDC80 kinetochore complex component [Source:HGNC Symbol;Acc:HGNC:24031]	6.44204	3.15979e-13
380	ENSG00000241489	AC244197.3	novel protein	-2.33292	3.17307e-13
381	ENSG00000275302	CCL4	C-C motif chemokine ligand 4 [Source:HGNC Symbol;Acc:HGNC:10630]	4.54819	3.27997e-13
382	ENSG00000111796	KLRB1	killer cell lectin like receptor B1 [Source:HGNC Symbol;Acc:HGNC:6373]	-3.98862	3.2845e-13
383	ENSG00000167615	LENG8	leukocyte receptor cluster member 8 [Source:HGNC Symbol;Acc:HGNC:15500]	-2.63562	3.37106e-13
384	ENSG00000164691	TAGAP	T cell activation RhoGTPase activating protein [Source:HGNC Symbol;Acc:HGNC:15669]	-2.34374	3.37581e-13
385	ENSG00000161800	RACGAP1	Rac GTPase activating protein 1 [Source:HGNC Symbol;Acc:HGNC:9804]	2.11221	3.37926e-13
386	ENSG00000060558	GNA15	G protein subunit alpha 15 [Source:HGNC Symbol;Acc:HGNC:4383]	2.42335	3.39369e-13
387	ENSG00000049449	RCN1	reticulocalbin 1 [Source:HGNC Symbol;Acc:HGNC:9934]	2.7993	3.47428e-13
388	ENSG00000090238	YPEL3	yippee like 3 [Source:HGNC Symbol;Acc:HGNC:18327]	-2.26303	3.6262e-13
389	ENSG00000127423	AUNIP	aurora kinase A and ninein interacting protein [Source:HGNC Symbol;Acc:HGNC:28363]	4.4312	3.65288e-13
390	ENSG00000140284	SLC27A2	solute carrier family 27 member 2 [Source:HGNC Symbol;Acc:HGNC:10996]	5.26568	3.68756e-13
391	ENSG00000075131	TIPIN	TIMELESS interacting protein [Source:HGNC Symbol;Acc:HGNC:30750]	2.83942	3.78591e-13
392	ENSG00000215788	TNFRSF25	TNF receptor superfamily member 25 [Source:HGNC Symbol;Acc:HGNC:11910]	-2.5218	3.89021e-13
393	ENSG00000164674	SYTL3	synaptotagmin like 3 [Source:HGNC Symbol;Acc:HGNC:15587]	2.69923	3.91508e-13
394	ENSG00000154920	EME1	essential meiotic structure-specific endonuclease 1 [Source:HGNC Symbol;Acc:HGNC:24965]	3.61253	4.25705e-13
395	ENSG00000104635	SLC39A14	solute carrier family 39 member 14 [Source:HGNC Symbol;Acc:HGNC:20858]	2.56065	4.55876e-13
396	ENSG00000024526	DEPDC1	DEP domain containing 1 [Source:HGNC Symbol;Acc:HGNC:22949]	5.41489	4.73616e-13
397	ENSG00000139636	LMBR1L	limb development membrane protein 1 like [Source:HGNC Symbol;Acc:HGNC:18268]	-2.0575	4.78082e-13
398	ENSG00000050405	LIMA1	LIM domain and actin binding 1 [Source:HGNC Symbol;Acc:HGNC:24636]	2.07893	4.92292e-13
399	ENSG00000235859	AC006978.1	proteasome (prosome, macropain) 26S subunit, ATPase, 5 (PSMC5) pseudogene	-2.89143	4.92292e-13
400	ENSG00000167553	TUBA1C	tubulin alpha 1c [Source:HGNC Symbol;Acc:HGNC:20768]	2.64773	5.1593e-13
401	ENSG00000025772	TOMM34	translocase of outer mitochondrial membrane 34 [Source:HGNC Symbol;Acc:HGNC:15746]	2.08613	5.83048e-13
402	ENSG00000130812	ANGPTL6	angiopoietin like 6 [Source:HGNC Symbol;Acc:HGNC:23140]	4.17073	5.89397e-13
403	ENSG00000163346	PBXIP1	PBX homeobox interacting protein 1 [Source:HGNC Symbol;Acc:HGNC:21199]	-2.84638	6.65903e-13
404	ENSG00000142188	TMEM50B	transmembrane protein 50B [Source:HGNC Symbol;Acc:HGNC:1280]	-2.22487	7.26138e-13
405	ENSG00000133321	RARRES3	retinoic acid receptor responder 3 [Source:HGNC Symbol;Acc:HGNC:9869]	-2.93313	7.91117e-13
406	ENSG00000165672	PRDX3	peroxiredoxin 3 [Source:HGNC Symbol;Acc:HGNC:9354]	2.03841	8.68328e-13
407	ENSG00000185989	RASA3	RAS p21 protein activator 3 [Source:HGNC Symbol;Acc:HGNC:20331]	-2.0901	9.04238e-13
408	ENSG00000204128	C2orf72	chromosome 2 open reading frame 72 [Source:HGNC Symbol;Acc:HGNC:27418]	5.93679	9.06611e-13
409	ENSG00000280477	RASA3	RAS p21 protein activator 3 [Source:HGNC Symbol;Acc:HGNC:20331]	-2.0901	9.06611e-13
410	ENSG00000110880	CORO1C	coronin 1C [Source:HGNC Symbol;Acc:HGNC:2254]	2.53873	9.22147e-13
411	ENSG00000104205	SGK3	serum/glucocorticoid regulated kinase family member 3 [Source:HGNC Symbol;Acc:HGNC:10812]	-2.64912	9.73717e-13
412	ENSG00000129195	PIMREG	PICALM interacting mitotic regulator [Source:HGNC Symbol;Acc:HGNC:25483]	5.15987	1.01561e-12
413	ENSG00000107130	NCS1	neuronal calcium sensor 1 [Source:HGNC Symbol;Acc:HGNC:3953]	3.45731	1.18382e-12
414	ENSG00000286190	AC055839.2	uncharacterized LOC728392 [Source:NCBI gene;Acc:728392]	-2.70982	1.25271e-12
415	ENSG00000066294	CD84	CD84 molecule [Source:HGNC Symbol;Acc:HGNC:1704]	-2.15343	1.27561e-12
416	ENSG00000126368	NR1D1	nuclear receptor subfamily 1 group D member 1 [Source:HGNC Symbol;Acc:HGNC:7962]	-2.57075	1.27561e-12
417	ENSG00000120437	ACAT2	acetyl-CoA acetyltransferase 2 [Source:HGNC Symbol;Acc:HGNC:94]	2.02163	1.28951e-12
418	ENSG00000060138	YBX3	Y-box binding protein 3 [Source:HGNC Symbol;Acc:HGNC:2428]	2.68691	1.2969e-12
419	ENSG00000167261	DPEP2	dipeptidase 2 [Source:HGNC Symbol;Acc:HGNC:23028]	-4.53001	1.42215e-12
420	ENSG00000140263	SORD	sorbitol dehydrogenase [Source:HGNC Symbol;Acc:HGNC:11184]	2.45693	1.45855e-12
421	ENSG00000204397	CARD16	caspase recruitment domain family member 16 [Source:HGNC Symbol;Acc:HGNC:33701]	-2.53762	1.51383e-12
422	ENSG00000117394	SLC2A1	solute carrier family 2 member 1 [Source:HGNC Symbol;Acc:HGNC:11005]	2.03045	1.58574e-12
423	ENSG00000139579	NABP2	nucleic acid binding protein 2 [Source:HGNC Symbol;Acc:HGNC:28412]	2.43807	1.64352e-12
424	ENSG00000122786	CALD1	caldesmon 1 [Source:HGNC Symbol;Acc:HGNC:1441]	4.15393	1.74744e-12
425	ENSG00000183734	ASCL2	achaete-scute family bHLH transcription factor 2 [Source:HGNC Symbol;Acc:HGNC:739]	5.51792	1.88245e-12
426	ENSG00000080986	NDC80	NDC80, kinetochore complex component [Source:HGNC Symbol;Acc:HGNC:16909]	2.49765	2.38657e-12
427	ENSG00000007264	MATK	megakaryocyte-associated tyrosine kinase [Source:HGNC Symbol;Acc:HGNC:6906]	3.94773	2.49962e-12
428	ENSG00000007968	E2F2	E2F transcription factor 2 [Source:HGNC Symbol;Acc:HGNC:3114]	3.35688	2.53991e-12
429	ENSG00000282899	E2F2	E2F transcription factor 2 [Source:HGNC Symbol;Acc:HGNC:3114]	3.35688	2.53991e-12
430	ENSG00000149311	ATM	ATM serine/threonine kinase [Source:HGNC Symbol;Acc:HGNC:795]	-2.03091	2.94202e-12
431	ENSG00000179750	APOBEC3B	apolipoprotein B mRNA editing enzyme catalytic subunit 3B [Source:HGNC Symbol;Acc:HGNC:17352]	5.22752	3.06352e-12
432	ENSG00000262814	MRPL12	mitochondrial ribosomal protein L12 [Source:HGNC Symbol;Acc:HGNC:10378]	2.14365	3.11028e-12
433	ENSG00000108799	EZH1	enhancer of zeste 1 polycomb repressive complex 2 subunit [Source:HGNC Symbol;Acc:HGNC:3526]	-1.98988	3.28506e-12
434	ENSG00000079739	PGM1	phosphoglucomutase 1 [Source:HGNC Symbol;Acc:HGNC:8905]	2.07438	3.28506e-12
435	ENSG00000064012	CASP8	caspase 8 [Source:HGNC Symbol;Acc:HGNC:1509]	-2.92682	3.34984e-12
436	ENSG00000275131	AC241952.1	phosphodiesterase 4D interacting protein (PDE4DIP) pseudogene	-3.02856	3.53167e-12
437	ENSG00000076003	MCM6	minichromosome maintenance complex component 6 [Source:HGNC Symbol;Acc:HGNC:6949]	2.57816	3.77899e-12
438	ENSG00000101444	AHCY	adenosylhomocysteinase [Source:HGNC Symbol;Acc:HGNC:343]	1.99928	3.89989e-12
439	ENSG00000160305	DIP2A	disco interacting protein 2 homolog A [Source:HGNC Symbol;Acc:HGNC:17217]	-1.94525	4.14493e-12
440	ENSG00000137812	KNL1	kinetochore scaffold 1 [Source:HGNC Symbol;Acc:HGNC:24054]	2.79629	4.435e-12
441	ENSG00000168016	TRANK1	tetratricopeptide repeat and ankyrin repeat containing 1 [Source:HGNC Symbol;Acc:HGNC:29011]	-2.11402	4.97347e-12
442	ENSG00000100304	TTLL12	tubulin tyrosine ligase like 12 [Source:HGNC Symbol;Acc:HGNC:28974]	2.16763	5.33548e-12
443	ENSG00000225720	AL031846.1	apolipoprotein B mRNA editing enzyme, catalytic polypeptide-like 3 (APOBEC3) family pseudogene	4.57794	5.34591e-12
444	ENSG00000186480	INSIG1	insulin induced gene 1 [Source:HGNC Symbol;Acc:HGNC:6083]	2.39183	5.42474e-12
445	ENSG00000167280	ENGASE	endo-beta-N-acetylglucosaminidase [Source:HGNC Symbol;Acc:HGNC:24622]	-2.30684	5.42474e-12
446	ENSG00000125885	MCM8	minichromosome maintenance 8 homologous recombination repair factor [Source:HGNC Symbol;Acc:HGNC:16147]	2.1142	6.1123e-12
447	ENSG00000104783	KCNN4	potassium calcium-activated channel subfamily N member 4 [Source:HGNC Symbol;Acc:HGNC:6293]	2.50891	6.1123e-12
448	ENSG00000095015	MAP3K1	mitogen-activated protein kinase kinase kinase 1 [Source:HGNC Symbol;Acc:HGNC:6848]	-2.13062	6.65543e-12
449	ENSG00000114686	MRPL3	mitochondrial ribosomal protein L3 [Source:HGNC Symbol;Acc:HGNC:10379]	1.88065	6.78332e-12
450	ENSG00000113240	CLK4	CDC like kinase 4 [Source:HGNC Symbol;Acc:HGNC:13659]	-2.15707	6.95706e-12
451	ENSG00000102384	CENPI	centromere protein I [Source:HGNC Symbol;Acc:HGNC:3968]	4.14564	6.97703e-12
452	ENSG00000161888	SPC24	SPC24, NDC80 kinetochore complex component [Source:HGNC Symbol;Acc:HGNC:26913]	3.98957	7.0729e-12
453	ENSG00000186665	C17orf58	chromosome 17 open reading frame 58 [Source:HGNC Symbol;Acc:HGNC:27568]	3.84077	7.77589e-12
454	ENSG00000105519	CAPS	calcyphosine [Source:HGNC Symbol;Acc:HGNC:1487]	-2.80469	7.88005e-12
455	ENSG00000023902	PLEKHO1	pleckstrin homology domain containing O1 [Source:HGNC Symbol;Acc:HGNC:24310]	-1.97011	8.55007e-12
456	ENSG00000131018	SYNE1	spectrin repeat containing nuclear envelope protein 1 [Source:HGNC Symbol;Acc:HGNC:17089]	-1.90391	8.77918e-12
457	ENSG00000008226	DLEC1	DLEC1, cilia and flagella associated protein [Source:HGNC Symbol;Acc:HGNC:2899]	-4.10129	8.83e-12
458	ENSG00000166341	DCHS1	dachsous cadherin-related 1 [Source:HGNC Symbol;Acc:HGNC:13681]	-3.14044	9.21206e-12
459	ENSG00000178764	ZHX2	zinc fingers and homeoboxes 2 [Source:HGNC Symbol;Acc:HGNC:18513]	-2.69526	9.47966e-12
460	ENSG00000162073	PAQR4	progestin and adipoQ receptor family member 4 [Source:HGNC Symbol;Acc:HGNC:26386]	2.41932	1.02948e-11
461	ENSG00000273749	CYFIP1	cytoplasmic FMR1 interacting protein 1 [Source:HGNC Symbol;Acc:HGNC:13759]	2.52522	1.10458e-11
462	ENSG00000152495	CAMK4	calcium/calmodulin dependent protein kinase IV [Source:HGNC Symbol;Acc:HGNC:1464]	-2.02934	1.11318e-11
463	ENSG00000128536	CDHR3	cadherin related family member 3 [Source:HGNC Symbol;Acc:HGNC:26308]	-3.6581	1.18128e-11
464	ENSG00000116983	HPCAL4	hippocalcin like 4 [Source:HGNC Symbol;Acc:HGNC:18212]	-2.65447	1.18928e-11
465	ENSG00000185304	RGPD2	RANBP2-like and GRIP domain containing 2 [Source:HGNC Symbol;Acc:HGNC:32415]	-3.56741	1.20322e-11
466	ENSG00000140451	PIF1	PIF1 5'-to-3' DNA helicase [Source:HGNC Symbol;Acc:HGNC:26220]	3.80881	1.33083e-11
467	ENSG00000188760	TMEM198	transmembrane protein 198 [Source:HGNC Symbol;Acc:HGNC:33704]	4.70654	1.34014e-11
468	ENSG00000189221	MAOA	monoamine oxidase A [Source:HGNC Symbol;Acc:HGNC:6833]	4.85358	1.4145e-11
469	ENSG00000148154	UGCG	UDP-glucose ceramide glucosyltransferase [Source:HGNC Symbol;Acc:HGNC:12524]	-2.08744	1.44129e-11
470	ENSG00000073150	PANX2	pannexin 2 [Source:HGNC Symbol;Acc:HGNC:8600]	4.16664	1.45493e-11
471	ENSG00000152766	ANKRD22	ankyrin repeat domain 22 [Source:HGNC Symbol;Acc:HGNC:28321]	4.85525	1.52639e-11
472	ENSG00000076248	UNG	uracil DNA glycosylase [Source:HGNC Symbol;Acc:HGNC:12572]	2.04131	1.5422e-11
473	ENSG00000067225	PKM	pyruvate kinase M1/2 [Source:HGNC Symbol;Acc:HGNC:9021]	2.79668	1.59052e-11
474	ENSG00000181523	SGSH	N-sulfoglucosamine sulfohydrolase [Source:HGNC Symbol;Acc:HGNC:10818]	-1.91291	1.67756e-11
475	ENSG00000120875	DUSP4	dual specificity phosphatase 4 [Source:HGNC Symbol;Acc:HGNC:3070]	3.09952	1.88634e-11
476	ENSG00000100307	CBX7	chromobox 7 [Source:HGNC Symbol;Acc:HGNC:1557]	-2.07419	1.88871e-11
477	ENSG00000111653	ING4	inhibitor of growth family member 4 [Source:HGNC Symbol;Acc:HGNC:19423]	-2.32288	1.90951e-11
478	ENSG00000284691	AC073111.5	novel zinc finger protein	-2.57436	1.9964e-11
479	ENSG00000203760	CENPW	centromere protein W [Source:HGNC Symbol;Acc:HGNC:21488]	4.46692	2.05343e-11
480	ENSG00000113088	GZMK	granzyme K [Source:HGNC Symbol;Acc:HGNC:4711]	-5.7531	2.13562e-11
481	ENSG00000160752	FDPS	farnesyl diphosphate synthase [Source:HGNC Symbol;Acc:HGNC:3631]	2.23828	2.16594e-11
482	ENSG00000005302	MSL3	MSL complex subunit 3 [Source:HGNC Symbol;Acc:HGNC:7370]	-2.34366	2.18154e-11
483	ENSG00000122543	OCM	oncomodulin [Source:HGNC Symbol;Acc:HGNC:8105]	-5.50452	2.23974e-11
484	ENSG00000179862	CITED4	Cbp/p300 interacting transactivator with Glu/Asp rich carboxy-terminal domain 4 [Source:HGNC Symbol;Acc:HGNC:18696]	-3.0869	2.27092e-11
485	ENSG00000141258	SGSM2	small G protein signaling modulator 2 [Source:HGNC Symbol;Acc:HGNC:29026]	-1.90139	2.27092e-11
486	ENSG00000117616	RSRP1	arginine and serine rich protein 1 [Source:HGNC Symbol;Acc:HGNC:25234]	-2.54001	2.39392e-11
487	ENSG00000087053	MTMR2	myotubularin related protein 2 [Source:HGNC Symbol;Acc:HGNC:7450]	2.31884	2.4544e-11
488	ENSG00000197275	RAD54B	RAD54 homolog B [Source:HGNC Symbol;Acc:HGNC:17228]	4.40957	2.56536e-11
489	ENSG00000198754	OXCT2	3-oxoacid CoA-transferase 2 [Source:HGNC Symbol;Acc:HGNC:18606]	5.03982	2.64869e-11
490	ENSG00000183718	TRIM52	tripartite motif containing 52 [Source:HGNC Symbol;Acc:HGNC:19024]	-2.22876	2.68247e-11
491	ENSG00000116120	FARSB	phenylalanyl-tRNA synthetase subunit beta [Source:HGNC Symbol;Acc:HGNC:17800]	1.89215	2.69269e-11
492	ENSG00000196923	PDLIM7	PDZ and LIM domain 7 [Source:HGNC Symbol;Acc:HGNC:22958]	2.56091	2.72059e-11
493	ENSG00000115525	ST3GAL5	ST3 beta-galactoside alpha-2,3-sialyltransferase 5 [Source:HGNC Symbol;Acc:HGNC:10872]	-2.48727	2.85495e-11
494	ENSG00000112118	MCM3	minichromosome maintenance complex component 3 [Source:HGNC Symbol;Acc:HGNC:6945]	2.34868	3.09474e-11
495	ENSG00000283918	MRNIP	MRN complex interacting protein [Source:HGNC Symbol;Acc:HGNC:30817]	-2.42197	3.09474e-11
496	ENSG00000161010	MRNIP	MRN complex interacting protein [Source:HGNC Symbol;Acc:HGNC:30817]	-2.42197	3.1707e-11
497	ENSG00000092470	WDR76	WD repeat domain 76 [Source:HGNC Symbol;Acc:HGNC:25773]	2.15827	3.21103e-11
498	ENSG00000285241	PCK2	phosphoenolpyruvate carboxykinase 2, mitochondrial [Source:HGNC Symbol;Acc:HGNC:8725]	2.02173	3.25913e-11
499	ENSG00000100889	PCK2	phosphoenolpyruvate carboxykinase 2, mitochondrial [Source:HGNC Symbol;Acc:HGNC:8725]	2.02173	3.3179e-11
500	ENSG00000115159	GPD2	glycerol-3-phosphate dehydrogenase 2 [Source:HGNC Symbol;Acc:HGNC:4456]	2.23125	3.45149e-11
501	ENSG00000091483	FH	fumarate hydratase [Source:HGNC Symbol;Acc:HGNC:3700]	1.959	3.45954e-11
502	ENSG00000117632	STMN1	stathmin 1 [Source:HGNC Symbol;Acc:HGNC:6510]	2.37913	3.51342e-11
503	ENSG00000168234	TTC39C	tetratricopeptide repeat domain 39C [Source:HGNC Symbol;Acc:HGNC:26595]	-1.87157	3.5515e-11
504	ENSG00000158019	BABAM2	BRISC and BRCA1 A complex member 2 [Source:HGNC Symbol;Acc:HGNC:1106]	1.95146	4.00647e-11
505	ENSG00000239521	CASTOR3	CASTOR family member 3 [Source:HGNC Symbol;Acc:HGNC:29954]	-2.58533	4.05876e-11
506	ENSG00000152217	SETBP1	SET binding protein 1 [Source:HGNC Symbol;Acc:HGNC:15573]	4.56688	4.05876e-11
507	ENSG00000100425	BRD1	bromodomain containing 1 [Source:HGNC Symbol;Acc:HGNC:1102]	-2.10743	4.51137e-11
508	ENSG00000163918	RFC4	replication factor C subunit 4 [Source:HGNC Symbol;Acc:HGNC:9972]	2.09157	4.85901e-11
509	ENSG00000111602	TIMELESS	timeless circadian regulator [Source:HGNC Symbol;Acc:HGNC:11813]	2.24216	4.86492e-11
510	ENSG00000129810	SGO1	shugoshin 1 [Source:HGNC Symbol;Acc:HGNC:25088]	3.34027	4.88862e-11
511	ENSG00000223705	NSUN5P1	NOP2/Sun RNA methyltransferase family member 5 pseudogene 1 [Source:HGNC Symbol;Acc:HGNC:19146]	-2.06082	5.0991e-11
512	ENSG00000008128	CDK11A	cyclin dependent kinase 11A [Source:HGNC Symbol;Acc:HGNC:1730]	-1.78359	5.11254e-11
513	ENSG00000033327	GAB2	GRB2 associated binding protein 2 [Source:HGNC Symbol;Acc:HGNC:14458]	-3.0184	5.21914e-11
514	ENSG00000179532	DNHD1	dynein heavy chain domain 1 [Source:HGNC Symbol;Acc:HGNC:26532]	-1.80177	5.36864e-11
515	ENSG00000107719	PALD1	phosphatase domain containing paladin 1 [Source:HGNC Symbol;Acc:HGNC:23530]	4.9036	5.44457e-11
516	ENSG00000146410	MTFR2	mitochondrial fission regulator 2 [Source:HGNC Symbol;Acc:HGNC:21115]	3.41915	5.45586e-11
517	ENSG00000091592	NLRP1	NLR family pyrin domain containing 1 [Source:HGNC Symbol;Acc:HGNC:14374]	-2.3876	5.52966e-11
518	ENSG00000165244	ZNF367	zinc finger protein 367 [Source:HGNC Symbol;Acc:HGNC:18320]	2.31463	5.70491e-11
519	ENSG00000176463	SLCO3A1	solute carrier organic anion transporter family member 3A1 [Source:HGNC Symbol;Acc:HGNC:10952]	-2.23192	5.81128e-11
520	ENSG00000147138	GPR174	G protein-coupled receptor 174 [Source:HGNC Symbol;Acc:HGNC:30245]	-2.59075	6.28022e-11
521	ENSG00000183963	SMTN	smoothelin [Source:HGNC Symbol;Acc:HGNC:11126]	2.65677	6.30941e-11
522	ENSG00000187627	RGPD1	RANBP2-like and GRIP domain containing 1 [Source:HGNC Symbol;Acc:HGNC:32414]	-3.33363	6.30941e-11
523	ENSG00000251369	ZNF550	zinc finger protein 550 [Source:HGNC Symbol;Acc:HGNC:28643]	-2.18533	6.38992e-11
524	ENSG00000147536	GINS4	GINS complex subunit 4 [Source:HGNC Symbol;Acc:HGNC:28226]	2.99241	6.42781e-11
525	ENSG00000197971	MBP	myelin basic protein [Source:HGNC Symbol;Acc:HGNC:6925]	-2.00219	6.62895e-11
526	ENSG00000112715	VEGFA	vascular endothelial growth factor A [Source:HGNC Symbol;Acc:HGNC:12680]	3.37275	6.80602e-11
527	ENSG00000109107	ALDOC	aldolase, fructose-bisphosphate C [Source:HGNC Symbol;Acc:HGNC:418]	1.96395	7.12147e-11
528	ENSG00000003436	TFPI	tissue factor pathway inhibitor [Source:HGNC Symbol;Acc:HGNC:11760]	-2.58367	7.33967e-11
529	ENSG00000246922	UBAP1L	ubiquitin associated protein 1 like [Source:HGNC Symbol;Acc:HGNC:40028]	-2.5465	7.3603e-11
530	ENSG00000152061	RABGAP1L	RAB GTPase activating protein 1 like [Source:HGNC Symbol;Acc:HGNC:24663]	-1.92092	7.65341e-11
531	ENSG00000159128	IFNGR2	interferon gamma receptor 2 [Source:HGNC Symbol;Acc:HGNC:5440]	-2.92654	7.79901e-11
532	ENSG00000235030	IER3	immediate early response 3 [Source:HGNC Symbol;Acc:HGNC:5392]	2.89952	8.603e-11
533	ENSG00000230128	IER3	immediate early response 3 [Source:HGNC Symbol;Acc:HGNC:5392]	2.89951	8.61375e-11
534	ENSG00000227231	IER3	immediate early response 3 [Source:HGNC Symbol;Acc:HGNC:5392]	2.89951	8.61375e-11
535	ENSG00000237155	IER3	immediate early response 3 [Source:HGNC Symbol;Acc:HGNC:5392]	2.89951	8.63177e-11
536	ENSG00000186603	HPDL	4-hydroxyphenylpyruvate dioxygenase like [Source:HGNC Symbol;Acc:HGNC:28242]	4.41158	9.18378e-11
537	ENSG00000163017	ACTG2	actin, gamma 2, smooth muscle, enteric [Source:HGNC Symbol;Acc:HGNC:145]	5.85263	9.96863e-11
538	ENSG00000010319	SEMA3G	semaphorin 3G [Source:HGNC Symbol;Acc:HGNC:30400]	-3.43686	1.0448e-10
539	ENSG00000058804	NDC1	NDC1 transmembrane nucleoporin [Source:HGNC Symbol;Acc:HGNC:25525]	2.04972	1.06898e-10
540	ENSG00000181938	GINS3	GINS complex subunit 3 [Source:HGNC Symbol;Acc:HGNC:25851]	2.42821	1.11654e-10
541	ENSG00000166780	C16orf45	chromosome 16 open reading frame 45 [Source:HGNC Symbol;Acc:HGNC:19213]	2.8827	1.18846e-10
542	ENSG00000106546	AHR	aryl hydrocarbon receptor [Source:HGNC Symbol;Acc:HGNC:348]	-3.44898	1.19528e-10
543	ENSG00000278567	CCL3	C-C motif chemokine ligand 3 [Source:HGNC Symbol;Acc:HGNC:10627]	4.84399	1.24887e-10
544	ENSG00000122224	LY9	lymphocyte antigen 9 [Source:HGNC Symbol;Acc:HGNC:6730]	-3.06743	1.27371e-10
545	ENSG00000175643	RMI2	RecQ mediated genome instability 2 [Source:HGNC Symbol;Acc:HGNC:28349]	2.92394	1.28217e-10
546	ENSG00000139890	REM2	RRAD and GEM like GTPase 2 [Source:HGNC Symbol;Acc:HGNC:20248]	-3.95583	1.37277e-10
547	ENSG00000163328	GPR155	G protein-coupled receptor 155 [Source:HGNC Symbol;Acc:HGNC:22951]	-2.00072	1.40619e-10
548	ENSG00000205784	ARRDC5	arrestin domain containing 5 [Source:HGNC Symbol;Acc:HGNC:31407]	-3.99157	1.40619e-10
549	ENSG00000173200	PARP15	poly(ADP-ribose) polymerase family member 15 [Source:HGNC Symbol;Acc:HGNC:26876]	-2.01127	1.43216e-10
550	ENSG00000266714	MYO15B	myosin XVB [Source:HGNC Symbol;Acc:HGNC:14083]	-2.79396	1.43382e-10
551	ENSG00000164362	TERT	telomerase reverse transcriptase [Source:HGNC Symbol;Acc:HGNC:11730]	5.49953	1.43949e-10
552	ENSG00000089876	DHX32	DEAH-box helicase 32 (putative) [Source:HGNC Symbol;Acc:HGNC:16717]	2.5222	1.45572e-10
553	ENSG00000121104	FAM117A	family with sequence similarity 117 member A [Source:HGNC Symbol;Acc:HGNC:24179]	-1.81634	1.50949e-10
554	ENSG00000111639	MRPL51	mitochondrial ribosomal protein L51 [Source:HGNC Symbol;Acc:HGNC:14044]	1.86115	1.52197e-10
555	ENSG00000140379	BCL2A1	BCL2 related protein A1 [Source:HGNC Symbol;Acc:HGNC:991]	2.72338	1.52898e-10
556	ENSG00000215784	FAM72D	family with sequence similarity 72 member D [Source:HGNC Symbol;Acc:HGNC:33593]	5.62111	1.53555e-10
557	ENSG00000163347	CLDN1	claudin 1 [Source:HGNC Symbol;Acc:HGNC:2032]	5.35819	1.5391e-10
558	ENSG00000163788	SNRK	SNF related kinase [Source:HGNC Symbol;Acc:HGNC:30598]	-2.06603	1.59254e-10
559	ENSG00000168393	DTYMK	deoxythymidylate kinase [Source:HGNC Symbol;Acc:HGNC:3061]	2.15022	1.63774e-10
560	ENSG00000091409	ITGA6	integrin subunit alpha 6 [Source:HGNC Symbol;Acc:HGNC:6142]	-2.36193	1.70461e-10
561	ENSG00000196550	FAM72A	family with sequence similarity 72 member A [Source:HGNC Symbol;Acc:HGNC:24044]	4.2462	1.80532e-10
562	ENSG00000196639	HRH1	histamine receptor H1 [Source:HGNC Symbol;Acc:HGNC:5182]	4.54333	1.83117e-10
563	ENSG00000152270	PDE3B	phosphodiesterase 3B [Source:HGNC Symbol;Acc:HGNC:8779]	-2.1653	1.92518e-10
564	ENSG00000175592	FOSL1	FOS like 1, AP-1 transcription factor subunit [Source:HGNC Symbol;Acc:HGNC:13718]	3.86321	1.93723e-10
565	ENSG00000260549	MT1L	metallothionein 1L, pseudogene [Source:HGNC Symbol;Acc:HGNC:7404]	-4.9169	1.96145e-10
566	ENSG00000264522	OTUD7B	OTU deubiquitinase 7B [Source:HGNC Symbol;Acc:HGNC:16683]	2.07339	1.96145e-10
567	ENSG00000205358	MT1H	metallothionein 1H [Source:HGNC Symbol;Acc:HGNC:7400]	-5.81506	1.96212e-10
568	ENSG00000187210	GCNT1	glucosaminyl (N-acetyl) transferase 1 [Source:HGNC Symbol;Acc:HGNC:4203]	2.52804	2.00381e-10
569	ENSG00000081181	ARG2	arginase 2 [Source:HGNC Symbol;Acc:HGNC:664]	3.71669	2.25281e-10
570	ENSG00000134247	PTGFRN	prostaglandin F2 receptor inhibitor [Source:HGNC Symbol;Acc:HGNC:9601]	4.74229	2.40432e-10
571	ENSG00000101842	VSIG1	V-set and immunoglobulin domain containing 1 [Source:HGNC Symbol;Acc:HGNC:28675]	-4.34584	2.41495e-10
572	ENSG00000026950	BTN3A1	butyrophilin subfamily 3 member A1 [Source:HGNC Symbol;Acc:HGNC:1138]	-2.46771	2.47124e-10
573	ENSG00000283199	C13orf46	chromosome 13 open reading frame 46 [Source:HGNC Symbol;Acc:HGNC:53786]	-3.56618	2.51504e-10
574	ENSG00000283302	C13orf46	chromosome 13 open reading frame 46 [Source:HGNC Symbol;Acc:HGNC:53786]	-3.56618	2.51621e-10
575	ENSG00000130520	LSM4	LSM4 homolog, U6 small nuclear RNA and mRNA degradation associated [Source:NCBI gene;Acc:25804]	1.84914	2.58508e-10
576	ENSG00000244509	APOBEC3C	apolipoprotein B mRNA editing enzyme catalytic subunit 3C [Source:HGNC Symbol;Acc:HGNC:17353]	2.01715	2.58682e-10
577	ENSG00000102970	CCL17	C-C motif chemokine ligand 17 [Source:HGNC Symbol;Acc:HGNC:10615]	6.05377	2.58682e-10
578	ENSG00000198826	ARHGAP11A	Rho GTPase activating protein 11A [Source:HGNC Symbol;Acc:HGNC:15783]	2.13851	2.65357e-10
579	ENSG00000107679	PLEKHA1	pleckstrin homology domain containing A1 [Source:HGNC Symbol;Acc:HGNC:14335]	-1.92527	2.65946e-10
580	ENSG00000188785	ZNF548	zinc finger protein 548 [Source:HGNC Symbol;Acc:HGNC:26561]	-2.06489	2.65946e-10
581	ENSG00000185187	SIGIRR	single Ig and TIR domain containing [Source:HGNC Symbol;Acc:HGNC:30575]	-2.19452	2.75317e-10
582	ENSG00000011590	ZBTB32	zinc finger and BTB domain containing 32 [Source:HGNC Symbol;Acc:HGNC:16763]	3.37204	2.8173e-10
583	ENSG00000112312	GMNN	geminin, DNA replication inhibitor [Source:HGNC Symbol;Acc:HGNC:17493]	2.41353	2.81776e-10
584	ENSG00000152556	PFKM	phosphofructokinase, muscle [Source:HGNC Symbol;Acc:HGNC:8877]	2.01962	2.89759e-10
585	ENSG00000197217	ENTPD4	ectonucleoside triphosphate diphosphohydrolase 4 [Source:HGNC Symbol;Acc:HGNC:14573]	-2.14176	2.93922e-10
586	ENSG00000184271	AC139768.1	POU class 6 homeobox 1 [Source:NCBI gene;Acc:5463]	-2.27658	3.06321e-10
587	ENSG00000104267	CA2	carbonic anhydrase 2 [Source:HGNC Symbol;Acc:HGNC:1373]	4.45003	3.12336e-10
588	ENSG00000274221	CCL3	C-C motif chemokine ligand 3 [Source:HGNC Symbol;Acc:HGNC:10627]	4.99736	3.12336e-10
589	ENSG00000090339	ICAM1	intercellular adhesion molecule 1 [Source:HGNC Symbol;Acc:HGNC:5344]	2.38598	3.15817e-10
590	ENSG00000186866	POFUT2	protein O-fucosyltransferase 2 [Source:HGNC Symbol;Acc:HGNC:14683]	-2.24082	3.21581e-10
591	ENSG00000178971	CTC1	CST telomere replication complex component 1 [Source:HGNC Symbol;Acc:HGNC:26169]	-1.98966	3.68074e-10
592	ENSG00000128944	KNSTRN	kinetochore localized astrin (SPAG5) binding protein [Source:HGNC Symbol;Acc:HGNC:30767]	2.62595	3.80998e-10
593	ENSG00000113368	LMNB1	lamin B1 [Source:HGNC Symbol;Acc:HGNC:6637]	2.00935	3.96315e-10
594	ENSG00000167747	C19orf48	chromosome 19 open reading frame 48 [Source:HGNC Symbol;Acc:HGNC:29667]	1.81715	4.02427e-10
595	ENSG00000113522	RAD50	RAD50 double strand break repair protein [Source:HGNC Symbol;Acc:HGNC:9816]	2.60583	4.25662e-10
596	ENSG00000154803	FLCN	folliculin [Source:HGNC Symbol;Acc:HGNC:27310]	-2.0218	4.44809e-10
597	ENSG00000267680	ZNF224	zinc finger protein 224 [Source:HGNC Symbol;Acc:HGNC:13017]	-2.00391	4.54698e-10
598	ENSG00000177169	ULK1	unc-51 like autophagy activating kinase 1 [Source:HGNC Symbol;Acc:HGNC:12558]	-1.92423	4.61018e-10
599	ENSG00000110104	CCDC86	coiled-coil domain containing 86 [Source:HGNC Symbol;Acc:HGNC:28359]	2.11842	4.61018e-10
600	ENSG00000176208	ATAD5	ATPase family, AAA domain containing 5 [Source:HGNC Symbol;Acc:HGNC:25752]	2.1977	4.77463e-10
601	ENSG00000137563	GGH	gamma-glutamyl hydrolase [Source:HGNC Symbol;Acc:HGNC:4248]	3.60596	4.99034e-10
602	ENSG00000213585	VDAC1	voltage dependent anion channel 1 [Source:HGNC Symbol;Acc:HGNC:12669]	2.31308	4.99034e-10
603	ENSG00000007392	LUC7L	LUC7 like [Source:HGNC Symbol;Acc:HGNC:6723]	-1.77422	5.07795e-10
604	ENSG00000155368	DBI	diazepam binding inhibitor, acyl-CoA binding protein [Source:HGNC Symbol;Acc:HGNC:2690]	1.73445	5.66592e-10
605	ENSG00000111669	TPI1	triosephosphate isomerase 1 [Source:HGNC Symbol;Acc:HGNC:12009]	2.58927	5.66592e-10
606	ENSG00000285816	AP000944.2	novel protein, POLA2-CDC42EP2 readthrough	5.17099	5.73608e-10
607	ENSG00000261992	GATAD2B	GATA zinc finger domain containing 2B [Source:HGNC Symbol;Acc:HGNC:30778]	-3.30252	5.78729e-10
608	ENSG00000239264	TXNDC5	thioredoxin domain containing 5 [Source:HGNC Symbol;Acc:HGNC:21073]	1.78303	5.79629e-10
609	ENSG00000137135	ARHGEF39	Rho guanine nucleotide exchange factor 39 [Source:HGNC Symbol;Acc:HGNC:25909]	3.89324	5.92242e-10
610	ENSG00000186638	KIF24	kinesin family member 24 [Source:HGNC Symbol;Acc:HGNC:19916]	3.69687	6.10075e-10
611	ENSG00000010292	NCAPD2	non-SMC condensin I complex subunit D2 [Source:HGNC Symbol;Acc:HGNC:24305]	2.24484	6.1752e-10
612	ENSG00000119969	HELLS	helicase, lymphoid specific [Source:HGNC Symbol;Acc:HGNC:4861]	2.40482	6.19842e-10
613	ENSG00000109787	KLF3	Kruppel like factor 3 [Source:HGNC Symbol;Acc:HGNC:16516]	-1.82276	6.64837e-10
614	ENSG00000012817	KDM5D	lysine demethylase 5D [Source:HGNC Symbol;Acc:HGNC:11115]	-1.83857	6.71179e-10
615	ENSG00000123975	CKS2	CDC28 protein kinase regulatory subunit 2 [Source:HGNC Symbol;Acc:HGNC:2000]	2.48088	7.11371e-10
616	ENSG00000185477	GPRIN3	GPRIN family member 3 [Source:HGNC Symbol;Acc:HGNC:27733]	-2.83043	7.22792e-10
617	ENSG00000137767	SQOR	sulfide quinone oxidoreductase [Source:HGNC Symbol;Acc:HGNC:20390]	2.38486	7.72816e-10
618	ENSG00000154146	NRGN	neurogranin [Source:HGNC Symbol;Acc:HGNC:8000]	3.91336	8.1864e-10
619	ENSG00000156232	WHAMM	WAS protein homolog associated with actin, golgi membranes and microtubules [Source:HGNC Symbol;Acc:HGNC:30493]	-1.98895	8.55137e-10
620	ENSG00000111640	GAPDH	glyceraldehyde-3-phosphate dehydrogenase [Source:HGNC Symbol;Acc:HGNC:4141]	2.68793	8.94166e-10
621	ENSG00000196218	RYR1	ryanodine receptor 1 [Source:HGNC Symbol;Acc:HGNC:10483]	2.23301	9.66488e-10
622	ENSG00000135446	CDK4	cyclin dependent kinase 4 [Source:HGNC Symbol;Acc:HGNC:1773]	1.82858	9.91719e-10
623	ENSG00000069667	RORA	RAR related orphan receptor A [Source:HGNC Symbol;Acc:HGNC:10258]	-2.70086	1.03345e-09
624	ENSG00000124767	GLO1	glyoxalase I [Source:HGNC Symbol;Acc:HGNC:4323]	1.77218	1.051e-09
625	ENSG00000171817	ZNF540	zinc finger protein 540 [Source:HGNC Symbol;Acc:HGNC:25331]	-3.55255	1.0908e-09
626	ENSG00000142949	PTPRF	protein tyrosine phosphatase, receptor type F [Source:HGNC Symbol;Acc:HGNC:9670]	4.87181	1.13503e-09
627	ENSG00000137168	PPIL1	peptidylprolyl isomerase like 1 [Source:HGNC Symbol;Acc:HGNC:9260]	2.03367	1.2611e-09
628	ENSG00000117308	GALE	UDP-galactose-4-epimerase [Source:HGNC Symbol;Acc:HGNC:4116]	2.27251	1.35511e-09
629	ENSG00000123213	NLN	neurolysin [Source:HGNC Symbol;Acc:HGNC:16058]	2.97211	1.36418e-09
630	ENSG00000053372	MRTO4	MRT4 homolog, ribosome maturation factor [Source:HGNC Symbol;Acc:HGNC:18477]	1.80307	1.3741e-09
631	ENSG00000196460	RFX8	RFX family member 8, lacking RFX DNA binding domain [Source:HGNC Symbol;Acc:HGNC:37253]	-4.20126	1.38012e-09
632	ENSG00000178921	PFAS	phosphoribosylformylglycinamidine synthase [Source:HGNC Symbol;Acc:HGNC:8863]	2.00976	1.42187e-09
633	ENSG00000196465	MYL6B	myosin light chain 6B [Source:HGNC Symbol;Acc:HGNC:29823]	2.00533	1.44049e-09
634	ENSG00000117650	NEK2	NIMA related kinase 2 [Source:HGNC Symbol;Acc:HGNC:7745]	3.34257	1.46027e-09
635	ENSG00000150637	CD226	CD226 molecule [Source:HGNC Symbol;Acc:HGNC:16961]	2.22098	1.51938e-09
636	ENSG00000282657	IGHM	immunoglobulin heavy constant mu [Source:HGNC Symbol;Acc:HGNC:5541]	3.82007	1.56872e-09
637	ENSG00000127415	IDUA	iduronidase, alpha-L- [Source:HGNC Symbol;Acc:HGNC:5391]	-2.62755	1.5966e-09
638	ENSG00000189057	FAM111B	family with sequence similarity 111 member B [Source:HGNC Symbol;Acc:HGNC:24200]	3.43088	1.70655e-09
639	ENSG00000101346	POFUT1	protein O-fucosyltransferase 1 [Source:HGNC Symbol;Acc:HGNC:14988]	1.80777	1.70655e-09
640	ENSG00000123131	PRDX4	peroxiredoxin 4 [Source:HGNC Symbol;Acc:HGNC:17169]	2.18709	1.71872e-09
641	ENSG00000169504	CLIC4	chloride intracellular channel 4 [Source:HGNC Symbol;Acc:HGNC:13518]	2.79586	1.73378e-09
642	ENSG00000114405	C3orf14	chromosome 3 open reading frame 14 [Source:HGNC Symbol;Acc:HGNC:25024]	3.81429	1.74358e-09
643	ENSG00000175040	CHST2	carbohydrate sulfotransferase 2 [Source:HGNC Symbol;Acc:HGNC:1970]	2.38153	1.74376e-09
644	ENSG00000110852	CLEC2B	C-type lectin domain family 2 member B [Source:HGNC Symbol;Acc:HGNC:2053]	-2.42395	1.74376e-09
645	ENSG00000157978	LDLRAP1	low density lipoprotein receptor adaptor protein 1 [Source:HGNC Symbol;Acc:HGNC:18640]	-2.02505	1.8601e-09
646	ENSG00000140968	IRF8	interferon regulatory factor 8 [Source:HGNC Symbol;Acc:HGNC:5358]	2.76401	1.87033e-09
647	ENSG00000138028	CGREF1	cell growth regulator with EF-hand domain 1 [Source:HGNC Symbol;Acc:HGNC:16962]	3.92429	2.02445e-09
648	ENSG00000167088	SNRPD1	small nuclear ribonucleoprotein D1 polypeptide [Source:HGNC Symbol;Acc:HGNC:11158]	1.78114	2.04147e-09
649	ENSG00000177272	KCNA3	potassium voltage-gated channel subfamily A member 3 [Source:HGNC Symbol;Acc:HGNC:6221]	-2.74789	2.10094e-09
650	ENSG00000198734	F5	coagulation factor V [Source:HGNC Symbol;Acc:HGNC:3542]	2.76691	2.12484e-09
651	ENSG00000185238	PRMT3	protein arginine methyltransferase 3 [Source:HGNC Symbol;Acc:HGNC:30163]	2.14266	2.15167e-09
652	ENSG00000227507	LTB	lymphotoxin beta [Source:HGNC Symbol;Acc:HGNC:6711]	-2.07735	2.22673e-09
653	ENSG00000262795	IFNGR2	interferon gamma receptor 2 [Source:HGNC Symbol;Acc:HGNC:5440]	-2.55397	2.23803e-09
654	ENSG00000103876	FAH	fumarylacetoacetate hydrolase [Source:HGNC Symbol;Acc:HGNC:3579]	2.59813	2.28109e-09
655	ENSG00000133794	ARNTL	aryl hydrocarbon receptor nuclear translocator like [Source:HGNC Symbol;Acc:HGNC:701]	-2.0334	2.33183e-09
656	ENSG00000146067	FAM193B	family with sequence similarity 193 member B [Source:HGNC Symbol;Acc:HGNC:25524]	-1.87251	2.51394e-09
657	ENSG00000100979	PLTP	phospholipid transfer protein [Source:HGNC Symbol;Acc:HGNC:9093]	4.66683	2.52504e-09
658	ENSG00000206077	ZDHHC11B	zinc finger DHHC-type containing 11B [Source:HGNC Symbol;Acc:HGNC:32962]	-4.41497	2.53907e-09
659	ENSG00000196584	XRCC2	X-ray repair cross complementing 2 [Source:HGNC Symbol;Acc:HGNC:12829]	2.5415	2.65349e-09
660	ENSG00000179144	GIMAP7	GTPase, IMAP family member 7 [Source:HGNC Symbol;Acc:HGNC:22404]	-1.96123	2.73807e-09
661	ENSG00000185158	LRRC37B	leucine rich repeat containing 37B [Source:HGNC Symbol;Acc:HGNC:29070]	-2.02249	2.82792e-09
662	ENSG00000104147	OIP5	Opa interacting protein 5 [Source:HGNC Symbol;Acc:HGNC:20300]	4.27916	2.91185e-09
663	ENSG00000104549	SQLE	squalene epoxidase [Source:HGNC Symbol;Acc:HGNC:11279]	2.03714	3.00379e-09
664	ENSG00000178188	SH2B1	SH2B adaptor protein 1 [Source:HGNC Symbol;Acc:HGNC:30417]	-1.84578	3.04638e-09
665	ENSG00000111450	STX2	syntaxin 2 [Source:HGNC Symbol;Acc:HGNC:3403]	-1.949	3.07909e-09
666	ENSG00000075426	FOSL2	FOS like 2, AP-1 transcription factor subunit [Source:HGNC Symbol;Acc:HGNC:3798]	2.55658	3.16712e-09
667	ENSG00000100297	MCM5	minichromosome maintenance complex component 5 [Source:HGNC Symbol;Acc:HGNC:6948]	1.96195	3.18989e-09
668	ENSG00000276495	APBA2	amyloid beta precursor protein binding family A member 2 [Source:HGNC Symbol;Acc:HGNC:579]	-2.4465	3.23087e-09
669	ENSG00000160460	SPTBN4	spectrin beta, non-erythrocytic 4 [Source:HGNC Symbol;Acc:HGNC:14896]	5.19294	3.27535e-09
670	ENSG00000266086	AC015813.2	novel transcript	-2.01164	3.34597e-09
671	ENSG00000146278	PNRC1	proline rich nuclear receptor coactivator 1 [Source:HGNC Symbol;Acc:HGNC:17278]	-2.17656	3.47831e-09
672	ENSG00000157680	DGKI	diacylglycerol kinase iota [Source:HGNC Symbol;Acc:HGNC:2855]	4.50454	3.59759e-09
673	ENSG00000243335	KCTD7	potassium channel tetramerization domain containing 7 [Source:HGNC Symbol;Acc:HGNC:21957]	-2.06411	3.65105e-09
674	ENSG00000170476	MZB1	marginal zone B and B1 cell specific protein [Source:HGNC Symbol;Acc:HGNC:30125]	3.81386	3.76112e-09
675	ENSG00000127334	DYRK2	dual specificity tyrosine phosphorylation regulated kinase 2 [Source:HGNC Symbol;Acc:HGNC:3093]	-1.96246	3.84254e-09
676	ENSG00000090013	BLVRB	biliverdin reductase B [Source:HGNC Symbol;Acc:HGNC:1063]	2.77271	4.02357e-09
677	ENSG00000170265	ZNF282	zinc finger protein 282 [Source:HGNC Symbol;Acc:HGNC:13076]	1.92578	4.09643e-09
678	ENSG00000254750	CASP1P2	caspase 1 pseudogene 2 [Source:HGNC Symbol;Acc:HGNC:43776]	-4.10187	4.12607e-09
679	ENSG00000160948	VPS28	VPS28, ESCRT-I subunit [Source:HGNC Symbol;Acc:HGNC:18178]	-3.34395	4.13826e-09
680	ENSG00000004455	AK2	adenylate kinase 2 [Source:HGNC Symbol;Acc:HGNC:362]	2.01083	4.28066e-09
681	ENSG00000221978	CCNL2	cyclin L2 [Source:HGNC Symbol;Acc:HGNC:20570]	-2.15263	4.65043e-09
682	ENSG00000143641	GALNT2	polypeptide N-acetylgalactosaminyltransferase 2 [Source:HGNC Symbol;Acc:HGNC:4124]	1.80499	4.70329e-09
683	ENSG00000184677	ZBTB40	zinc finger and BTB domain containing 40 [Source:HGNC Symbol;Acc:HGNC:29045]	-1.68757	4.71166e-09
684	ENSG00000167549	CORO6	coronin 6 [Source:HGNC Symbol;Acc:HGNC:21356]	3.34117	4.72495e-09
685	ENSG00000141576	RNF157	ring finger protein 157 [Source:HGNC Symbol;Acc:HGNC:29402]	-2.04855	4.74968e-09
686	ENSG00000106399	RPA3	replication protein A3 [Source:HGNC Symbol;Acc:HGNC:10291]	1.90347	4.84537e-09
687	ENSG00000205045	SLFN12L	schlafen family member 12 like [Source:HGNC Symbol;Acc:HGNC:33920]	-2.0765	4.96214e-09
688	ENSG00000166171	DPCD	deleted in primary ciliary dyskinesia homolog (mouse) [Source:HGNC Symbol;Acc:HGNC:24542]	3.52423	5.084e-09
689	ENSG00000204165	CXorf65	chromosome X open reading frame 65 [Source:HGNC Symbol;Acc:HGNC:33713]	-3.39445	5.084e-09
690	ENSG00000117533	VAMP4	vesicle associated membrane protein 4 [Source:HGNC Symbol;Acc:HGNC:12645]	-1.94175	5.31465e-09
691	ENSG00000114374	USP9Y	ubiquitin specific peptidase 9 Y-linked [Source:HGNC Symbol;Acc:HGNC:12633]	-1.65581	5.33772e-09
692	ENSG00000144802	NFKBIZ	NFKB inhibitor zeta [Source:HGNC Symbol;Acc:HGNC:29805]	-2.39443	5.43139e-09
693	ENSG00000127946	HIP1	huntingtin interacting protein 1 [Source:HGNC Symbol;Acc:HGNC:4913]	2.46035	5.49169e-09
694	ENSG00000077514	POLD3	DNA polymerase delta 3, accessory subunit [Source:HGNC Symbol;Acc:HGNC:20932]	1.90183	5.58481e-09
695	ENSG00000198648	STK39	serine/threonine kinase 39 [Source:HGNC Symbol;Acc:HGNC:17717]	1.74351	5.71307e-09
696	ENSG00000187741	FANCA	FA complementation group A [Source:HGNC Symbol;Acc:HGNC:3582]	2.47434	6.26083e-09
697	ENSG00000169710	FASN	fatty acid synthase [Source:HGNC Symbol;Acc:HGNC:3594]	2.34135	6.27887e-09
698	ENSG00000148488	ST8SIA6	ST8 alpha-N-acetyl-neuraminide alpha-2,8-sialyltransferase 6 [Source:HGNC Symbol;Acc:HGNC:23317]	-3.09972	6.33296e-09
699	ENSG00000163297	ANTXR2	ANTXR cell adhesion molecule 2 [Source:HGNC Symbol;Acc:HGNC:21732]	-2.7154	6.39724e-09
700	ENSG00000116096	SPR	sepiapterin reductase [Source:HGNC Symbol;Acc:HGNC:11257]	4.81874	6.39968e-09
701	ENSG00000151640	DPYSL4	dihydropyrimidinase like 4 [Source:HGNC Symbol;Acc:HGNC:3016]	4.20525	6.52513e-09
702	ENSG00000121152	NCAPH	non-SMC condensin I complex subunit H [Source:HGNC Symbol;Acc:HGNC:1112]	2.21556	6.68516e-09
703	ENSG00000105856	HBP1	HMG-box transcription factor 1 [Source:HGNC Symbol;Acc:HGNC:23200]	-2.23781	7.38686e-09
704	ENSG00000283847	HBP1	HMG-box transcription factor 1 [Source:HGNC Symbol;Acc:HGNC:23200]	-2.23781	7.38686e-09
705	ENSG00000140939	AC074143.1	nucleolar protein 3 [Source:NCBI gene;Acc:8996]	3.93306	7.51702e-09
706	ENSG00000154518	ATP5MC3	ATP synthase membrane subunit c locus 3 [Source:HGNC Symbol;Acc:HGNC:843]	1.89931	7.54702e-09
707	ENSG00000254986	DPP3	dipeptidyl peptidase 3 [Source:HGNC Symbol;Acc:HGNC:3008]	1.70787	7.79978e-09
708	ENSG00000027869	SH2D2A	SH2 domain containing 2A [Source:HGNC Symbol;Acc:HGNC:10821]	2.32631	7.92095e-09
709	ENSG00000136161	RCBTB2	RCC1 and BTB domain containing protein 2 [Source:HGNC Symbol;Acc:HGNC:1914]	-2.62514	7.92095e-09
710	ENSG00000118513	MYB	MYB proto-oncogene, transcription factor [Source:HGNC Symbol;Acc:HGNC:7545]	-2.84754	8.07903e-09
711	ENSG00000176597	B3GNT5	UDP-GlcNAc:betaGal beta-1,3-N-acetylglucosaminyltransferase 5 [Source:HGNC Symbol;Acc:HGNC:15684]	4.40498	8.22674e-09
712	ENSG00000165912	PACSIN3	protein kinase C and casein kinase substrate in neurons 3 [Source:HGNC Symbol;Acc:HGNC:8572]	3.4881	8.34831e-09
713	ENSG00000100804	PSMB5	proteasome subunit beta 5 [Source:HGNC Symbol;Acc:HGNC:9542]	1.88521	8.48245e-09
714	ENSG00000136205	TNS3	tensin 3 [Source:HGNC Symbol;Acc:HGNC:21616]	4.11978	8.48649e-09
715	ENSG00000170385	SLC30A1	solute carrier family 30 member 1 [Source:HGNC Symbol;Acc:HGNC:11012]	-3.88458	8.4876e-09
716	ENSG00000154165	GPR15	G protein-coupled receptor 15 [Source:HGNC Symbol;Acc:HGNC:4469]	-3.79438	9.1506e-09
717	ENSG00000152455	SUV39H2	suppressor of variegation 3-9 homolog 2 [Source:HGNC Symbol;Acc:HGNC:17287]	2.49616	9.15633e-09
718	ENSG00000165283	STOML2	stomatin like 2 [Source:HGNC Symbol;Acc:HGNC:14559]	1.63968	9.68409e-09
719	ENSG00000242114	MTFP1	mitochondrial fission process 1 [Source:HGNC Symbol;Acc:HGNC:26945]	1.86993	9.70383e-09
720	ENSG00000100784	RPS6KA5	ribosomal protein S6 kinase A5 [Source:HGNC Symbol;Acc:HGNC:10434]	-1.93025	9.87801e-09
721	ENSG00000116221	MRPL37	mitochondrial ribosomal protein L37 [Source:HGNC Symbol;Acc:HGNC:14034]	1.64339	1.07542e-08
722	ENSG00000137804	NUSAP1	nucleolar and spindle associated protein 1 [Source:HGNC Symbol;Acc:HGNC:18538]	3.07185	1.11466e-08
723	ENSG00000073737	DHRS9	dehydrogenase/reductase 9 [Source:HGNC Symbol;Acc:HGNC:16888]	4.08797	1.20139e-08
724	ENSG00000105443	CYTH2	cytohesin 2 [Source:HGNC Symbol;Acc:HGNC:9502]	-1.67022	1.22871e-08
725	ENSG00000145912	NHP2	NHP2 ribonucleoprotein [Source:HGNC Symbol;Acc:HGNC:14377]	1.77053	1.23367e-08
726	ENSG00000108953	YWHAE	tyrosine 3-monooxygenase/tryptophan 5-monooxygenase activation protein epsilon [Source:HGNC Symbol;Acc:HGNC:12851]	2.00713	1.24014e-08
727	ENSG00000124788	ATXN1	ataxin 1 [Source:HGNC Symbol;Acc:HGNC:10548]	-2.40222	1.26245e-08
728	ENSG00000152784	PRDM8	PR/SET domain 8 [Source:HGNC Symbol;Acc:HGNC:13993]	-2.35726	1.28197e-08
729	ENSG00000140577	CRTC3	CREB regulated transcription coactivator 3 [Source:HGNC Symbol;Acc:HGNC:26148]	-1.86967	1.29804e-08
730	ENSG00000126003	PLAGL2	PLAG1 like zinc finger 2 [Source:HGNC Symbol;Acc:HGNC:9047]	2.14881	1.30095e-08
731	ENSG00000113569	NUP155	nucleoporin 155 [Source:HGNC Symbol;Acc:HGNC:8063]	1.76989	1.32985e-08
732	ENSG00000124762	CDKN1A	cyclin dependent kinase inhibitor 1A [Source:HGNC Symbol;Acc:HGNC:1784]	1.89251	1.3378e-08
733	ENSG00000159588	CCDC17	coiled-coil domain containing 17 [Source:HGNC Symbol;Acc:HGNC:26574]	-3.11931	1.36673e-08
734	ENSG00000106415	GLCCI1	glucocorticoid induced 1 [Source:HGNC Symbol;Acc:HGNC:18713]	-1.77798	1.38831e-08
735	ENSG00000171246	NPTX1	neuronal pentraxin 1 [Source:NCBI gene;Acc:4884]	3.65187	1.42866e-08
736	ENSG00000198945	L3MBTL3	L3MBTL3, histone methyl-lysine binding protein [Source:HGNC Symbol;Acc:HGNC:23035]	-2.28634	1.43669e-08
737	ENSG00000182004	SNRPE	small nuclear ribonucleoprotein polypeptide E [Source:HGNC Symbol;Acc:HGNC:11161]	1.73391	1.45482e-08
738	ENSG00000125319	C17orf53	chromosome 17 open reading frame 53 [Source:HGNC Symbol;Acc:HGNC:28460]	2.85159	1.54001e-08
739	ENSG00000176014	TUBB6	tubulin beta 6 class V [Source:HGNC Symbol;Acc:HGNC:20776]	4.78521	1.63772e-08
740	ENSG00000181444	ZNF467	zinc finger protein 467 [Source:HGNC Symbol;Acc:HGNC:23154]	-3.67863	1.66112e-08
741	ENSG00000091651	ORC6	origin recognition complex subunit 6 [Source:HGNC Symbol;Acc:HGNC:17151]	2.16593	1.75799e-08
742	ENSG00000122873	CISD1	CDGSH iron sulfur domain 1 [Source:HGNC Symbol;Acc:HGNC:30880]	2.24695	1.86092e-08
743	ENSG00000168300	PCMTD1	protein-L-isoaspartate (D-aspartate) O-methyltransferase domain containing 1 [Source:HGNC Symbol;Acc:HGNC:30483]	-1.88763	1.87014e-08
744	ENSG00000125629	INSIG2	insulin induced gene 2 [Source:HGNC Symbol;Acc:HGNC:20452]	1.94669	1.88008e-08
745	ENSG00000117593	DARS2	aspartyl-tRNA synthetase 2, mitochondrial [Source:HGNC Symbol;Acc:HGNC:25538]	2.39684	1.93429e-08
746	ENSG00000136828	RALGPS1	Ral GEF with PH domain and SH3 binding motif 1 [Source:HGNC Symbol;Acc:HGNC:16851]	-3.16923	1.95444e-08
747	ENSG00000214517	PPME1	protein phosphatase methylesterase 1 [Source:HGNC Symbol;Acc:HGNC:30178]	1.99938	1.9881e-08
748	ENSG00000100206	DMC1	DNA meiotic recombinase 1 [Source:HGNC Symbol;Acc:HGNC:2927]	4.09739	2.00623e-08
749	ENSG00000115758	ODC1	ornithine decarboxylase 1 [Source:HGNC Symbol;Acc:HGNC:8109]	2.13327	2.01466e-08
750	ENSG00000137752	CASP1	caspase 1 [Source:HGNC Symbol;Acc:HGNC:1499]	-2.00261	2.04751e-08
751	ENSG00000164466	SFXN1	sideroflexin 1 [Source:HGNC Symbol;Acc:HGNC:16085]	1.91011	2.06789e-08
752	ENSG00000240053	LY6G5B	lymphocyte antigen 6 family member G5B [Source:HGNC Symbol;Acc:HGNC:13931]	-1.95861	2.16126e-08
753	ENSG00000115233	PSMD14	proteasome 26S subunit, non-ATPase 14 [Source:HGNC Symbol;Acc:HGNC:16889]	1.90295	2.21416e-08
754	ENSG00000171174	RBKS	ribokinase [Source:HGNC Symbol;Acc:HGNC:30325]	2.77512	2.23819e-08
755	ENSG00000102172	SMS	spermine synthase [Source:HGNC Symbol;Acc:HGNC:11123]	1.72036	2.24669e-08
756	ENSG00000263513	FAM72C	family with sequence similarity 72 member C [Source:HGNC Symbol;Acc:HGNC:30602]	4.44556	2.26353e-08
757	ENSG00000196743	GM2A	GM2 ganglioside activator [Source:HGNC Symbol;Acc:HGNC:4367]	1.89499	2.26915e-08
758	ENSG00000169372	CRADD	CASP2 and RIPK1 domain containing adaptor with death domain [Source:HGNC Symbol;Acc:HGNC:2340]	2.36124	2.3148e-08
759	ENSG00000161981	SNRNP25	small nuclear ribonucleoprotein U11/U12 subunit 25 [Source:HGNC Symbol;Acc:HGNC:14161]	2.29556	2.34961e-08
760	ENSG00000177426	TGIF1	TGFB induced factor homeobox 1 [Source:HGNC Symbol;Acc:HGNC:11776]	-2.03423	2.36702e-08
761	ENSG00000127084	FGD3	FYVE, RhoGEF and PH domain containing 3 [Source:HGNC Symbol;Acc:HGNC:16027]	-1.95268	2.37245e-08
762	ENSG00000196911	KPNA5	karyopherin subunit alpha 5 [Source:HGNC Symbol;Acc:HGNC:6398]	-1.86081	2.38584e-08
763	ENSG00000087008	ACOX3	acyl-CoA oxidase 3, pristanoyl [Source:HGNC Symbol;Acc:HGNC:121]	2.06727	2.40289e-08
764	ENSG00000164087	POC1A	POC1 centriolar protein A [Source:HGNC Symbol;Acc:HGNC:24488]	3.11595	2.41827e-08
765	ENSG00000175544	CABP4	calcium binding protein 4 [Source:HGNC Symbol;Acc:HGNC:1386]	-3.75784	2.422e-08
766	ENSG00000157933	SKI	SKI proto-oncogene [Source:HGNC Symbol;Acc:HGNC:10896]	-1.90818	2.50665e-08
767	ENSG00000125454	SLC25A19	solute carrier family 25 member 19 [Source:HGNC Symbol;Acc:HGNC:14409]	1.9	2.60368e-08
768	ENSG00000094841	UPRT	uracil phosphoribosyltransferase homolog [Source:HGNC Symbol;Acc:HGNC:28334]	1.8343	2.61673e-08
769	ENSG00000047346	FAM214A	family with sequence similarity 214 member A [Source:HGNC Symbol;Acc:HGNC:25609]	-1.81806	2.68666e-08
770	ENSG00000076554	TPD52	tumor protein D52 [Source:HGNC Symbol;Acc:HGNC:12005]	2.06766	3.07963e-08
771	ENSG00000167085	PHB	prohibitin [Source:HGNC Symbol;Acc:HGNC:8912]	1.78287	3.08316e-08
772	ENSG00000165929	TC2N	tandem C2 domains, nuclear [Source:HGNC Symbol;Acc:HGNC:19859]	-2.14334	3.1124e-08
773	ENSG00000259984	AL928711.1	novel pseudogene	-3.43339	3.1124e-08
774	ENSG00000163121	NEURL3	neuralized E3 ubiquitin protein ligase 3 [Source:HGNC Symbol;Acc:HGNC:25162]	4.87617	3.1133e-08
775	ENSG00000125910	S1PR4	sphingosine-1-phosphate receptor 4 [Source:HGNC Symbol;Acc:HGNC:3170]	-1.68182	3.11556e-08
776	ENSG00000140545	MFGE8	milk fat globule-EGF factor 8 protein [Source:HGNC Symbol;Acc:HGNC:7036]	-2.09933	3.24749e-08
777	ENSG00000100097	LGALS1	galectin 1 [Source:HGNC Symbol;Acc:HGNC:6561]	2.45224	3.28454e-08
778	ENSG00000078687	TNRC6C	trinucleotide repeat containing 6C [Source:HGNC Symbol;Acc:HGNC:29318]	-1.79745	3.31725e-08
779	ENSG00000111012	CYP27B1	cytochrome P450 family 27 subfamily B member 1 [Source:HGNC Symbol;Acc:HGNC:2606]	3.93961	3.34869e-08
780	ENSG00000112079	STK38	serine/threonine kinase 38 [Source:HGNC Symbol;Acc:HGNC:17847]	-1.81751	3.35158e-08
781	ENSG00000143110	C1orf162	chromosome 1 open reading frame 162 [Source:HGNC Symbol;Acc:HGNC:28344]	-2.94017	3.38705e-08
782	ENSG00000161638	ITGA5	integrin subunit alpha 5 [Source:HGNC Symbol;Acc:HGNC:6141]	-1.7273	3.43739e-08
783	ENSG00000146143	PRIM2	DNA primase subunit 2 [Source:HGNC Symbol;Acc:HGNC:9370]	2.06045	3.47487e-08
784	ENSG00000142303	ADAMTS10	ADAM metallopeptidase with thrombospondin type 1 motif 10 [Source:HGNC Symbol;Acc:HGNC:13201]	-3.62747	3.53186e-08
785	ENSG00000110324	IL10RA	interleukin 10 receptor subunit alpha [Source:HGNC Symbol;Acc:HGNC:5964]	-2.31642	3.63172e-08
786	ENSG00000114573	ATP6V1A	ATPase H+ transporting V1 subunit A [Source:HGNC Symbol;Acc:HGNC:851]	1.71292	3.65126e-08
787	ENSG00000134531	EMP1	epithelial membrane protein 1 [Source:HGNC Symbol;Acc:HGNC:3333]	2.79067	3.74356e-08
788	ENSG00000178741	COX5A	cytochrome c oxidase subunit 5A [Source:HGNC Symbol;Acc:HGNC:2267]	1.58168	3.86927e-08
789	ENSG00000059573	ALDH18A1	aldehyde dehydrogenase 18 family member A1 [Source:HGNC Symbol;Acc:HGNC:9722]	1.82992	3.88128e-08
790	ENSG00000101911	PRPS2	phosphoribosyl pyrophosphate synthetase 2 [Source:HGNC Symbol;Acc:HGNC:9465]	1.69867	3.91533e-08
791	ENSG00000136261	BZW2	basic leucine zipper and W2 domains 2 [Source:HGNC Symbol;Acc:HGNC:18808]	1.66454	3.93205e-08
792	ENSG00000170989	S1PR1	sphingosine-1-phosphate receptor 1 [Source:HGNC Symbol;Acc:HGNC:3165]	-2.07646	4.09071e-08
793	ENSG00000081019	RSBN1	round spermatid basic protein 1 [Source:HGNC Symbol;Acc:HGNC:25642]	-1.70132	4.14934e-08
794	ENSG00000136603	SKIL	SKI like proto-oncogene [Source:HGNC Symbol;Acc:HGNC:10897]	-2.16462	4.22278e-08
795	ENSG00000131470	PSMC3IP	PSMC3 interacting protein [Source:HGNC Symbol;Acc:HGNC:17928]	2.5772	4.48174e-08
796	ENSG00000137124	ALDH1B1	aldehyde dehydrogenase 1 family member B1 [Source:HGNC Symbol;Acc:HGNC:407]	3.03073	4.67603e-08
797	ENSG00000171777	RASGRP4	RAS guanyl releasing protein 4 [Source:HGNC Symbol;Acc:HGNC:18958]	2.38089	4.67778e-08
798	ENSG00000143891	GALM	galactose mutarotase [Source:HGNC Symbol;Acc:HGNC:24063]	1.7019	4.83042e-08
799	ENSG00000138606	SHF	Src homology 2 domain containing F [Source:HGNC Symbol;Acc:HGNC:25116]	2.7063	4.8856e-08
800	ENSG00000079335	CDC14A	cell division cycle 14A [Source:HGNC Symbol;Acc:HGNC:1718]	-2.38882	4.97229e-08
801	ENSG00000112511	PHF1	PHD finger protein 1 [Source:HGNC Symbol;Acc:HGNC:8919]	-3.31283	5.01559e-08
802	ENSG00000116649	SRM	spermidine synthase [Source:HGNC Symbol;Acc:HGNC:11296]	1.70385	5.06646e-08
803	ENSG00000109674	NEIL3	nei like DNA glycosylase 3 [Source:HGNC Symbol;Acc:HGNC:24573]	4.29451	5.15515e-08
804	ENSG00000162373	BEND5	BEN domain containing 5 [Source:HGNC Symbol;Acc:HGNC:25668]	3.51831	5.15539e-08
805	ENSG00000055955	ITIH4	inter-alpha-trypsin inhibitor heavy chain family member 4 [Source:HGNC Symbol;Acc:HGNC:6169]	-2.40531	5.23147e-08
806	ENSG00000107611	CUBN	cubilin [Source:HGNC Symbol;Acc:HGNC:2548]	-2.68515	5.27415e-08
807	ENSG00000188610	FAM72B	family with sequence similarity 72 member B [Source:HGNC Symbol;Acc:HGNC:24805]	4.4831	5.46929e-08
808	ENSG00000070785	EIF2B3	eukaryotic translation initiation factor 2B subunit gamma [Source:HGNC Symbol;Acc:HGNC:3259]	2.09053	5.4815e-08
809	ENSG00000111537	IFNG	interferon gamma [Source:HGNC Symbol;Acc:HGNC:5438]	4.22482	5.64897e-08
810	ENSG00000124225	PMEPA1	prostate transmembrane protein, androgen induced 1 [Source:HGNC Symbol;Acc:HGNC:14107]	-2.62587	5.64897e-08
811	ENSG00000162062	TEDC2	tubulin epsilon and delta complex 2 [Source:HGNC Symbol;Acc:HGNC:25849]	4.22194	6.02541e-08
812	ENSG00000186710	CFAP73	cilia and flagella associated protein 73 [Source:HGNC Symbol;Acc:HGNC:37100]	4.38915	6.14982e-08
813	ENSG00000183160	TMEM119	transmembrane protein 119 [Source:HGNC Symbol;Acc:HGNC:27884]	-3.78975	6.17671e-08
814	ENSG00000114841	DNAH1	dynein axonemal heavy chain 1 [Source:HGNC Symbol;Acc:HGNC:2940]	-1.73772	6.34165e-08
815	ENSG00000117411	B4GALT2	beta-1,4-galactosyltransferase 2 [Source:HGNC Symbol;Acc:HGNC:925]	2.36122	6.54994e-08
816	ENSG00000083444	PLOD1	procollagen-lysine,2-oxoglutarate 5-dioxygenase 1 [Source:HGNC Symbol;Acc:HGNC:9081]	2.38432	6.59381e-08
817	ENSG00000129235	TXNDC17	thioredoxin domain containing 17 [Source:HGNC Symbol;Acc:HGNC:28218]	2.09877	6.61001e-08
818	ENSG00000172172	MRPL13	mitochondrial ribosomal protein L13 [Source:HGNC Symbol;Acc:HGNC:14278]	1.90253	6.75206e-08
819	ENSG00000284980	AGPAT5	1-acylglycerol-3-phosphate O-acyltransferase 5 [Source:HGNC Symbol;Acc:HGNC:20886]	1.94464	6.77879e-08
820	ENSG00000155189	AGPAT5	1-acylglycerol-3-phosphate O-acyltransferase 5 [Source:HGNC Symbol;Acc:HGNC:20886]	1.94464	6.77879e-08
821	ENSG00000180198	RCC1	regulator of chromosome condensation 1 [Source:HGNC Symbol;Acc:HGNC:1913]	1.64495	6.7902e-08
822	ENSG00000135828	RNASEL	ribonuclease L [Source:HGNC Symbol;Acc:HGNC:10050]	-1.96993	7.08321e-08
823	ENSG00000104341	LAPTM4B	lysosomal protein transmembrane 4 beta [Source:HGNC Symbol;Acc:HGNC:13646]	2.03365	7.15772e-08
824	ENSG00000204524	ZNF805	zinc finger protein 805 [Source:HGNC Symbol;Acc:HGNC:23272]	-2.06703	7.42658e-08
825	ENSG00000149591	TAGLN	transgelin [Source:HGNC Symbol;Acc:HGNC:11553]	-2.53232	7.57435e-08
826	ENSG00000271503	CCL5	C-C motif chemokine ligand 5 [Source:HGNC Symbol;Acc:HGNC:10632]	2.62857	7.58654e-08
827	ENSG00000196365	LONP1	lon peptidase 1, mitochondrial [Source:HGNC Symbol;Acc:HGNC:9479]	2.02297	7.73818e-08
828	ENSG00000203880	PCMTD2	protein-L-isoaspartate (D-aspartate) O-methyltransferase domain containing 2 [Source:HGNC Symbol;Acc:HGNC:15882]	-1.6815	7.88864e-08
829	ENSG00000095002	MSH2	mutS homolog 2 [Source:HGNC Symbol;Acc:HGNC:7325]	1.83267	7.91981e-08
830	ENSG00000083720	OXCT1	3-oxoacid CoA-transferase 1 [Source:HGNC Symbol;Acc:HGNC:8527]	1.5723	8.14221e-08
831	ENSG00000135686	KLHL36	kelch like family member 36 [Source:HGNC Symbol;Acc:HGNC:17844]	-1.69251	8.14221e-08
832	ENSG00000198315	ZKSCAN8	zinc finger with KRAB and SCAN domains 8 [Source:HGNC Symbol;Acc:HGNC:12983]	-1.67377	8.20196e-08
833	ENSG00000133466	C1QTNF6	C1q and TNF related 6 [Source:HGNC Symbol;Acc:HGNC:14343]	-2.06263	8.26476e-08
834	ENSG00000196405	EVL	Enah/Vasp-like [Source:HGNC Symbol;Acc:HGNC:20234]	-2.18405	8.77959e-08
835	ENSG00000160447	PKN3	protein kinase N3 [Source:HGNC Symbol;Acc:HGNC:17999]	3.06069	8.91044e-08
836	ENSG00000178695	KCTD12	potassium channel tetramerization domain containing 12 [Source:HGNC Symbol;Acc:HGNC:14678]	2.67952	9.41439e-08
837	ENSG00000256235	SMIM3	small integral membrane protein 3 [Source:HGNC Symbol;Acc:HGNC:30248]	2.69154	9.4888e-08
838	ENSG00000241360	PDXP	pyridoxal phosphatase [Source:HGNC Symbol;Acc:HGNC:30259]	2.10065	9.56633e-08
839	ENSG00000197461	PDGFA	platelet derived growth factor subunit A [Source:HGNC Symbol;Acc:HGNC:8799]	3.83937	9.6428e-08
840	ENSG00000181896	ZNF101	zinc finger protein 101 [Source:HGNC Symbol;Acc:HGNC:12881]	-1.78663	9.68891e-08
841	ENSG00000174428	GTF2IRD2B	GTF2I repeat domain containing 2B [Source:HGNC Symbol;Acc:HGNC:33125]	-1.77411	9.73457e-08
842	ENSG00000183486	MX2	MX dynamin like GTPase 2 [Source:HGNC Symbol;Acc:HGNC:7533]	-1.9943	1.00168e-07
843	ENSG00000136689	IL1RN	interleukin 1 receptor antagonist [Source:HGNC Symbol;Acc:HGNC:6000]	4.64911	1.0436e-07
844	ENSG00000103257	SLC7A5	solute carrier family 7 member 5 [Source:HGNC Symbol;Acc:HGNC:11063]	2.53074	1.09186e-07
845	ENSG00000170209	ANKK1	ankyrin repeat and kinase domain containing 1 [Source:HGNC Symbol;Acc:HGNC:21027]	-3.64032	1.09629e-07
846	ENSG00000184445	KNTC1	kinetochore associated 1 [Source:HGNC Symbol;Acc:HGNC:17255]	1.66296	1.13763e-07
847	ENSG00000157483	MYO1E	myosin IE [Source:HGNC Symbol;Acc:HGNC:7599]	3.57322	1.16078e-07
848	ENSG00000183207	RUVBL2	RuvB like AAA ATPase 2 [Source:HGNC Symbol;Acc:HGNC:10475]	1.76434	1.17491e-07
849	ENSG00000188177	ZC3H6	zinc finger CCCH-type containing 6 [Source:HGNC Symbol;Acc:HGNC:24762]	-2.0015	1.17876e-07
850	ENSG00000272601	AC010655.3	EF-hand calcium binding domain 3 (EFCAB3) pseudogene	4.77492	1.23876e-07
851	ENSG00000102755	FLT1	fms related tyrosine kinase 1 [Source:HGNC Symbol;Acc:HGNC:3763]	3.4852	1.27746e-07
852	ENSG00000178035	IMPDH2	inosine monophosphate dehydrogenase 2 [Source:HGNC Symbol;Acc:HGNC:6053]	1.97959	1.37694e-07
853	ENSG00000073008	PVR	poliovirus receptor [Source:HGNC Symbol;Acc:HGNC:9705]	3.03911	1.4028e-07
854	ENSG00000183527	PSMG1	proteasome assembly chaperone 1 [Source:HGNC Symbol;Acc:HGNC:3043]	1.80785	1.43403e-07
855	ENSG00000121417	ZNF211	zinc finger protein 211 [Source:HGNC Symbol;Acc:HGNC:13003]	-2.13001	1.47596e-07
856	ENSG00000168615	ADAM9	ADAM metallopeptidase domain 9 [Source:HGNC Symbol;Acc:HGNC:216]	2.49995	1.48022e-07
857	ENSG00000149503	INCENP	inner centromere protein [Source:HGNC Symbol;Acc:HGNC:6058]	1.95417	1.49793e-07
858	ENSG00000105379	ETFB	electron transfer flavoprotein subunit beta [Source:HGNC Symbol;Acc:HGNC:3482]	1.95815	1.49793e-07
859	ENSG00000136541	ERMN	ermin [Source:HGNC Symbol;Acc:HGNC:29208]	-2.57345	1.5268e-07
860	ENSG00000234353	AP000346.2	immunoglobulin lambda-like polypeptide 1 (IGLL1) pseudogene	-3.23006	1.55804e-07
861	ENSG00000146216	TTBK1	tau tubulin kinase 1 [Source:HGNC Symbol;Acc:HGNC:19140]	3.93009	1.57517e-07
862	ENSG00000100285	NEFH	neurofilament heavy [Source:HGNC Symbol;Acc:HGNC:7737]	3.08678	1.61655e-07
863	ENSG00000052802	MSMO1	methylsterol monooxygenase 1 [Source:HGNC Symbol;Acc:HGNC:10545]	1.89102	1.62171e-07
864	ENSG00000136156	ITM2B	integral membrane protein 2B [Source:HGNC Symbol;Acc:HGNC:6174]	-1.90746	1.62171e-07
865	ENSG00000279765	AC013394.1	novel protein	-1.69276	1.63557e-07
866	ENSG00000121966	CXCR4	C-X-C motif chemokine receptor 4 [Source:HGNC Symbol;Acc:HGNC:2561]	-2.25058	1.66781e-07
867	ENSG00000163507	CIP2A	cell proliferation regulating inhibitor of protein phosphatase 2A [Source:HGNC Symbol;Acc:HGNC:29302]	2.62914	1.70373e-07
868	ENSG00000140511	HAPLN3	hyaluronan and proteoglycan link protein 3 [Source:HGNC Symbol;Acc:HGNC:21446]	-2.13245	1.75297e-07
869	ENSG00000138834	MAPK8IP3	mitogen-activated protein kinase 8 interacting protein 3 [Source:HGNC Symbol;Acc:HGNC:6884]	-1.7266	1.75772e-07
870	ENSG00000100479	POLE2	DNA polymerase epsilon 2, accessory subunit [Source:HGNC Symbol;Acc:HGNC:9178]	2.54156	1.80543e-07
871	ENSG00000186193	SAPCD2	suppressor APC domain containing 2 [Source:HGNC Symbol;Acc:HGNC:28055]	2.52619	1.83545e-07
872	ENSG00000072682	P4HA2	prolyl 4-hydroxylase subunit alpha 2 [Source:HGNC Symbol;Acc:HGNC:8547]	4.13326	1.86824e-07
873	ENSG00000158042	MRPL17	mitochondrial ribosomal protein L17 [Source:HGNC Symbol;Acc:HGNC:14053]	1.70601	1.86974e-07
874	ENSG00000082516	GEMIN5	gem nuclear organelle associated protein 5 [Source:HGNC Symbol;Acc:HGNC:20043]	1.71133	1.89807e-07
875	ENSG00000139266	2009-03-01	membrane associated ring-CH-type finger 9 [Source:HGNC Symbol;Acc:HGNC:25139]	-1.60068	1.91467e-07
876	ENSG00000137547	MRPL15	mitochondrial ribosomal protein L15 [Source:HGNC Symbol;Acc:HGNC:14054]	1.80978	1.92064e-07
877	ENSG00000074706	IPCEF1	interaction protein for cytohesin exchange factors 1 [Source:HGNC Symbol;Acc:HGNC:21204]	-1.94398	1.92474e-07
878	ENSG00000165118	C9orf64	chromosome 9 open reading frame 64 [Source:HGNC Symbol;Acc:HGNC:28144]	2.05444	1.9278e-07
879	ENSG00000175216	CKAP5	cytoskeleton associated protein 5 [Source:HGNC Symbol;Acc:HGNC:28959]	1.62694	1.9278e-07
880	ENSG00000146701	MDH2	malate dehydrogenase 2 [Source:HGNC Symbol;Acc:HGNC:6971]	1.84274	2.00972e-07
881	ENSG00000186806	VSIG10L	V-set and immunoglobulin domain containing 10 like [Source:HGNC Symbol;Acc:HGNC:27111]	3.27794	2.0188e-07
882	ENSG00000168646	AXIN2	axin 2 [Source:HGNC Symbol;Acc:HGNC:904]	-2.612	2.02114e-07
883	ENSG00000126215	XRCC3	X-ray repair cross complementing 3 [Source:HGNC Symbol;Acc:HGNC:12830]	2.09063	2.03815e-07
884	ENSG00000112379	ARFGEF3	ARFGEF family member 3 [Source:HGNC Symbol;Acc:HGNC:21213]	4.11062	2.03984e-07
885	ENSG00000104889	RNASEH2A	ribonuclease H2 subunit A [Source:HGNC Symbol;Acc:HGNC:18518]	1.97402	2.03984e-07
886	ENSG00000092871	RFFL	ring finger and FYVE like domain containing E3 ubiquitin protein ligase [Source:HGNC Symbol;Acc:HGNC:24821]	-1.61438	2.04268e-07
887	ENSG00000127951	FGL2	fibrinogen like 2 [Source:HGNC Symbol;Acc:HGNC:3696]	-3.48268	2.25286e-07
888	ENSG00000173457	PPP1R14B	protein phosphatase 1 regulatory inhibitor subunit 14B [Source:HGNC Symbol;Acc:HGNC:9057]	1.66752	2.26038e-07
889	ENSG00000123612	ACVR1C	activin A receptor type 1C [Source:HGNC Symbol;Acc:HGNC:18123]	-3.51958	2.34275e-07
890	ENSG00000138061	CYP1B1	cytochrome P450 family 1 subfamily B member 1 [Source:HGNC Symbol;Acc:HGNC:2597]	4.93405	2.37038e-07
891	ENSG00000285182	FNBP4	formin binding protein 4 [Source:HGNC Symbol;Acc:HGNC:19752]	-1.61086	2.44134e-07
892	ENSG00000109920	FNBP4	formin binding protein 4 [Source:HGNC Symbol;Acc:HGNC:19752]	-1.61086	2.44424e-07
893	ENSG00000184178	SCFD2	sec1 family domain containing 2 [Source:HGNC Symbol;Acc:HGNC:30676]	2.41711	2.44602e-07
894	ENSG00000118292	C1orf54	chromosome 1 open reading frame 54 [Source:HGNC Symbol;Acc:HGNC:26258]	-3.34574	2.44602e-07
895	ENSG00000099901	RANBP1	RAN binding protein 1 [Source:HGNC Symbol;Acc:HGNC:9847]	1.79424	2.45561e-07
896	ENSG00000169181	GSG1L	GSG1 like [Source:HGNC Symbol;Acc:HGNC:28283]	4.50736	2.48378e-07
897	ENSG00000139055	ERP27	endoplasmic reticulum protein 27 [Source:HGNC Symbol;Acc:HGNC:26495]	-3.28134	2.50326e-07
898	ENSG00000285453	TONSL	tonsoku like, DNA repair protein [Source:HGNC Symbol;Acc:HGNC:7801]	2.05339	2.51714e-07
899	ENSG00000160949	TONSL	tonsoku like, DNA repair protein [Source:HGNC Symbol;Acc:HGNC:7801]	2.05339	2.51714e-07
900	ENSG00000029993	HMGB3	high mobility group box 3 [Source:HGNC Symbol;Acc:HGNC:5004]	2.4588	2.53743e-07
901	ENSG00000100445	SDR39U1	short chain dehydrogenase/reductase family 39U member 1 [Source:HGNC Symbol;Acc:HGNC:20275]	-1.67315	2.5728e-07
902	ENSG00000105928	GSDME	gasdermin E [Source:HGNC Symbol;Acc:HGNC:2810]	3.17132	2.58556e-07
903	ENSG00000172794	RAB37	RAB37, member RAS oncogene family [Source:HGNC Symbol;Acc:HGNC:30268]	-2.19565	2.6417e-07
904	ENSG00000166451	CENPN	centromere protein N [Source:HGNC Symbol;Acc:HGNC:30873]	2.41844	2.67518e-07
905	ENSG00000175197	DDIT3	DNA damage inducible transcript 3 [Source:HGNC Symbol;Acc:HGNC:2726]	-1.86394	2.76552e-07
906	ENSG00000136492	BRIP1	BRCA1 interacting protein C-terminal helicase 1 [Source:HGNC Symbol;Acc:HGNC:20473]	2.53048	2.85656e-07
907	ENSG00000075826	SEC31B	SEC31 homolog B, COPII coat complex component [Source:HGNC Symbol;Acc:HGNC:23197]	-1.71837	2.90786e-07
908	ENSG00000196693	ZNF33B	zinc finger protein 33B [Source:HGNC Symbol;Acc:HGNC:13097]	-1.92729	2.9745e-07
909	ENSG00000149260	CAPN5	calpain 5 [Source:HGNC Symbol;Acc:HGNC:1482]	-3.02387	2.97626e-07
910	ENSG00000101350	KIF3B	kinesin family member 3B [Source:HGNC Symbol;Acc:HGNC:6320]	1.59294	2.97806e-07
911	ENSG00000172336	POP7	POP7 homolog, ribonuclease P/MRP subunit [Source:HGNC Symbol;Acc:HGNC:19949]	1.90285	2.97806e-07
912	ENSG00000181061	HIGD1A	HIG1 hypoxia inducible domain family member 1A [Source:HGNC Symbol;Acc:HGNC:29527]	1.59646	2.97987e-07
913	ENSG00000187954	CYHR1	cysteine and histidine rich 1 [Source:HGNC Symbol;Acc:HGNC:17806]	-1.60909	3.0008e-07
914	ENSG00000163293	NIPAL1	NIPA like domain containing 1 [Source:HGNC Symbol;Acc:HGNC:27194]	3.29148	3.01025e-07
915	ENSG00000108091	CCDC6	coiled-coil domain containing 6 [Source:HGNC Symbol;Acc:HGNC:18782]	1.62165	3.03408e-07
916	ENSG00000152818	UTRN	utrophin [Source:HGNC Symbol;Acc:HGNC:12635]	-1.73664	3.04587e-07
917	ENSG00000102554	KLF5	Kruppel like factor 5 [Source:HGNC Symbol;Acc:HGNC:6349]	3.64924	3.07911e-07
918	ENSG00000065357	DGKA	diacylglycerol kinase alpha [Source:HGNC Symbol;Acc:HGNC:2849]	-2.03272	3.12065e-07
919	ENSG00000168887	C2orf68	chromosome 2 open reading frame 68 [Source:HGNC Symbol;Acc:HGNC:34353]	-1.6479	3.13445e-07
920	ENSG00000006625	GGCT	gamma-glutamylcyclotransferase [Source:HGNC Symbol;Acc:HGNC:21705]	1.93186	3.14365e-07
921	ENSG00000153179	RASSF3	Ras association domain family member 3 [Source:HGNC Symbol;Acc:HGNC:14271]	-1.72079	3.28472e-07
922	ENSG00000105173	CCNE1	cyclin E1 [Source:HGNC Symbol;Acc:HGNC:1589]	2.37538	3.66023e-07
923	ENSG00000051009	FAM160A2	family with sequence similarity 160 member A2 [Source:HGNC Symbol;Acc:HGNC:25378]	-1.71757	3.74041e-07
924	ENSG00000173209	AHSA2P	activator of HSP90 ATPase homolog 2, pseudogene [Source:HGNC Symbol;Acc:HGNC:20437]	-1.54767	3.78747e-07
925	ENSG00000263647	BPTFP1	bromodomain PHD finger transcription factor pseudogene 1 [Source:HGNC Symbol;Acc:HGNC:52869]	-3.28667	3.92254e-07
926	ENSG00000083799	CYLD	CYLD lysine 63 deubiquitinase [Source:HGNC Symbol;Acc:HGNC:2584]	-2.29991	3.94236e-07
927	ENSG00000014138	POLA2	DNA polymerase alpha 2, accessory subunit [Source:HGNC Symbol;Acc:HGNC:30073]	1.59717	4.04641e-07
928	ENSG00000049249	TNFRSF9	TNF receptor superfamily member 9 [Source:HGNC Symbol;Acc:HGNC:11924]	2.75943	4.07059e-07
929	ENSG00000164626	KCNK5	potassium two pore domain channel subfamily K member 5 [Source:HGNC Symbol;Acc:HGNC:6280]	3.05065	4.12528e-07
930	ENSG00000148926	ADM	adrenomedullin [Source:HGNC Symbol;Acc:HGNC:259]	3.2212	4.13874e-07
931	ENSG00000100354	TNRC6B	trinucleotide repeat containing 6B [Source:HGNC Symbol;Acc:HGNC:29190]	-1.61601	4.16121e-07
932	ENSG00000136108	CKAP2	cytoskeleton associated protein 2 [Source:HGNC Symbol;Acc:HGNC:1990]	1.67732	4.2627e-07
933	ENSG00000163545	NUAK2	NUAK family kinase 2 [Source:HGNC Symbol;Acc:HGNC:29558]	-2.37528	4.28598e-07
934	ENSG00000275176	ACACA	acetyl-CoA carboxylase alpha [Source:HGNC Symbol;Acc:HGNC:84]	2.11103	4.28598e-07
935	ENSG00000164543	STK17A	serine/threonine kinase 17a [Source:HGNC Symbol;Acc:HGNC:11395]	-1.79228	4.28598e-07
936	ENSG00000180233	ZNRF2	zinc and ring finger 2 [Source:HGNC Symbol;Acc:HGNC:22316]	-1.67047	4.41967e-07
937	ENSG00000183520	UTP11	UTP11, small subunit processome component [Source:HGNC Symbol;Acc:HGNC:24329]	1.76537	4.44401e-07
938	ENSG00000159958	TNFRSF13C	TNF receptor superfamily member 13C [Source:HGNC Symbol;Acc:HGNC:17755]	-2.31595	4.46444e-07
939	ENSG00000120616	EPC1	enhancer of polycomb homolog 1 [Source:HGNC Symbol;Acc:HGNC:19876]	-1.63584	4.52059e-07
940	ENSG00000062822	POLD1	DNA polymerase delta 1, catalytic subunit [Source:HGNC Symbol;Acc:HGNC:9175]	1.53852	4.60664e-07
941	ENSG00000198498	TMA16	translation machinery associated 16 homolog [Source:HGNC Symbol;Acc:HGNC:25638]	2.0413	4.6511e-07
942	ENSG00000148834	GSTO1	glutathione S-transferase omega 1 [Source:HGNC Symbol;Acc:HGNC:13312]	1.56415	4.69632e-07
943	ENSG00000133624	ZNF767P	zinc finger family member 767, pseudogene [Source:HGNC Symbol;Acc:HGNC:21884]	-1.93124	5.22198e-07
944	ENSG00000249751	ECSCR	endothelial cell surface expressed chemotaxis and apoptosis regulator [Source:HGNC Symbol;Acc:HGNC:35454]	4.1909	5.2948e-07
945	ENSG00000114812	VIPR1	vasoactive intestinal peptide receptor 1 [Source:HGNC Symbol;Acc:HGNC:12694]	-3.02518	5.2963e-07
946	ENSG00000138778	CENPE	centromere protein E [Source:HGNC Symbol;Acc:HGNC:1856]	2.77735	5.37654e-07
947	ENSG00000127824	TUBA4A	tubulin alpha 4a [Source:HGNC Symbol;Acc:HGNC:12407]	1.8776	5.38799e-07
948	ENSG00000159131	GART	phosphoribosylglycinamide formyltransferase, phosphoribosylglycinamide synthetase, phosphoribosylaminoimidazole synthetase [Source:HGNC Symbol;Acc:HGNC:4163]	1.64143	5.43079e-07
949	ENSG00000132432	SEC61G	Sec61 translocon gamma subunit [Source:HGNC Symbol;Acc:HGNC:18277]	1.63255	5.62012e-07
950	ENSG00000177301	KCNA2	potassium voltage-gated channel subfamily A member 2 [Source:HGNC Symbol;Acc:HGNC:6220]	-3.18725	5.6658e-07
951	ENSG00000124256	ZBP1	Z-DNA binding protein 1 [Source:HGNC Symbol;Acc:HGNC:16176]	-2.9092	5.6829e-07
952	ENSG00000101187	SLCO4A1	solute carrier organic anion transporter family member 4A1 [Source:HGNC Symbol;Acc:HGNC:10953]	2.28016	5.69823e-07
953	ENSG00000054267	ARID4B	AT-rich interaction domain 4B [Source:HGNC Symbol;Acc:HGNC:15550]	-2.01462	5.78414e-07
954	ENSG00000124713	GNMT	glycine N-methyltransferase [Source:HGNC Symbol;Acc:HGNC:4415]	-4.17478	5.78521e-07
955	ENSG00000076641	PAG1	phosphoprotein membrane anchor with glycosphingolipid microdomains 1 [Source:HGNC Symbol;Acc:HGNC:30043]	-1.99564	5.84191e-07
956	ENSG00000011485	PPP5C	protein phosphatase 5 catalytic subunit [Source:HGNC Symbol;Acc:HGNC:9322]	1.67849	5.90613e-07
957	ENSG00000037241	RPL26L1	ribosomal protein L26 like 1 [Source:HGNC Symbol;Acc:HGNC:17050]	2.0077	6.10174e-07
958	ENSG00000256500	AL139300.1	novel protein	6.12311	6.48137e-07
959	ENSG00000183943	PRKX	protein kinase X-linked [Source:HGNC Symbol;Acc:HGNC:9441]	-1.58552	6.79064e-07
960	ENSG00000188687	SLC4A5	solute carrier family 4 member 5 [Source:HGNC Symbol;Acc:HGNC:18168]	-2.67331	6.80681e-07
961	ENSG00000157322	CLEC18A	C-type lectin domain family 18 member A [Source:HGNC Symbol;Acc:HGNC:30388]	-3.08764	6.88311e-07
962	ENSG00000185633	NDUFA4L2	NDUFA4, mitochondrial complex associated like 2 [Source:HGNC Symbol;Acc:HGNC:29836]	3.42948	7.10985e-07
963	ENSG00000106367	AP1S1	adaptor related protein complex 1 subunit sigma 1 [Source:HGNC Symbol;Acc:HGNC:559]	2.11824	7.1353e-07
964	ENSG00000238105	GOLGA2P5	GOLGA2 pseudogene 5 [Source:HGNC Symbol;Acc:HGNC:25315]	-1.69968	7.18572e-07
965	ENSG00000196275	GTF2IRD2	GTF2I repeat domain containing 2 [Source:HGNC Symbol;Acc:HGNC:30775]	-2.20756	7.1929e-07
966	ENSG00000280433	FP565260.6	novel protein, similar to trafficking protein particle complex 10 TRAPPC10	-1.87272	7.27714e-07
967	ENSG00000180549	FUT7	fucosyltransferase 7 [Source:HGNC Symbol;Acc:HGNC:4018]	2.08833	7.65279e-07
968	ENSG00000221946	FXYD7	FXYD domain containing ion transport regulator 7 [Source:HGNC Symbol;Acc:HGNC:4034]	-3.07597	7.90673e-07
969	ENSG00000082074	FYB1	FYN binding protein 1 [Source:HGNC Symbol;Acc:HGNC:4036]	-1.87108	7.907e-07
970	ENSG00000185222	TCEAL9	transcription elongation factor A like 9 [Source:HGNC Symbol;Acc:HGNC:30084]	3.22488	7.907e-07
971	ENSG00000166532	RIMKLB	ribosomal modification protein rimK like family member B [Source:HGNC Symbol;Acc:HGNC:29228]	-2.15067	7.91916e-07
972	ENSG00000277726	AL109811.3	novel protein	-2.89239	7.9317e-07
973	ENSG00000198736	MSRB1	methionine sulfoxide reductase B1 [Source:HGNC Symbol;Acc:HGNC:14133]	2.01503	8.29157e-07
974	ENSG00000117450	PRDX1	peroxiredoxin 1 [Source:HGNC Symbol;Acc:HGNC:9352]	1.95377	8.38442e-07
975	ENSG00000103249	CLCN7	chloride voltage-gated channel 7 [Source:HGNC Symbol;Acc:HGNC:2025]	-1.47494	8.5235e-07
976	ENSG00000286169	AHRR	aryl-hydrocarbon receptor repressor [Source:HGNC Symbol;Acc:HGNC:346]	2.12297	8.56752e-07
977	ENSG00000121413	ZSCAN18	zinc finger and SCAN domain containing 18 [Source:HGNC Symbol;Acc:HGNC:21037]	-1.72116	8.64408e-07
978	ENSG00000179115	FARSA	phenylalanyl-tRNA synthetase subunit alpha [Source:HGNC Symbol;Acc:HGNC:3592]	1.54948	8.75607e-07
979	ENSG00000113971	NPHP3	nephrocystin 3 [Source:HGNC Symbol;Acc:HGNC:7907]	-1.70765	8.87572e-07
980	ENSG00000069188	SDK2	sidekick cell adhesion molecule 2 [Source:HGNC Symbol;Acc:HGNC:19308]	-3.80495	9.13504e-07
981	ENSG00000244754	N4BP2L2	NEDD4 binding protein 2 like 2 [Source:HGNC Symbol;Acc:HGNC:26916]	-1.69217	9.36395e-07
982	ENSG00000145569	OTULINL	OTU deubiquitinase with linear linkage specificity like [Source:HGNC Symbol;Acc:HGNC:25629]	-1.70917	9.4897e-07
983	ENSG00000116991	SIPA1L2	signal induced proliferation associated 1 like 2 [Source:HGNC Symbol;Acc:HGNC:23800]	4.05275	9.63381e-07
984	ENSG00000185864	NPIPB4	nuclear pore complex interacting protein family member B4 [Source:HGNC Symbol;Acc:HGNC:41985]	-1.85256	9.74073e-07
985	ENSG00000198056	PRIM1	DNA primase subunit 1 [Source:HGNC Symbol;Acc:HGNC:9369]	1.81146	9.871e-07
986	ENSG00000011258	MBTD1	mbt domain containing 1 [Source:HGNC Symbol;Acc:HGNC:19866]	-1.62957	9.97865e-07
987	ENSG00000116128	BCL9	BCL9, transcription coactivator [Source:HGNC Symbol;Acc:HGNC:1008]	1.81575	9.9826e-07
988	ENSG00000183684	ALYREF	Aly/REF export factor [Source:HGNC Symbol;Acc:HGNC:19071]	1.67386	9.9826e-07
989	ENSG00000172500	FIBP	FGF1 intracellular binding protein [Source:HGNC Symbol;Acc:HGNC:3705]	1.74487	1.01487e-06
990	ENSG00000013441	CLK1	CDC like kinase 1 [Source:HGNC Symbol;Acc:HGNC:2068]	-2.05646	1.03991e-06
991	ENSG00000159208	CIART	circadian associated repressor of transcription [Source:HGNC Symbol;Acc:HGNC:25200]	2.91598	1.09474e-06
992	ENSG00000088179	PTPN4	protein tyrosine phosphatase, non-receptor type 4 [Source:HGNC Symbol;Acc:HGNC:9656]	-1.62919	1.09736e-06
993	ENSG00000282628	TRBV29-1	T cell receptor beta variable 29-1 [Source:HGNC Symbol;Acc:HGNC:12210]	-2.75504	1.14847e-06
994	ENSG00000232869	TRBV29-1	T cell receptor beta variable 29-1 [Source:HGNC Symbol;Acc:HGNC:12210]	-2.75504	1.14847e-06
995	ENSG00000136295	TTYH3	tweety family member 3 [Source:HGNC Symbol;Acc:HGNC:22222]	1.8142	1.18454e-06
996	ENSG00000213672	NCKIPSD	NCK interacting protein with SH3 domain [Source:HGNC Symbol;Acc:HGNC:15486]	1.65405	1.18624e-06
997	ENSG00000146386	ABRACL	ABRA C-terminal like [Source:HGNC Symbol;Acc:HGNC:21230]	1.63338	1.2016e-06
998	ENSG00000125166	GOT2	glutamic-oxaloacetic transaminase 2 [Source:HGNC Symbol;Acc:HGNC:4433]	1.58911	1.2647e-06
999	ENSG00000120539	MASTL	microtubule associated serine/threonine kinase like [Source:HGNC Symbol;Acc:HGNC:19042]	1.9151	1.29942e-06
1000	ENSG00000141564	RPTOR	regulatory associated protein of MTOR complex 1 [Source:HGNC Symbol;Acc:HGNC:30287]	1.53272	1.31979e-06
1001	ENSG00000100288	CHKB	choline kinase beta [Source:HGNC Symbol;Acc:HGNC:1938]	-1.55773	1.32825e-06
1002	ENSG00000112304	ACOT13	acyl-CoA thioesterase 13 [Source:HGNC Symbol;Acc:HGNC:20999]	2.08883	1.36301e-06
1003	ENSG00000188542	DUSP28	dual specificity phosphatase 28 [Source:HGNC Symbol;Acc:HGNC:33237]	-2.14699	1.40167e-06
1004	ENSG00000142173	COL6A2	collagen type VI alpha 2 chain [Source:HGNC Symbol;Acc:HGNC:2212]	-1.97773	1.40853e-06
1005	ENSG00000184009	ACTG1	actin gamma 1 [Source:HGNC Symbol;Acc:HGNC:144]	2.05666	1.41961e-06
1006	ENSG00000221829	FANCG	FA complementation group G [Source:HGNC Symbol;Acc:HGNC:3588]	1.79881	1.46156e-06
1007	ENSG00000088808	PPP1R13B	protein phosphatase 1 regulatory subunit 13B [Source:HGNC Symbol;Acc:HGNC:14950]	-1.81558	1.51042e-06
1008	ENSG00000124785	NRN1	neuritin 1 [Source:HGNC Symbol;Acc:HGNC:17972]	4.91312	1.52095e-06
1009	ENSG00000107789	MINPP1	multiple inositol-polyphosphate phosphatase 1 [Source:HGNC Symbol;Acc:HGNC:7102]	2.15258	1.52896e-06
1010	ENSG00000172301	COPRS	coordinator of PRMT5 and differentiation stimulator [Source:HGNC Symbol;Acc:HGNC:28848]	1.77424	1.53081e-06
1011	ENSG00000132530	XAF1	XIAP associated factor 1 [Source:HGNC Symbol;Acc:HGNC:30932]	-2.00603	1.54971e-06
1012	ENSG00000240038	AMY2B	amylase, alpha 2B (pancreatic) [Source:HGNC Symbol;Acc:HGNC:478]	-1.94715	1.56349e-06
1013	ENSG00000025039	RRAGD	Ras related GTP binding D [Source:HGNC Symbol;Acc:HGNC:19903]	2.60483	1.65551e-06
1014	ENSG00000114054	PCCB	propionyl-CoA carboxylase subunit beta [Source:HGNC Symbol;Acc:HGNC:8654]	1.83201	1.6581e-06
1015	ENSG00000100330	MTMR3	myotubularin related protein 3 [Source:HGNC Symbol;Acc:HGNC:7451]	-1.51262	1.7253e-06
1016	ENSG00000186350	RXRA	retinoid X receptor alpha [Source:HGNC Symbol;Acc:HGNC:10477]	1.83586	1.73018e-06
1017	ENSG00000144504	ANKMY1	ankyrin repeat and MYND domain containing 1 [Source:HGNC Symbol;Acc:HGNC:20987]	-1.6582	1.75616e-06
1018	ENSG00000143870	PDIA6	protein disulfide isomerase family A member 6 [Source:HGNC Symbol;Acc:HGNC:30168]	1.77004	1.76289e-06
1019	ENSG00000186827	TNFRSF4	TNF receptor superfamily member 4 [Source:HGNC Symbol;Acc:HGNC:11918]	2.35166	1.78021e-06
1020	ENSG00000206394	CLIC1	chloride intracellular channel 1 [Source:HGNC Symbol;Acc:HGNC:2062]	1.75727	1.78125e-06
1021	ENSG00000004142	POLDIP2	DNA polymerase delta interacting protein 2 [Source:HGNC Symbol;Acc:HGNC:23781]	1.47126	1.78125e-06
1022	ENSG00000152117	AC073869.1	novel pseudogene	-1.6489	1.78165e-06
1023	ENSG00000186919	ZACN	zinc activated ion channel [Source:HGNC Symbol;Acc:HGNC:29504]	3.71966	1.78165e-06
1024	ENSG00000226248	CLIC1	chloride intracellular channel 1 [Source:HGNC Symbol;Acc:HGNC:2062]	1.75486	1.78582e-06
1025	ENSG00000143570	SLC39A1	solute carrier family 39 member 1 [Source:HGNC Symbol;Acc:HGNC:12876]	1.49677	1.78582e-06
1026	ENSG00000223639	CLIC1	chloride intracellular channel 1 [Source:HGNC Symbol;Acc:HGNC:2062]	1.75486	1.78582e-06
1027	ENSG00000226417	CLIC1	chloride intracellular channel 1 [Source:HGNC Symbol;Acc:HGNC:2062]	1.75486	1.78582e-06
1028	ENSG00000213719	CLIC1	chloride intracellular channel 1 [Source:HGNC Symbol;Acc:HGNC:2062]	1.75486	1.78582e-06
1029	ENSG00000171316	CHD7	chromodomain helicase DNA binding protein 7 [Source:HGNC Symbol;Acc:HGNC:20626]	-1.99816	1.79255e-06
1030	ENSG00000084207	GSTP1	glutathione S-transferase pi 1 [Source:HGNC Symbol;Acc:HGNC:4638]	1.60418	1.79255e-06
1031	ENSG00000165699	TSC1	TSC complex subunit 1 [Source:HGNC Symbol;Acc:HGNC:12362]	-1.48325	1.79852e-06
1032	ENSG00000226651	CLIC1	chloride intracellular channel 1 [Source:HGNC Symbol;Acc:HGNC:2062]	1.75464	1.80262e-06
1033	ENSG00000266820	KPNA2P3	karyopherin subunit alpha 2 pseudogene 3 [Source:HGNC Symbol;Acc:HGNC:52870]	-2.76497	1.80804e-06
1034	ENSG00000136286	MYO1G	myosin IG [Source:HGNC Symbol;Acc:HGNC:13880]	1.89621	1.83607e-06
1035	ENSG00000060982	BCAT1	branched chain amino acid transaminase 1 [Source:HGNC Symbol;Acc:HGNC:976]	3.20903	1.84762e-06
1036	ENSG00000166123	GPT2	glutamic--pyruvic transaminase 2 [Source:HGNC Symbol;Acc:HGNC:18062]	2.60095	1.88092e-06
1037	ENSG00000146285	SCML4	Scm polycomb group protein like 4 [Source:HGNC Symbol;Acc:HGNC:21397]	-2.57921	1.90767e-06
1038	ENSG00000116771	AGMAT	agmatinase [Source:HGNC Symbol;Acc:HGNC:18407]	2.11034	1.98637e-06
1039	ENSG00000185220	PGBD2	piggyBac transposable element derived 2 [Source:HGNC Symbol;Acc:HGNC:19399]	-2.04142	2.01951e-06
1040	ENSG00000182208	MOB2	MOB kinase activator 2 [Source:HGNC Symbol;Acc:HGNC:24904]	-1.60338	2.02621e-06
1041	ENSG00000139289	PHLDA1	pleckstrin homology like domain family A member 1 [Source:HGNC Symbol;Acc:HGNC:8933]	1.92699	2.08771e-06
1042	ENSG00000042088	TDP1	tyrosyl-DNA phosphodiesterase 1 [Source:HGNC Symbol;Acc:HGNC:18884]	1.50633	2.09716e-06
1043	ENSG00000163162	RNF149	ring finger protein 149 [Source:HGNC Symbol;Acc:HGNC:23137]	-1.58726	2.09836e-06
1044	ENSG00000278545	2008-03-01	membrane associated ring-CH-type finger 8 [Source:HGNC Symbol;Acc:HGNC:23356]	-3.23551	2.11522e-06
1045	ENSG00000074266	EED	embryonic ectoderm development [Source:HGNC Symbol;Acc:HGNC:3188]	1.76868	2.15536e-06
1046	ENSG00000132341	RAN	RAN, member RAS oncogene family [Source:HGNC Symbol;Acc:HGNC:9846]	2.00323	2.2034e-06
1047	ENSG00000125821	DTD1	D-tyrosyl-tRNA deacylase 1 [Source:HGNC Symbol;Acc:HGNC:16219]	1.73292	2.31862e-06
1048	ENSG00000146776	ATXN7L1	ataxin 7 like 1 [Source:HGNC Symbol;Acc:HGNC:22210]	-1.83401	2.33206e-06
1049	ENSG00000131746	TNS4	tensin 4 [Source:HGNC Symbol;Acc:HGNC:24352]	3.05421	2.35667e-06
1050	ENSG00000239900	ADSL	adenylosuccinate lyase [Source:HGNC Symbol;Acc:HGNC:291]	1.47875	2.39163e-06
1051	ENSG00000165029	ABCA1	ATP binding cassette subfamily A member 1 [Source:HGNC Symbol;Acc:HGNC:29]	3.36073	2.40092e-06
1052	ENSG00000186020	ZNF529	zinc finger protein 529 [Source:HGNC Symbol;Acc:HGNC:29328]	-1.77935	2.40782e-06
1053	ENSG00000102144	PGK1	phosphoglycerate kinase 1 [Source:HGNC Symbol;Acc:HGNC:8896]	2.03402	2.44384e-06
1054	ENSG00000183395	PMCH	pro-melanin concentrating hormone [Source:HGNC Symbol;Acc:HGNC:9109]	-3.61585	2.50259e-06
1055	ENSG00000136026	CKAP4	cytoskeleton associated protein 4 [Source:NCBI gene;Acc:10970]	1.72439	2.52821e-06
1056	ENSG00000198625	MDM4	MDM4, p53 regulator [Source:HGNC Symbol;Acc:HGNC:6974]	-1.61744	2.52821e-06
1057	ENSG00000139112	GABARAPL1	GABA type A receptor associated protein like 1 [Source:HGNC Symbol;Acc:HGNC:4068]	-1.66515	2.53237e-06
1058	ENSG00000109881	CCDC34	coiled-coil domain containing 34 [Source:HGNC Symbol;Acc:HGNC:25079]	2.61905	2.57443e-06
1059	ENSG00000021300	PLEKHB1	pleckstrin homology domain containing B1 [Source:HGNC Symbol;Acc:HGNC:19079]	-1.87832	2.60878e-06
1060	ENSG00000196954	CASP4	caspase 4 [Source:HGNC Symbol;Acc:HGNC:1505]	-1.53891	2.61611e-06
1061	ENSG00000143942	CHAC2	ChaC cation transport regulator homolog 2 [Source:HGNC Symbol;Acc:HGNC:32363]	2.43782	2.62167e-06
1062	ENSG00000040275	SPDL1	spindle apparatus coiled-coil protein 1 [Source:HGNC Symbol;Acc:HGNC:26010]	1.75277	2.63756e-06
1063	ENSG00000110429	FBXO3	F-box protein 3 [Source:HGNC Symbol;Acc:HGNC:13582]	-1.53012	2.64236e-06
1064	ENSG00000174255	ZNF80	zinc finger protein 80 [Source:HGNC Symbol;Acc:HGNC:13155]	-2.89283	2.64236e-06
1065	ENSG00000162636	FAM102B	family with sequence similarity 102 member B [Source:HGNC Symbol;Acc:HGNC:27637]	-2.15981	2.66349e-06
1066	ENSG00000106404	CLDN15	claudin 15 [Source:HGNC Symbol;Acc:HGNC:2036]	-1.71275	2.66979e-06
1067	ENSG00000187742	SECISBP2	SECIS binding protein 2 [Source:HGNC Symbol;Acc:HGNC:30972]	-1.44878	2.69758e-06
1068	ENSG00000131398	KCNC3	potassium voltage-gated channel subfamily C member 3 [Source:HGNC Symbol;Acc:HGNC:6235]	2.26	2.75984e-06
1069	ENSG00000149476	TKFC	triokinase and FMN cyclase [Source:HGNC Symbol;Acc:HGNC:24552]	1.75331	2.78401e-06
1070	ENSG00000166398	KIAA0355	KIAA0355 [Source:HGNC Symbol;Acc:HGNC:29016]	-1.60884	2.85804e-06
1071	ENSG00000138442	WDR12	WD repeat domain 12 [Source:HGNC Symbol;Acc:HGNC:14098]	1.6916	2.88941e-06
1072	ENSG00000157796	WDR19	WD repeat domain 19 [Source:HGNC Symbol;Acc:HGNC:18340]	-1.67879	2.8905e-06
1073	ENSG00000145020	AMT	aminomethyltransferase [Source:HGNC Symbol;Acc:HGNC:473]	-3.16398	2.89449e-06
1074	ENSG00000173575	CHD2	chromodomain helicase DNA binding protein 2 [Source:HGNC Symbol;Acc:HGNC:1917]	-2.24714	2.97284e-06
1075	ENSG00000131378	RFTN1	raftlin, lipid raft linker 1 [Source:HGNC Symbol;Acc:HGNC:30278]	1.73023	3.03823e-06
1076	ENSG00000196739	COL27A1	collagen type XXVII alpha 1 chain [Source:HGNC Symbol;Acc:HGNC:22986]	2.63732	3.0458e-06
1077	ENSG00000146826	C7orf43	chromosome 7 open reading frame 43 [Source:HGNC Symbol;Acc:HGNC:25604]	-1.6913	3.18552e-06
1078	ENSG00000106305	AIMP2	aminoacyl tRNA synthetase complex interacting multifunctional protein 2 [Source:HGNC Symbol;Acc:HGNC:20609]	1.6995	3.22463e-06
1079	ENSG00000154642	C21orf91	chromosome 21 open reading frame 91 [Source:HGNC Symbol;Acc:HGNC:16459]	-1.82455	3.26177e-06
1080	ENSG00000123472	ATPAF1	ATP synthase mitochondrial F1 complex assembly factor 1 [Source:HGNC Symbol;Acc:HGNC:18803]	1.81559	3.35157e-06
1081	ENSG00000149925	ALDOA	aldolase, fructose-bisphosphate A [Source:HGNC Symbol;Acc:HGNC:414]	1.99943	3.386e-06
1082	ENSG00000165916	PSMC3	proteasome 26S subunit, ATPase 3 [Source:HGNC Symbol;Acc:HGNC:9549]	1.518	3.50975e-06
1083	ENSG00000158109	TPRG1L	tumor protein p63 regulated 1 like [Source:HGNC Symbol;Acc:HGNC:27007]	-1.50428	3.51067e-06
1084	ENSG00000143878	RHOB	ras homolog family member B [Source:HGNC Symbol;Acc:HGNC:668]	2.77248	3.5154e-06
1085	ENSG00000104611	SH2D4A	SH2 domain containing 4A [Source:HGNC Symbol;Acc:HGNC:26102]	3.56375	3.56152e-06
1086	ENSG00000163170	BOLA3	bolA family member 3 [Source:HGNC Symbol;Acc:HGNC:24415]	2.18474	3.56814e-06
1087	ENSG00000174652	ZNF266	zinc finger protein 266 [Source:HGNC Symbol;Acc:HGNC:13059]	-1.74977	3.58184e-06
1088	ENSG00000189060	H1F0	H1 histone family member 0 [Source:HGNC Symbol;Acc:HGNC:4714]	3.31506	3.64354e-06
1089	ENSG00000106268	NUDT1	nudix hydrolase 1 [Source:HGNC Symbol;Acc:HGNC:8048]	1.67363	3.69409e-06
1090	ENSG00000088882	CPXM1	carboxypeptidase X, M14 family member 1 [Source:HGNC Symbol;Acc:HGNC:15771]	4.30007	3.70017e-06
1091	ENSG00000163635	ATXN7	ataxin 7 [Source:HGNC Symbol;Acc:HGNC:10560]	-1.61229	3.72477e-06
1092	ENSG00000243989	ACY1	aminoacylase 1 [Source:HGNC Symbol;Acc:HGNC:177]	2.22536	3.73945e-06
1093	ENSG00000164828	SUN1	Sad1 and UNC84 domain containing 1 [Source:HGNC Symbol;Acc:HGNC:18587]	-1.41421	3.82263e-06
1094	ENSG00000138363	ATIC	5-aminoimidazole-4-carboxamide ribonucleotide formyltransferase/IMP cyclohydrolase [Source:HGNC Symbol;Acc:HGNC:794]	1.57736	3.8274e-06
1095	ENSG00000138303	ASCC1	activating signal cointegrator 1 complex subunit 1 [Source:HGNC Symbol;Acc:HGNC:24268]	1.61764	3.85458e-06
1096	ENSG00000113643	RARS	arginyl-tRNA synthetase [Source:HGNC Symbol;Acc:HGNC:9870]	1.41506	3.90418e-06
1097	ENSG00000127399	LRRC61	leucine rich repeat containing 61 [Source:HGNC Symbol;Acc:HGNC:21704]	1.8617	3.90499e-06
1098	ENSG00000182199	SHMT2	serine hydroxymethyltransferase 2 [Source:HGNC Symbol;Acc:HGNC:10852]	1.92279	4.02788e-06
1099	ENSG00000105948	TTC26	tetratricopeptide repeat domain 26 [Source:HGNC Symbol;Acc:HGNC:21882]	2.74692	4.07008e-06
1100	ENSG00000049541	RFC2	replication factor C subunit 2 [Source:HGNC Symbol;Acc:HGNC:9970]	1.71597	4.13745e-06
1101	ENSG00000175792	RUVBL1	RuvB like AAA ATPase 1 [Source:HGNC Symbol;Acc:HGNC:10474]	1.88467	4.21199e-06
1102	ENSG00000132424	PNISR	PNN interacting serine and arginine rich protein [Source:HGNC Symbol;Acc:HGNC:21222]	-1.78818	4.22403e-06
1103	ENSG00000106123	EPHB6	EPH receptor B6 [Source:HGNC Symbol;Acc:HGNC:3396]	-2.27869	4.2324e-06
1104	ENSG00000196233	LCOR	ligand dependent nuclear receptor corepressor [Source:HGNC Symbol;Acc:HGNC:29503]	-1.58962	4.3851e-06
1105	ENSG00000116106	EPHA4	EPH receptor A4 [Source:HGNC Symbol;Acc:HGNC:3388]	-3.14007	4.3851e-06
1106	ENSG00000010295	IFFO1	intermediate filament family orphan 1 [Source:HGNC Symbol;Acc:HGNC:24970]	-1.7936	4.40268e-06
1107	ENSG00000074800	ENO1	enolase 1 [Source:HGNC Symbol;Acc:HGNC:3350]	2.08615	4.47231e-06
1108	ENSG00000100902	PSMA6	proteasome subunit alpha 6 [Source:HGNC Symbol;Acc:HGNC:9535]	1.63695	4.51271e-06
1109	ENSG00000163728	TTC14	tetratricopeptide repeat domain 14 [Source:HGNC Symbol;Acc:HGNC:24697]	-1.5621	4.53745e-06
1110	ENSG00000235750	KIAA0040	KIAA0040 [Source:HGNC Symbol;Acc:HGNC:28950]	-1.79087	4.70968e-06
1111	ENSG00000173991	TCAP	titin-cap [Source:HGNC Symbol;Acc:HGNC:11610]	-2.77882	4.79917e-06
1112	ENSG00000163606	CD200R1	CD200 receptor 1 [Source:HGNC Symbol;Acc:HGNC:24235]	-2.81487	4.86866e-06
1113	ENSG00000255987	TOMM20P2	TOMM20 pseudogene 2 [Source:HGNC Symbol;Acc:HGNC:50519]	-2.66745	4.90019e-06
1114	ENSG00000155660	PDIA4	protein disulfide isomerase family A member 4 [Source:HGNC Symbol;Acc:HGNC:30167]	1.43855	5.15592e-06
1115	ENSG00000188677	PARVB	parvin beta [Source:HGNC Symbol;Acc:HGNC:14653]	2.04827	5.24849e-06
1116	ENSG00000014641	MDH1	malate dehydrogenase 1 [Source:HGNC Symbol;Acc:HGNC:6970]	1.68078	5.27278e-06
1117	ENSG00000173917	HOXB2	homeobox B2 [Source:HGNC Symbol;Acc:HGNC:5113]	-1.65407	5.27278e-06
1118	ENSG00000135945	REV1	REV1, DNA directed polymerase [Source:HGNC Symbol;Acc:HGNC:14060]	-1.55644	5.2829e-06
1119	ENSG00000198130	HIBCH	3-hydroxyisobutyryl-CoA hydrolase [Source:HGNC Symbol;Acc:HGNC:4908]	1.73338	5.37094e-06
1120	ENSG00000121671	CRY2	cryptochrome circadian regulator 2 [Source:HGNC Symbol;Acc:HGNC:2385]	-1.62612	5.59789e-06
1121	ENSG00000130449	ZSWIM6	zinc finger SWIM-type containing 6 [Source:HGNC Symbol;Acc:HGNC:29316]	-2.09531	5.6208e-06
1122	ENSG00000137078	SIT1	signaling threshold regulating transmembrane adaptor 1 [Source:HGNC Symbol;Acc:HGNC:17710]	1.4756	5.62337e-06
1123	ENSG00000147155	EBP	EBP, cholestenol delta-isomerase [Source:HGNC Symbol;Acc:HGNC:3133]	1.54004	5.70905e-06
1124	ENSG00000284773	AC114490.3	novel protein	-2.87033	5.79101e-06
1125	ENSG00000067057	PFKP	phosphofructokinase, platelet [Source:HGNC Symbol;Acc:HGNC:8878]	1.82125	5.79861e-06
1126	ENSG00000108175	ZMIZ1	zinc finger MIZ-type containing 1 [Source:HGNC Symbol;Acc:HGNC:16493]	1.75752	5.8473e-06
1127	ENSG00000198400	NTRK1	neurotrophic receptor tyrosine kinase 1 [Source:HGNC Symbol;Acc:HGNC:8031]	2.907	5.91087e-06
1128	ENSG00000256223	ZNF10	zinc finger protein 10 [Source:HGNC Symbol;Acc:HGNC:12879]	-2.17517	5.96077e-06
1129	ENSG00000105662	CRTC1	CREB regulated transcription coactivator 1 [Source:HGNC Symbol;Acc:HGNC:16062]	-1.78792	5.98917e-06
1130	ENSG00000100298	APOBEC3H	apolipoprotein B mRNA editing enzyme catalytic subunit 3H [Source:HGNC Symbol;Acc:HGNC:24100]	3.59485	6.02392e-06
1131	ENSG00000122417	ODF2L	outer dense fiber of sperm tails 2 like [Source:HGNC Symbol;Acc:HGNC:29225]	-1.65878	6.09908e-06
1132	ENSG00000164951	PDP1	pyruvate dehyrogenase phosphatase catalytic subunit 1 [Source:HGNC Symbol;Acc:HGNC:9279]	-1.67771	6.09908e-06
1133	ENSG00000163961	RNF168	ring finger protein 168 [Source:HGNC Symbol;Acc:HGNC:26661]	-1.6009	6.13637e-06
1134	ENSG00000113369	ARRDC3	arrestin domain containing 3 [Source:HGNC Symbol;Acc:HGNC:29263]	-2.41421	6.14622e-06
1135	ENSG00000155428	TRIM74	tripartite motif containing 74 [Source:HGNC Symbol;Acc:HGNC:17453]	-2.92873	6.34111e-06
1136	ENSG00000155657	TTN	titin [Source:HGNC Symbol;Acc:HGNC:12403]	-2.81368	6.34664e-06
1137	ENSG00000100522	GNPNAT1	glucosamine-phosphate N-acetyltransferase 1 [Source:HGNC Symbol;Acc:HGNC:19980]	1.57616	6.4455e-06
1138	ENSG00000141582	CBX4	chromobox 4 [Source:HGNC Symbol;Acc:HGNC:1554]	-1.82277	6.60321e-06
1139	ENSG00000175309	PHYKPL	5-phosphohydroxy-L-lysine phospho-lyase [Source:HGNC Symbol;Acc:HGNC:28249]	-1.50937	6.61328e-06
1140	ENSG00000165704	HPRT1	hypoxanthine phosphoribosyltransferase 1 [Source:HGNC Symbol;Acc:HGNC:5157]	1.46627	6.62479e-06
1141	ENSG00000185278	ZBTB37	zinc finger and BTB domain containing 37 [Source:HGNC Symbol;Acc:HGNC:28365]	-1.61684	6.64343e-06
1142	ENSG00000077984	CST7	cystatin F [Source:HGNC Symbol;Acc:HGNC:2479]	1.63129	6.69179e-06
1143	ENSG00000154930	ACSS1	acyl-CoA synthetase short chain family member 1 [Source:HGNC Symbol;Acc:HGNC:16091]	-1.62445	6.75169e-06
1144	ENSG00000019485	PRDM11	PR/SET domain 11 [Source:HGNC Symbol;Acc:HGNC:13996]	-2.11803	6.83755e-06
1145	ENSG00000166886	NAB2	NGFI-A binding protein 2 [Source:HGNC Symbol;Acc:HGNC:7627]	1.78166	6.84299e-06
1146	ENSG00000138430	OLA1	Obg like ATPase 1 [Source:HGNC Symbol;Acc:HGNC:28833]	1.41507	6.88546e-06
1147	ENSG00000182253	SYNM	synemin [Source:HGNC Symbol;Acc:HGNC:24466]	-3.29688	6.9131e-06
1148	ENSG00000144736	SHQ1	SHQ1, H/ACA ribonucleoprotein assembly factor [Source:HGNC Symbol;Acc:HGNC:25543]	1.62201	6.9131e-06
1149	ENSG00000053524	MCF2L2	MCF.2 cell line derived transforming sequence-like 2 [Source:HGNC Symbol;Acc:HGNC:30319]	-2.17418	6.91501e-06
1150	ENSG00000136044	APPL2	adaptor protein, phosphotyrosine interacting with PH domain and leucine zipper 2 [Source:HGNC Symbol;Acc:HGNC:18242]	-1.635	6.91778e-06
1151	ENSG00000154839	SKA1	spindle and kinetochore associated complex subunit 1 [Source:HGNC Symbol;Acc:HGNC:28109]	3.91	6.94675e-06
1152	ENSG00000185697	MYBL1	MYB proto-oncogene like 1 [Source:HGNC Symbol;Acc:HGNC:7547]	-2.38369	6.94675e-06
1153	ENSG00000125875	TBC1D20	TBC1 domain family member 20 [Source:HGNC Symbol;Acc:HGNC:16133]	-1.45831	7.04957e-06
1154	ENSG00000158201	ABHD3	abhydrolase domain containing 3 [Source:HGNC Symbol;Acc:HGNC:18718]	-1.68913	7.09648e-06
1155	ENSG00000108561	C1QBP	complement C1q binding protein [Source:HGNC Symbol;Acc:HGNC:1243]	1.62267	7.51886e-06
1156	ENSG00000106829	TLE4	TLE family member 4, transcriptional corepressor [Source:HGNC Symbol;Acc:HGNC:11840]	-1.65258	7.57289e-06
1157	ENSG00000116191	RALGPS2	Ral GEF with PH domain and SH3 binding motif 2 [Source:HGNC Symbol;Acc:HGNC:30279]	-2.76382	7.71432e-06
1158	ENSG00000005189	REXO5	RNA exonuclease 5 [Source:HGNC Symbol;Acc:HGNC:24661]	3.96386	7.76879e-06
1159	ENSG00000112486	CCR6	C-C motif chemokine receptor 6 [Source:HGNC Symbol;Acc:HGNC:1607]	-2.13496	7.8349e-06
1160	ENSG00000132376	INPP5K	inositol polyphosphate-5-phosphatase K [Source:HGNC Symbol;Acc:HGNC:33882]	-1.47451	7.89068e-06
1161	ENSG00000143924	EML4	EMAP like 4 [Source:HGNC Symbol;Acc:HGNC:1316]	-1.69107	8.00974e-06
1162	ENSG00000275045	GTF2H2	general transcription factor IIH subunit 2 [Source:HGNC Symbol;Acc:HGNC:4656]	3.28	8.17501e-06
1163	ENSG00000135776	ABCB10	ATP binding cassette subfamily B member 10 [Source:HGNC Symbol;Acc:HGNC:41]	1.54	8.2075e-06
1164	ENSG00000253729	PRKDC	protein kinase, DNA-activated, catalytic subunit [Source:HGNC Symbol;Acc:HGNC:9413]	1.85535	8.33284e-06
1165	ENSG00000172183	ISG20	interferon stimulated exonuclease gene 20 [Source:HGNC Symbol;Acc:HGNC:6130]	-1.59896	8.36808e-06
1166	ENSG00000011523	CEP68	centrosomal protein 68 [Source:HGNC Symbol;Acc:HGNC:29076]	-1.5755	8.41291e-06
1167	ENSG00000007402	CACNA2D2	calcium voltage-gated channel auxiliary subunit alpha2delta 2 [Source:HGNC Symbol;Acc:HGNC:1400]	-2.76882	8.41291e-06
1168	ENSG00000118961	LDAH	lipid droplet associated hydrolase [Source:HGNC Symbol;Acc:HGNC:26145]	1.75409	8.45268e-06
1169	ENSG00000197157	SND1	staphylococcal nuclease and tudor domain containing 1 [Source:HGNC Symbol;Acc:HGNC:30646]	1.66886	8.45268e-06
1170	ENSG00000160058	BSDC1	BSD domain containing 1 [Source:HGNC Symbol;Acc:HGNC:25501]	-1.45653	8.46998e-06
1171	ENSG00000174282	ZBTB4	zinc finger and BTB domain containing 4 [Source:HGNC Symbol;Acc:HGNC:23847]	-1.51321	8.57855e-06
1172	ENSG00000283868	ZBTB4	zinc finger and BTB domain containing 4 [Source:HGNC Symbol;Acc:HGNC:23847]	-1.51321	8.57855e-06
1173	ENSG00000132963	POMP	proteasome maturation protein [Source:HGNC Symbol;Acc:HGNC:20330]	1.4554	8.66394e-06
1174	ENSG00000126602	TRAP1	TNF receptor associated protein 1 [Source:HGNC Symbol;Acc:HGNC:16264]	1.59148	8.71611e-06
1175	ENSG00000197442	MAP3K5	mitogen-activated protein kinase kinase kinase 5 [Source:HGNC Symbol;Acc:HGNC:6857]	-1.4937	8.77763e-06
1176	ENSG00000138758	2011-09-01	septin 11 [Source:HGNC Symbol;Acc:HGNC:25589]	1.69211	8.84411e-06
1177	ENSG00000131002	TXLNGY	taxilin gamma pseudogene, Y-linked [Source:HGNC Symbol;Acc:HGNC:18473]	-1.47491	8.89384e-06
1178	ENSG00000186166	CCDC84	coiled-coil domain containing 84 [Source:HGNC Symbol;Acc:HGNC:30460]	-1.65094	8.94052e-06
1179	ENSG00000280975	CCDC84	coiled-coil domain containing 84 [Source:HGNC Symbol;Acc:HGNC:30460]	-1.65094	8.94052e-06
1180	ENSG00000101082	SLA2	Src like adaptor 2 [Source:HGNC Symbol;Acc:HGNC:17329]	1.94916	8.94968e-06
1181	ENSG00000176974	SHMT1	serine hydroxymethyltransferase 1 [Source:HGNC Symbol;Acc:HGNC:10850]	1.70066	8.97932e-06
1182	ENSG00000181649	PHLDA2	pleckstrin homology like domain family A member 2 [Source:HGNC Symbol;Acc:HGNC:12385]	2.86042	8.99672e-06
1183	ENSG00000175155	YPEL2	yippee like 2 [Source:HGNC Symbol;Acc:HGNC:18326]	-1.82713	9.14237e-06
1184	ENSG00000172009	THOP1	thimet oligopeptidase 1 [Source:HGNC Symbol;Acc:HGNC:11793]	1.43349	9.14503e-06
1185	ENSG00000151465	CDC123	cell division cycle 123 [Source:HGNC Symbol;Acc:HGNC:16827]	1.38723	9.22048e-06
1186	ENSG00000110876	SELPLG	selectin P ligand [Source:HGNC Symbol;Acc:HGNC:10722]	-1.90203	9.24764e-06
1187	ENSG00000126067	PSMB2	proteasome subunit beta 2 [Source:HGNC Symbol;Acc:HGNC:9539]	1.40404	9.28739e-06
1188	ENSG00000141655	TNFRSF11A	TNF receptor superfamily member 11a [Source:HGNC Symbol;Acc:HGNC:11908]	2.12154	9.50449e-06
1189	ENSG00000160310	PRMT2	protein arginine methyltransferase 2 [Source:HGNC Symbol;Acc:HGNC:5186]	-1.51315	9.55939e-06
1190	ENSG00000174547	MRPL11	mitochondrial ribosomal protein L11 [Source:HGNC Symbol;Acc:HGNC:14042]	1.63566	9.56592e-06
1191	ENSG00000197635	DPP4	dipeptidyl peptidase 4 [Source:HGNC Symbol;Acc:HGNC:3009]	-2.03931	9.67247e-06
1192	ENSG00000180376	CCDC66	coiled-coil domain containing 66 [Source:HGNC Symbol;Acc:HGNC:27709]	-1.60015	9.69117e-06
1193	ENSG00000128881	TTBK2	tau tubulin kinase 2 [Source:HGNC Symbol;Acc:HGNC:19141]	-1.79815	9.80396e-06
1194	ENSG00000140471	LINS1	lines homolog 1 [Source:HGNC Symbol;Acc:HGNC:30922]	-1.57108	9.83865e-06
1195	ENSG00000125772	GPCPD1	glycerophosphocholine phosphodiesterase 1 [Source:HGNC Symbol;Acc:HGNC:26957]	-1.46894	9.8519e-06
1196	ENSG00000132436	FIGNL1	fidgetin like 1 [Source:HGNC Symbol;Acc:HGNC:13286]	1.87222	9.96356e-06
1197	ENSG00000164051	CCDC51	coiled-coil domain containing 51 [Source:HGNC Symbol;Acc:HGNC:25714]	1.92732	9.96356e-06
1198	ENSG00000151883	PARP8	poly(ADP-ribose) polymerase family member 8 [Source:HGNC Symbol;Acc:HGNC:26124]	-1.61183	1.00845e-05
1199	ENSG00000130703	OSBPL2	oxysterol binding protein like 2 [Source:HGNC Symbol;Acc:HGNC:15761]	-1.45156	1.02399e-05
1200	ENSG00000116459	ATP5PB	ATP synthase peripheral stalk-membrane subunit b [Source:HGNC Symbol;Acc:HGNC:840]	1.47216	1.02565e-05
1201	ENSG00000172292	CERS6	ceramide synthase 6 [Source:HGNC Symbol;Acc:HGNC:23826]	1.98567	1.0371e-05
1202	ENSG00000175662	TOM1L2	target of myb1 like 2 membrane trafficking protein [Source:HGNC Symbol;Acc:HGNC:11984]	-1.59533	1.03802e-05
1203	ENSG00000165501	LRR1	leucine rich repeat protein 1 [Source:HGNC Symbol;Acc:HGNC:19742]	1.74187	1.05103e-05
1204	ENSG00000115232	ITGA4	integrin subunit alpha 4 [Source:HGNC Symbol;Acc:HGNC:6140]	-1.94522	1.07447e-05
1205	ENSG00000197183	NOL4L	nucleolar protein 4 like [Source:HGNC Symbol;Acc:HGNC:16106]	-1.67492	1.08401e-05
1206	ENSG00000213930	GALT	galactose-1-phosphate uridylyltransferase [Source:HGNC Symbol;Acc:HGNC:4135]	-1.69712	1.09435e-05
1207	ENSG00000074201	CLNS1A	chloride nucleotide-sensitive channel 1A [Source:HGNC Symbol;Acc:HGNC:2080]	1.38558	1.09829e-05
1208	ENSG00000104812	GYS1	glycogen synthase 1 [Source:HGNC Symbol;Acc:HGNC:4706]	1.5308	1.10159e-05
1209	ENSG00000152990	ADGRA3	adhesion G protein-coupled receptor A3 [Source:HGNC Symbol;Acc:HGNC:13839]	2.80675	1.11001e-05
1210	ENSG00000138311	ZNF365	zinc finger protein 365 [Source:HGNC Symbol;Acc:HGNC:18194]	-2.81811	1.11959e-05
1211	ENSG00000174080	CTSF	cathepsin F [Source:HGNC Symbol;Acc:HGNC:2531]	-2.5051	1.12543e-05
1212	ENSG00000205413	SAMD9	sterile alpha motif domain containing 9 [Source:HGNC Symbol;Acc:HGNC:1348]	-2.13173	1.12687e-05
1213	ENSG00000159256	MORC3	MORC family CW-type zinc finger 3 [Source:HGNC Symbol;Acc:HGNC:23572]	-1.54248	1.13414e-05
1214	ENSG00000283589	GOLGA8N	golgin A8 family member N [Source:HGNC Symbol;Acc:HGNC:44405]	-2.94044	1.15323e-05
1215	ENSG00000174136	RGMB	repulsive guidance molecule BMP co-receptor b [Source:HGNC Symbol;Acc:HGNC:26896]	-2.0267	1.16936e-05
1216	ENSG00000255185	PDXDC2P	pyridoxal dependent decarboxylase domain containing 2, pseudogene [Source:HGNC Symbol;Acc:HGNC:27559]	-2.28588	1.18842e-05
1217	ENSG00000198933	TBKBP1	TBK1 binding protein 1 [Source:HGNC Symbol;Acc:HGNC:30140]	1.54397	1.18915e-05
1218	ENSG00000105810	CDK6	cyclin dependent kinase 6 [Source:HGNC Symbol;Acc:HGNC:1777]	1.72362	1.20253e-05
1219	ENSG00000198964	SGMS1	sphingomyelin synthase 1 [Source:HGNC Symbol;Acc:HGNC:29799]	-1.82906	1.21132e-05
1220	ENSG00000136810	TXN	thioredoxin [Source:HGNC Symbol;Acc:HGNC:12435]	2.11182	1.21493e-05
1221	ENSG00000075239	ACAT1	acetyl-CoA acetyltransferase 1 [Source:HGNC Symbol;Acc:HGNC:93]	1.8809	1.21874e-05
1222	ENSG00000075240	GRAMD4	GRAM domain containing 4 [Source:HGNC Symbol;Acc:HGNC:29113]	1.62218	1.21874e-05
1223	ENSG00000236237	LTB	lymphotoxin beta [Source:HGNC Symbol;Acc:HGNC:6711]	-1.70984	1.22114e-05
1224	ENSG00000231314	LTB	lymphotoxin beta [Source:HGNC Symbol;Acc:HGNC:6711]	-1.70984	1.22114e-05
1225	ENSG00000236925	LTB	lymphotoxin beta [Source:HGNC Symbol;Acc:HGNC:6711]	-1.70984	1.22114e-05
1226	ENSG00000238114	LTB	lymphotoxin beta [Source:HGNC Symbol;Acc:HGNC:6711]	-1.70984	1.22114e-05
1227	ENSG00000124942	AHNAK	AHNAK nucleoprotein [Source:HGNC Symbol;Acc:HGNC:347]	-2.3903	1.22983e-05
1228	ENSG00000179091	CYC1	cytochrome c1 [Source:HGNC Symbol;Acc:HGNC:2579]	1.38662	1.23094e-05
1229	ENSG00000143167	GPA33	glycoprotein A33 [Source:HGNC Symbol;Acc:HGNC:4445]	-3.5192	1.24428e-05
1230	ENSG00000206437	LTB	lymphotoxin beta [Source:HGNC Symbol;Acc:HGNC:6711]	-1.70984	1.28016e-05
1231	ENSG00000223448	LTB	lymphotoxin beta [Source:HGNC Symbol;Acc:HGNC:6711]	-1.70984	1.28016e-05
1232	ENSG00000204487	LTB	lymphotoxin beta [Source:HGNC Symbol;Acc:HGNC:6711]	-1.70984	1.28016e-05
1233	ENSG00000137193	PIM1	Pim-1 proto-oncogene, serine/threonine kinase [Source:HGNC Symbol;Acc:HGNC:8986]	-1.95543	1.29028e-05
1234	ENSG00000158321	AUTS2	AUTS2, activator of transcription and developmental regulator [Source:HGNC Symbol;Acc:HGNC:14262]	-2.93781	1.29028e-05
1235	ENSG00000198467	TPM2	tropomyosin 2 [Source:HGNC Symbol;Acc:HGNC:12011]	-2.89572	1.29717e-05
1236	ENSG00000091127	PUS7	pseudouridine synthase 7 [Source:HGNC Symbol;Acc:HGNC:26033]	1.77871	1.33086e-05
1237	ENSG00000167721	TSR1	TSR1, ribosome maturation factor [Source:HGNC Symbol;Acc:HGNC:25542]	1.37028	1.34152e-05
1238	ENSG00000196187	TMEM63A	transmembrane protein 63A [Source:HGNC Symbol;Acc:HGNC:29118]	-1.62261	1.34362e-05
1239	ENSG00000265972	TXNIP	thioredoxin interacting protein [Source:HGNC Symbol;Acc:HGNC:16952]	-1.92924	1.34949e-05
1240	ENSG00000120093	HOXB3	homeobox B3 [Source:HGNC Symbol;Acc:HGNC:5114]	-2.38828	1.36238e-05
1241	ENSG00000132359	RAP1GAP2	RAP1 GTPase activating protein 2 [Source:HGNC Symbol;Acc:HGNC:29176]	-2.52138	1.36489e-05
1242	ENSG00000197948	FCHSD1	FCH and double SH3 domains 1 [Source:HGNC Symbol;Acc:HGNC:25463]	-1.55694	1.36527e-05
1243	ENSG00000163344	PMVK	phosphomevalonate kinase [Source:HGNC Symbol;Acc:HGNC:9141]	1.5579	1.36928e-05
1244	ENSG00000184489	PTP4A3	protein tyrosine phosphatase type IVA, member 3 [Source:HGNC Symbol;Acc:HGNC:9636]	1.93786	1.37294e-05
1245	ENSG00000101347	SAMHD1	SAM and HD domain containing deoxynucleoside triphosphate triphosphohydrolase 1 [Source:HGNC Symbol;Acc:HGNC:15925]	-1.76895	1.38528e-05
1246	ENSG00000119203	CPSF3	cleavage and polyadenylation specific factor 3 [Source:HGNC Symbol;Acc:HGNC:2326]	1.46354	1.39331e-05
1247	ENSG00000071073	MGAT4A	alpha-1,3-mannosyl-glycoprotein 4-beta-N-acetylglucosaminyltransferase A [Source:HGNC Symbol;Acc:HGNC:7047]	-1.66415	1.42606e-05
1248	ENSG00000226232	NPIPB14P	nuclear pore complex interacting protein family member B14, pseudogene [Source:HGNC Symbol;Acc:HGNC:41990]	-2.31004	1.43187e-05
1249	ENSG00000197857	ZNF44	zinc finger protein 44 [Source:HGNC Symbol;Acc:HGNC:13110]	-1.77679	1.43187e-05
1250	ENSG00000115009	CCL20	C-C motif chemokine ligand 20 [Source:HGNC Symbol;Acc:HGNC:10619]	2.25069	1.44485e-05
1251	ENSG00000283510	INO80D	INO80 complex subunit D [Source:HGNC Symbol;Acc:HGNC:25997]	-1.56829	1.46827e-05
1252	ENSG00000114933	INO80D	INO80 complex subunit D [Source:HGNC Symbol;Acc:HGNC:25997]	-1.56829	1.46896e-05
1253	ENSG00000040531	CTNS	cystinosin, lysosomal cystine transporter [Source:HGNC Symbol;Acc:HGNC:2518]	1.81393	1.47641e-05
1254	ENSG00000164056	SPRY1	sprouty RTK signaling antagonist 1 [Source:HGNC Symbol;Acc:HGNC:11269]	2.77898	1.4767e-05
1255	ENSG00000131797	CLUHP3	clustered mitochondria homolog pseudogene 3 [Source:HGNC Symbol;Acc:HGNC:28447]	-1.99629	1.4769e-05
1256	ENSG00000188229	TUBB4B	tubulin beta 4B class IVb [Source:HGNC Symbol;Acc:HGNC:20771]	1.71657	1.47741e-05
1257	ENSG00000065150	IPO5	importin 5 [Source:HGNC Symbol;Acc:HGNC:6402]	1.73831	1.4821e-05
1258	ENSG00000116237	ICMT	isoprenylcysteine carboxyl methyltransferase [Source:HGNC Symbol;Acc:HGNC:5350]	1.4626	1.4962e-05
1259	ENSG00000127922	SEM1	SEM1, 26S proteasome complex subunit [Source:HGNC Symbol;Acc:HGNC:10845]	1.49943	1.49671e-05
1260	ENSG00000142065	ZFP14	ZFP14 zinc finger protein [Source:HGNC Symbol;Acc:HGNC:29312]	-2.25967	1.50095e-05
1261	ENSG00000240972	MIF	macrophage migration inhibitory factor [Source:HGNC Symbol;Acc:HGNC:7097]	1.73192	1.5211e-05
1262	ENSG00000110777	POU2AF1	POU class 2 associating factor 1 [Source:HGNC Symbol;Acc:HGNC:9211]	2.18083	1.53734e-05
1263	ENSG00000158717	RNF166	ring finger protein 166 [Source:HGNC Symbol;Acc:HGNC:28856]	-1.69652	1.54361e-05
1264	ENSG00000115738	ID2	inhibitor of DNA binding 2 [Source:HGNC Symbol;Acc:HGNC:5361]	1.63319	1.55364e-05
1265	ENSG00000179583	CIITA	class II major histocompatibility complex transactivator [Source:HGNC Symbol;Acc:HGNC:7067]	-1.83342	1.59654e-05
1266	ENSG00000197279	ZNF165	zinc finger protein 165 [Source:HGNC Symbol;Acc:HGNC:12953]	2.49796	1.5989e-05
1267	ENSG00000284491	THSD8	thrombospondin type 1 domain containing 8 [Source:HGNC Symbol;Acc:HGNC:53785]	3.2876	1.61934e-05
1268	ENSG00000135469	COQ10A	coenzyme Q10A [Source:HGNC Symbol;Acc:HGNC:26515]	-1.8576	1.6223e-05
1269	ENSG00000187531	SIRT7	sirtuin 7 [Source:HGNC Symbol;Acc:HGNC:14935]	-1.40882	1.64094e-05
1270	ENSG00000163814	CDCP1	CUB domain containing protein 1 [Source:HGNC Symbol;Acc:HGNC:24357]	2.88234	1.64198e-05
1271	ENSG00000089775	ZBTB25	zinc finger and BTB domain containing 25 [Source:HGNC Symbol;Acc:HGNC:13112]	-1.46665	1.6643e-05
1272	ENSG00000185745	IFIT1	interferon induced protein with tetratricopeptide repeats 1 [Source:HGNC Symbol;Acc:HGNC:5407]	-2.77783	1.66669e-05
1273	ENSG00000166619	BLCAP	BLCAP, apoptosis inducing factor [Source:HGNC Symbol;Acc:HGNC:1055]	-1.48645	1.67039e-05
1274	ENSG00000084774	CAD	carbamoyl-phosphate synthetase 2, aspartate transcarbamylase, and dihydroorotase [Source:HGNC Symbol;Acc:HGNC:1424]	1.61614	1.68403e-05
1275	ENSG00000215440	NPEPL1	aminopeptidase like 1 [Source:HGNC Symbol;Acc:HGNC:16244]	-1.63413	1.6841e-05
1276	ENSG00000151503	NCAPD3	non-SMC condensin II complex subunit D3 [Source:HGNC Symbol;Acc:HGNC:28952]	1.39501	1.71553e-05
1277	ENSG00000121101	TEX14	testis expressed 14, intercellular bridge forming factor [Source:HGNC Symbol;Acc:HGNC:11737]	-3.03251	1.71553e-05
1278	ENSG00000213203	GIMAP1	GTPase, IMAP family member 1 [Source:HGNC Symbol;Acc:HGNC:23237]	-1.80621	1.72775e-05
1279	ENSG00000135476	ESPL1	extra spindle pole bodies like 1, separase [Source:HGNC Symbol;Acc:HGNC:16856]	2.2789	1.72926e-05
1280	ENSG00000278613	NAIP	NLR family apoptosis inhibitory protein [Source:HGNC Symbol;Acc:HGNC:7634]	-2.2486	1.72951e-05
1281	ENSG00000284981	AC093668.3	uroplakin 3B like 2 [Source:NCBI gene;Acc:107983993]	-1.94438	1.73139e-05
1282	ENSG00000166582	CENPV	centromere protein V [Source:HGNC Symbol;Acc:HGNC:29920]	1.78615	1.73928e-05
1283	ENSG00000100320	RBFOX2	RNA binding fox-1 homolog 2 [Source:HGNC Symbol;Acc:HGNC:9906]	2.78473	1.7516e-05
1284	ENSG00000131370	SH3BP5	SH3 domain binding protein 5 [Source:HGNC Symbol;Acc:HGNC:10827]	-1.55679	1.77441e-05
1285	ENSG00000054148	PHPT1	phosphohistidine phosphatase 1 [Source:HGNC Symbol;Acc:HGNC:30033]	1.63183	1.795e-05
1286	ENSG00000214226	C17orf67	chromosome 17 open reading frame 67 [Source:HGNC Symbol;Acc:HGNC:27900]	-2.16965	1.80086e-05
1287	ENSG00000158828	PINK1	PTEN induced kinase 1 [Source:HGNC Symbol;Acc:HGNC:14581]	-1.54114	1.81406e-05
1288	ENSG00000239713	APOBEC3G	apolipoprotein B mRNA editing enzyme catalytic subunit 3G [Source:HGNC Symbol;Acc:HGNC:17357]	1.51811	1.81983e-05
1289	ENSG00000164530	PI16	peptidase inhibitor 16 [Source:HGNC Symbol;Acc:HGNC:21245]	-2.56447	1.8242e-05
1290	ENSG00000145730	PAM	peptidylglycine alpha-amidating monooxygenase [Source:HGNC Symbol;Acc:HGNC:8596]	1.59713	1.82877e-05
1291	ENSG00000138092	CENPO	centromere protein O [Source:HGNC Symbol;Acc:HGNC:28152]	1.72473	1.82974e-05
1292	ENSG00000165322	ARHGAP12	Rho GTPase activating protein 12 [Source:HGNC Symbol;Acc:HGNC:16348]	-1.62798	1.86266e-05
1293	ENSG00000144827	ABHD10	abhydrolase domain containing 10 [Source:HGNC Symbol;Acc:HGNC:25656]	1.61424	1.87007e-05
1294	ENSG00000163660	CCNL1	cyclin L1 [Source:HGNC Symbol;Acc:HGNC:20569]	-1.71884	1.90464e-05
1295	ENSG00000163564	PYHIN1	pyrin and HIN domain family member 1 [Source:HGNC Symbol;Acc:HGNC:28894]	-1.87166	1.90647e-05
1296	ENSG00000159199	ATP5MC1	ATP synthase membrane subunit c locus 1 [Source:HGNC Symbol;Acc:HGNC:841]	1.49554	1.92674e-05
1297	ENSG00000172340	SUCLG2	succinate-CoA ligase GDP-forming beta subunit [Source:HGNC Symbol;Acc:HGNC:11450]	1.54768	1.93307e-05
1298	ENSG00000130684	ZNF337	zinc finger protein 337 [Source:HGNC Symbol;Acc:HGNC:15809]	-1.46265	1.94817e-05
1299	ENSG00000100116	GCAT	glycine C-acetyltransferase [Source:HGNC Symbol;Acc:HGNC:4188]	3.47448	1.94817e-05
1300	ENSG00000122729	ACO1	aconitase 1 [Source:HGNC Symbol;Acc:HGNC:117]	1.87278	1.95633e-05
1301	ENSG00000100346	CACNA1I	calcium voltage-gated channel subunit alpha1 I [Source:HGNC Symbol;Acc:HGNC:1396]	-2.74637	1.97364e-05
1302	ENSG00000185905	C16orf54	chromosome 16 open reading frame 54 [Source:HGNC Symbol;Acc:HGNC:26649]	-1.64049	2.0582e-05
1303	ENSG00000197448	GSTK1	glutathione S-transferase kappa 1 [Source:HGNC Symbol;Acc:HGNC:16906]	-1.5819	2.06702e-05
1304	ENSG00000154358	OBSCN	obscurin, cytoskeletal calmodulin and titin-interacting RhoGEF [Source:HGNC Symbol;Acc:HGNC:15719]	-1.73808	2.08071e-05
1305	ENSG00000166557	TMED3	transmembrane p24 trafficking protein 3 [Source:HGNC Symbol;Acc:HGNC:28889]	1.50327	2.10269e-05
1306	ENSG00000132879	FBXO44	F-box protein 44 [Source:HGNC Symbol;Acc:HGNC:24847]	-1.60036	2.16117e-05
1307	ENSG00000100865	CINP	cyclin dependent kinase 2 interacting protein [Source:HGNC Symbol;Acc:HGNC:23789]	1.61063	2.16122e-05
1308	ENSG00000125735	TNFSF14	TNF superfamily member 14 [Source:HGNC Symbol;Acc:HGNC:11930]	1.68536	2.16181e-05
1309	ENSG00000183891	TTC32	tetratricopeptide repeat domain 32 [Source:HGNC Symbol;Acc:HGNC:32954]	-2.00964	2.16787e-05
1310	ENSG00000185485	SDHAP1	succinate dehydrogenase complex flavoprotein subunit A pseudogene 1 [Source:HGNC Symbol;Acc:HGNC:32455]	-1.57447	2.17637e-05
1311	ENSG00000165943	MOAP1	modulator of apoptosis 1 [Source:HGNC Symbol;Acc:HGNC:16658]	-1.57271	2.17787e-05
1312	ENSG00000173848	NET1	neuroepithelial cell transforming 1 [Source:HGNC Symbol;Acc:HGNC:14592]	1.64102	2.17787e-05
1313	ENSG00000147586	MRPS28	mitochondrial ribosomal protein S28 [Source:HGNC Symbol;Acc:HGNC:14513]	1.61886	2.18166e-05
1314	ENSG00000005022	SLC25A5	solute carrier family 25 member 5 [Source:HGNC Symbol;Acc:HGNC:10991]	1.71485	2.18263e-05
1315	ENSG00000099810	MTAP	methylthioadenosine phosphorylase [Source:HGNC Symbol;Acc:HGNC:7413]	1.52089	2.2275e-05
1316	ENSG00000110888	CAPRIN2	caprin family member 2 [Source:HGNC Symbol;Acc:HGNC:21259]	-1.67948	2.24274e-05
1317	ENSG00000140488	CELF6	CUGBP Elav-like family member 6 [Source:HGNC Symbol;Acc:HGNC:14059]	-2.69055	2.28115e-05
1318	ENSG00000134884	ARGLU1	arginine and glutamate rich 1 [Source:HGNC Symbol;Acc:HGNC:25482]	-1.73577	2.28271e-05
1319	ENSG00000128699	ORMDL1	ORMDL sphingolipid biosynthesis regulator 1 [Source:HGNC Symbol;Acc:HGNC:16036]	-1.39427	2.2929e-05
1320	ENSG00000074855	ANO8	anoctamin 8 [Source:HGNC Symbol;Acc:HGNC:29329]	-1.77053	2.33639e-05
1321	ENSG00000284753	EEF1AKMT4	EEF1A lysine methyltransferase 4 [Source:HGNC Symbol;Acc:HGNC:53611]	2.40955	2.34705e-05
1322	ENSG00000104951	IL4I1	interleukin 4 induced 1 [Source:HGNC Symbol;Acc:HGNC:19094]	2.45138	2.34705e-05
1323	ENSG00000134594	RAB33A	RAB33A, member RAS oncogene family [Source:HGNC Symbol;Acc:HGNC:9773]	1.73831	2.37968e-05
1324	ENSG00000158623	COPG2	coatomer protein complex subunit gamma 2 [Source:HGNC Symbol;Acc:HGNC:2237]	2.0111	2.4176e-05
1325	ENSG00000181625	SLX1B	SLX1 homolog B, structure-specific endonuclease subunit [Source:HGNC Symbol;Acc:HGNC:28748]	1.65478	2.44202e-05
1326	ENSG00000244480	AC005154.2	pseudogene similar golgi autoantigen, golgin subfamily a, 8A GOLGA8A	-2.62825	2.45373e-05
1327	ENSG00000089060	SLC8B1	solute carrier family 8 member B1 [Source:HGNC Symbol;Acc:HGNC:26175]	-1.83779	2.48105e-05
1328	ENSG00000184220	CMSS1	cms1 ribosomal small subunit homolog [Source:HGNC Symbol;Acc:HGNC:28666]	1.55358	2.48734e-05
1329	ENSG00000215302	AC127502.1	WAS protein homolog associated with actin, golgi membranes and microtubules (WHAMM) pseudogene	-2.81653	2.52054e-05
1330	ENSG00000108669	CYTH1	cytohesin 1 [Source:HGNC Symbol;Acc:HGNC:9501]	-1.87031	2.52935e-05
1331	ENSG00000142765	SYTL1	synaptotagmin like 1 [Source:HGNC Symbol;Acc:HGNC:15584]	-1.62894	2.5529e-05
1332	ENSG00000108439	PNPO	pyridoxamine 5'-phosphate oxidase [Source:HGNC Symbol;Acc:HGNC:30260]	1.69826	2.55851e-05
1333	ENSG00000282273	TRBJ1-4	T cell receptor beta joining 1-4 [Source:HGNC Symbol;Acc:HGNC:12165]	-2.70574	2.55851e-05
1334	ENSG00000281958	TRBJ1-4	T cell receptor beta joining 1-4 [Source:HGNC Symbol;Acc:HGNC:12165]	-2.70574	2.55851e-05
1335	ENSG00000169230	PRELID1	PRELI domain containing 1 [Source:HGNC Symbol;Acc:HGNC:30255]	1.50035	2.56447e-05
1336	ENSG00000149289	ZC3H12C	zinc finger CCCH-type containing 12C [Source:HGNC Symbol;Acc:HGNC:29362]	2.43837	2.58553e-05
1337	ENSG00000081059	TCF7	transcription factor 7 [Source:HGNC Symbol;Acc:HGNC:11639]	-2.1341	2.63166e-05
1338	ENSG00000071282	LMCD1	LIM and cysteine rich domains 1 [Source:HGNC Symbol;Acc:HGNC:6633]	2.38706	2.72003e-05
1339	ENSG00000076555	ACACB	acetyl-CoA carboxylase beta [Source:HGNC Symbol;Acc:HGNC:85]	-1.62846	2.72733e-05
1340	ENSG00000283189	AC104452.1	novel protein	-3.07638	2.8091e-05
1341	ENSG00000166750	SLFN5	schlafen family member 5 [Source:HGNC Symbol;Acc:HGNC:28286]	-1.78685	2.8142e-05
1342	ENSG00000029153	ARNTL2	aryl hydrocarbon receptor nuclear translocator like 2 [Source:HGNC Symbol;Acc:HGNC:18984]	2.68333	2.82595e-05
1343	ENSG00000205208	C4orf46	chromosome 4 open reading frame 46 [Source:HGNC Symbol;Acc:HGNC:27320]	1.77696	2.84952e-05
1344	ENSG00000141574	SECTM1	secreted and transmembrane 1 [Source:HGNC Symbol;Acc:HGNC:10707]	2.66058	2.85511e-05
1345	ENSG00000046651	OFD1	OFD1, centriole and centriolar satellite protein [Source:HGNC Symbol;Acc:HGNC:2567]	-1.52685	2.86809e-05
1346	ENSG00000160606	TLCD1	TLC domain containing 1 [Source:HGNC Symbol;Acc:HGNC:25177]	2.5291	2.90907e-05
1347	ENSG00000124177	CHD6	chromodomain helicase DNA binding protein 6 [Source:HGNC Symbol;Acc:HGNC:19057]	-1.5093	2.9238e-05
1348	ENSG00000205903	ZNF316	zinc finger protein 316 [Source:HGNC Symbol;Acc:HGNC:13843]	-1.45868	2.93986e-05
1349	ENSG00000177465	ACOT4	acyl-CoA thioesterase 4 [Source:HGNC Symbol;Acc:HGNC:19748]	2.75734	2.96543e-05
1350	ENSG00000275482	EPHB6	EPH receptor B6 [Source:HGNC Symbol;Acc:HGNC:3396]	-2.02985	2.9781e-05
1351	ENSG00000258890	CEP95	centrosomal protein 95 [Source:HGNC Symbol;Acc:HGNC:25141]	-1.50388	3.06274e-05
1352	ENSG00000102245	CD40LG	CD40 ligand [Source:HGNC Symbol;Acc:HGNC:11935]	1.66248	3.09838e-05
1353	ENSG00000070614	NDST1	N-deacetylase and N-sulfotransferase 1 [Source:HGNC Symbol;Acc:HGNC:7680]	2.98989	3.11451e-05
1354	ENSG00000177303	CASKIN2	CASK interacting protein 2 [Source:HGNC Symbol;Acc:HGNC:18200]	3.50812	3.15948e-05
1355	ENSG00000101811	CSTF2	cleavage stimulation factor subunit 2 [Source:HGNC Symbol;Acc:HGNC:2484]	1.5341	3.15948e-05
1356	ENSG00000183763	TRAIP	TRAF interacting protein [Source:HGNC Symbol;Acc:HGNC:30764]	2.23169	3.15948e-05
1357	ENSG00000285301	BOP1	BOP1 ribosomal biogenesis factor [Source:HGNC Symbol;Acc:HGNC:15519]	1.62825	3.17501e-05
1358	ENSG00000261236	BOP1	BOP1 ribosomal biogenesis factor [Source:HGNC Symbol;Acc:HGNC:15519]	1.62825	3.17541e-05
1359	ENSG00000259781	HMGB1P6	high mobility group box 1 pseudogene 6 [Source:HGNC Symbol;Acc:HGNC:4998]	1.46298	3.17632e-05
1360	ENSG00000178104	PDE4DIP	phosphodiesterase 4D interacting protein [Source:HGNC Symbol;Acc:HGNC:15580]	-1.60049	3.18206e-05
1361	ENSG00000026652	AGPAT4	1-acylglycerol-3-phosphate O-acyltransferase 4 [Source:HGNC Symbol;Acc:HGNC:20885]	-2.1472	3.1925e-05
1362	ENSG00000070669	ASNS	asparagine synthetase (glutamine-hydrolyzing) [Source:HGNC Symbol;Acc:HGNC:753]	1.55595	3.1925e-05
1363	ENSG00000078668	VDAC3	voltage dependent anion channel 3 [Source:HGNC Symbol;Acc:HGNC:12674]	1.4628	3.19433e-05
1364	ENSG00000145675	PIK3R1	phosphoinositide-3-kinase regulatory subunit 1 [Source:HGNC Symbol;Acc:HGNC:8979]	-1.49823	3.21311e-05
1365	ENSG00000156709	AIFM1	apoptosis inducing factor mitochondria associated 1 [Source:HGNC Symbol;Acc:HGNC:8768]	1.42656	3.21311e-05
1366	ENSG00000120833	SOCS2	suppressor of cytokine signaling 2 [Source:HGNC Symbol;Acc:HGNC:19382]	-1.95963	3.21703e-05
1367	ENSG00000284713	SMIM38	small integral membrane protein 38 [Source:HGNC Symbol;Acc:HGNC:54074]	2.76383	3.22277e-05
1368	ENSG00000089737	DDX24	DEAD-box helicase 24 [Source:HGNC Symbol;Acc:HGNC:13266]	-1.58584	3.22454e-05
1369	ENSG00000169203	NPIPB12	nuclear pore complex interacting protein family, member B12 [Source:HGNC Symbol;Acc:HGNC:37491]	-1.61437	3.31747e-05
1370	ENSG00000282246	AL157392.5	novel protein	-2.54462	3.34938e-05
1371	ENSG00000118242	MREG	melanoregulin [Source:HGNC Symbol;Acc:HGNC:25478]	1.7677	3.39453e-05
1372	ENSG00000183077	AFMID	arylformamidase [Source:HGNC Symbol;Acc:HGNC:20910]	2.44441	3.4557e-05
1373	ENSG00000147383	NSDHL	NAD(P) dependent steroid dehydrogenase-like [Source:HGNC Symbol;Acc:HGNC:13398]	1.7301	3.4735e-05
1374	ENSG00000139629	GALNT6	polypeptide N-acetylgalactosaminyltransferase 6 [Source:HGNC Symbol;Acc:HGNC:4128]	1.8252	3.48778e-05
1375	ENSG00000105643	ARRDC2	arrestin domain containing 2 [Source:HGNC Symbol;Acc:HGNC:25225]	-1.52894	3.50934e-05
1376	ENSG00000121716	PILRB	paired immunoglobin-like type 2 receptor beta [Source:HGNC Symbol;Acc:HGNC:18297]	-1.37147	3.53619e-05
1377	ENSG00000180817	PPA1	pyrophosphatase (inorganic) 1 [Source:HGNC Symbol;Acc:HGNC:9226]	1.4707	3.55735e-05
1378	ENSG00000248592	TMEM110-MUSTN1	TMEM110-MUSTN1 readthrough [Source:HGNC Symbol;Acc:HGNC:38834]	-1.57968	3.55735e-05
1379	ENSG00000278823	C16orf45	chromosome 16 open reading frame 45 [Source:HGNC Symbol;Acc:HGNC:19213]	3.01041	3.59572e-05
1380	ENSG00000178814	OPLAH	5-oxoprolinase, ATP-hydrolysing [Source:HGNC Symbol;Acc:HGNC:8149]	2.76045	3.60849e-05
1381	ENSG00000176928	GCNT4	glucosaminyl (N-acetyl) transferase 4 [Source:HGNC Symbol;Acc:HGNC:17973]	-1.82056	3.6146e-05
1382	ENSG00000213390	ARHGAP19	Rho GTPase activating protein 19 [Source:HGNC Symbol;Acc:HGNC:23724]	1.6554	3.64572e-05
1383	ENSG00000173599	PC	pyruvate carboxylase [Source:HGNC Symbol;Acc:HGNC:8636]	2.13608	3.68906e-05
1384	ENSG00000119333	WDR34	WD repeat domain 34 [Source:HGNC Symbol;Acc:HGNC:28296]	2.37805	3.69128e-05
1385	ENSG00000118495	PLAGL1	PLAG1 like zinc finger 1 [Source:HGNC Symbol;Acc:HGNC:9046]	1.9916	3.69877e-05
1386	ENSG00000107738	VSIR	V-set immunoregulatory receptor [Source:HGNC Symbol;Acc:HGNC:30085]	1.41057	3.73385e-05
1387	ENSG00000108854	SMURF2	SMAD specific E3 ubiquitin protein ligase 2 [Source:HGNC Symbol;Acc:HGNC:16809]	-1.51862	3.77867e-05
1388	ENSG00000215529	EFCAB8	EF-hand calcium binding domain 8 [Source:HGNC Symbol;Acc:HGNC:34532]	-3.9179	3.78096e-05
1389	ENSG00000137309	HMGA1	high mobility group AT-hook 1 [Source:HGNC Symbol;Acc:HGNC:5010]	1.65148	3.81003e-05
1390	ENSG00000172548	NIPAL4	NIPA like domain containing 4 [Source:HGNC Symbol;Acc:HGNC:28018]	3.21556	3.85258e-05
1391	ENSG00000102804	TSC22D1	TSC22 domain family member 1 [Source:HGNC Symbol;Acc:HGNC:16826]	-1.87354	3.85725e-05
1392	ENSG00000155629	PIK3AP1	phosphoinositide-3-kinase adaptor protein 1 [Source:HGNC Symbol;Acc:HGNC:30034]	2.50591	3.91512e-05
1393	ENSG00000144554	FANCD2	FA complementation group D2 [Source:HGNC Symbol;Acc:HGNC:3585]	1.51653	3.91835e-05
1394	ENSG00000168917	SLC35G2	solute carrier family 35 member G2 [Source:HGNC Symbol;Acc:HGNC:28480]	2.98065	3.91835e-05
1395	ENSG00000139631	CSAD	cysteine sulfinic acid decarboxylase [Source:HGNC Symbol;Acc:HGNC:18966]	-1.68298	3.91835e-05
1396	ENSG00000254995	STX16-NPEPL1	STX16-NPEPL1 readthrough (NMD candidate) [Source:HGNC Symbol;Acc:HGNC:41993]	-2.31598	3.94664e-05
1397	ENSG00000213918	DNASE1	deoxyribonuclease 1 [Source:HGNC Symbol;Acc:HGNC:2956]	-1.6418	3.96679e-05
1398	ENSG00000161912	ADCY10P1	adenylate cyclase 10, soluble pseudogene 1 [Source:HGNC Symbol;Acc:HGNC:44143]	-2.24352	3.97201e-05
1399	ENSG00000235944	ZNF815P	zinc finger protein 815, pseudogene [Source:HGNC Symbol;Acc:HGNC:22029]	-2.41258	4.00603e-05
1400	ENSG00000115904	SOS1	SOS Ras/Rac guanine nucleotide exchange factor 1 [Source:HGNC Symbol;Acc:HGNC:11187]	-1.95589	4.1396e-05
1401	ENSG00000102393	GLA	galactosidase alpha [Source:HGNC Symbol;Acc:HGNC:4296]	1.64164	4.17189e-05
1402	ENSG00000109118	PHF12	PHD finger protein 12 [Source:HGNC Symbol;Acc:HGNC:20816]	-1.35256	4.24405e-05
1403	ENSG00000154310	TNIK	TRAF2 and NCK interacting kinase [Source:HGNC Symbol;Acc:HGNC:30765]	-1.34609	4.2449e-05
1404	ENSG00000137509	PRCP	prolylcarboxypeptidase [Source:HGNC Symbol;Acc:HGNC:9344]	1.59809	4.2518e-05
1405	ENSG00000189283	FHIT	fragile histidine triad [Source:HGNC Symbol;Acc:HGNC:3701]	-2.41624	4.25589e-05
1406	ENSG00000284901	RUVBL1	RuvB like AAA ATPase 1 [Source:HGNC Symbol;Acc:HGNC:10474]	1.7935	4.26653e-05
1407	ENSG00000176896	TCEANC	transcription elongation factor A N-terminal and central domain containing [Source:HGNC Symbol;Acc:HGNC:28277]	-2.43937	4.28071e-05
1408	ENSG00000169660	HEXD	hexosaminidase D [Source:HGNC Symbol;Acc:HGNC:26307]	-1.57093	4.2917e-05
1409	ENSG00000165879	FRAT1	FRAT1, WNT signaling pathway regulator [Source:HGNC Symbol;Acc:HGNC:3944]	-2.23187	4.34887e-05
1410	ENSG00000157540	DYRK1A	dual specificity tyrosine phosphorylation regulated kinase 1A [Source:HGNC Symbol;Acc:HGNC:3091]	-1.52656	4.35932e-05
1411	ENSG00000142230	SAE1	SUMO1 activating enzyme subunit 1 [Source:HGNC Symbol;Acc:HGNC:30660]	1.3718	4.35932e-05
1412	ENSG00000070718	AP3M2	adaptor related protein complex 3 subunit mu 2 [Source:HGNC Symbol;Acc:HGNC:570]	-1.46805	4.45173e-05
1413	ENSG00000067177	PHKA1	phosphorylase kinase regulatory subunit alpha 1 [Source:HGNC Symbol;Acc:HGNC:8925]	3.12041	4.45682e-05
1414	ENSG00000125633	CCDC93	coiled-coil domain containing 93 [Source:HGNC Symbol;Acc:HGNC:25611]	-1.50489	4.45998e-05
1415	ENSG00000152409	JMY	junction mediating and regulatory protein, p53 cofactor [Source:HGNC Symbol;Acc:HGNC:28916]	-1.44904	4.46991e-05
1416	ENSG00000159733	ZFYVE28	zinc finger FYVE-type containing 28 [Source:HGNC Symbol;Acc:HGNC:29334]	-1.7203	4.50358e-05
1417	ENSG00000124357	NAGK	N-acetylglucosamine kinase [Source:HGNC Symbol;Acc:HGNC:17174]	-1.36951	4.5189e-05
1418	ENSG00000003756	RBM5	RNA binding motif protein 5 [Source:HGNC Symbol;Acc:HGNC:9902]	-1.64737	4.53842e-05
1419	ENSG00000020426	MNAT1	MNAT1, CDK activating kinase assembly factor [Source:HGNC Symbol;Acc:HGNC:7181]	2.1046	4.62119e-05
1420	ENSG00000267554	AC015911.8	RAB32, member RAS oncogene family (RAB32) pseudogene	-2.26244	4.6445e-05
1421	ENSG00000198825	INPP5F	inositol polyphosphate-5-phosphatase F [Source:HGNC Symbol;Acc:HGNC:17054]	1.50411	4.64467e-05
1422	ENSG00000242028	HYPK	huntingtin interacting protein K [Source:HGNC Symbol;Acc:HGNC:18418]	-1.80209	4.64545e-05
1423	ENSG00000091972	CD200	CD200 molecule [Source:HGNC Symbol;Acc:HGNC:7203]	2.2122	4.75698e-05
1424	ENSG00000198858	R3HDM4	R3H domain containing 4 [Source:HGNC Symbol;Acc:HGNC:28270]	-1.57355	4.80544e-05
1425	ENSG00000271383	NBPF19	NBPF member 19 [Source:HGNC Symbol;Acc:HGNC:31999]	-1.66959	4.83081e-05
1426	ENSG00000048052	HDAC9	histone deacetylase 9 [Source:HGNC Symbol;Acc:HGNC:14065]	-1.99626	4.86704e-05
1427	ENSG00000169258	GPRIN1	G protein regulated inducer of neurite outgrowth 1 [Source:HGNC Symbol;Acc:HGNC:24835]	2.37067	4.8796e-05
1428	ENSG00000154723	ATP5PF	ATP synthase peripheral stalk subunit F6 [Source:HGNC Symbol;Acc:HGNC:847]	1.5098	4.90188e-05
1429	ENSG00000072195	SPEG	striated muscle enriched protein kinase [Source:HGNC Symbol;Acc:HGNC:16901]	-2.80197	4.96e-05
1430	ENSG00000003147	ICA1	islet cell autoantigen 1 [Source:HGNC Symbol;Acc:HGNC:5343]	-2.18926	4.98407e-05
1431	ENSG00000160570	DEDD2	death effector domain containing 2 [Source:HGNC Symbol;Acc:HGNC:24450]	-1.56304	5.00235e-05
1432	ENSG00000162545	CAMK2N1	calcium/calmodulin dependent protein kinase II inhibitor 1 [Source:HGNC Symbol;Acc:HGNC:24190]	-2.23049	5.08327e-05
1433	ENSG00000113851	CRBN	cereblon [Source:HGNC Symbol;Acc:HGNC:30185]	-1.4148	5.08416e-05
1434	ENSG00000198133	TMEM229B	transmembrane protein 229B [Source:HGNC Symbol;Acc:HGNC:20130]	-2.32458	5.10197e-05
1435	ENSG00000115685	PPP1R7	protein phosphatase 1 regulatory subunit 7 [Source:HGNC Symbol;Acc:HGNC:9295]	1.41503	5.1112e-05
1436	ENSG00000149636	DSN1	DSN1 homolog, MIS12 kinetochore complex component [Source:HGNC Symbol;Acc:HGNC:16165]	1.59575	5.15271e-05
1437	ENSG00000112874	NUDT12	nudix hydrolase 12 [Source:HGNC Symbol;Acc:HGNC:18826]	2.64234	5.17667e-05
1438	ENSG00000077782	FGFR1	fibroblast growth factor receptor 1 [Source:HGNC Symbol;Acc:HGNC:3688]	-2.04215	5.2204e-05
1439	ENSG00000185658	BRWD1	bromodomain and WD repeat domain containing 1 [Source:HGNC Symbol;Acc:HGNC:12760]	-1.3599	5.2204e-05
1440	ENSG00000138814	PPP3CA	protein phosphatase 3 catalytic subunit alpha [Source:HGNC Symbol;Acc:HGNC:9314]	-1.46842	5.26966e-05
1441	ENSG00000086200	IPO11	importin 11 [Source:HGNC Symbol;Acc:HGNC:20628]	1.69112	5.28017e-05
1442	ENSG00000105327	BBC3	BCL2 binding component 3 [Source:HGNC Symbol;Acc:HGNC:17868]	-1.99576	5.34536e-05
1443	ENSG00000114857	NKTR	natural killer cell triggering receptor [Source:HGNC Symbol;Acc:HGNC:7833]	-1.58347	5.44432e-05
1444	ENSG00000137094	DNAJB5	DnaJ heat shock protein family (Hsp40) member B5 [Source:HGNC Symbol;Acc:HGNC:14887]	2.4836	5.45415e-05
1445	ENSG00000227460	SYNGAP1	synaptic Ras GTPase activating protein 1 [Source:HGNC Symbol;Acc:HGNC:11497]	-2.16855	5.48908e-05
1446	ENSG00000167508	MVD	mevalonate diphosphate decarboxylase [Source:HGNC Symbol;Acc:HGNC:7529]	1.36696	5.51271e-05
1447	ENSG00000105220	GPI	glucose-6-phosphate isomerase [Source:HGNC Symbol;Acc:HGNC:4458]	1.76075	5.51561e-05
1448	ENSG00000275575	PTP4A3	protein tyrosine phosphatase type IVA, member 3 [Source:HGNC Symbol;Acc:HGNC:9636]	1.83356	5.5161e-05
1449	ENSG00000118655	DCLRE1B	DNA cross-link repair 1B [Source:HGNC Symbol;Acc:HGNC:17641]	1.60059	5.53928e-05
1450	ENSG00000091140	DLD	dihydrolipoamide dehydrogenase [Source:HGNC Symbol;Acc:HGNC:2898]	1.38939	5.58931e-05
1451	ENSG00000067082	KLF6	Kruppel like factor 6 [Source:HGNC Symbol;Acc:HGNC:2235]	-1.78209	5.63564e-05
1452	ENSG00000144395	CCDC150	coiled-coil domain containing 150 [Source:HGNC Symbol;Acc:HGNC:26834]	2.61332	5.69148e-05
1453	ENSG00000196678	ERI2	ERI1 exoribonuclease family member 2 [Source:HGNC Symbol;Acc:HGNC:30541]	2.71602	5.70153e-05
1454	ENSG00000119705	SLIRP	SRA stem-loop interacting RNA binding protein [Source:HGNC Symbol;Acc:HGNC:20495]	1.65488	5.7145e-05
1455	ENSG00000141699	RETREG3	reticulophagy regulator family member 3 [Source:HGNC Symbol;Acc:HGNC:27258]	-1.29255	5.72828e-05
1456	ENSG00000173889	PHC3	polyhomeotic homolog 3 [Source:HGNC Symbol;Acc:HGNC:15682]	-1.5116	5.78661e-05
1457	ENSG00000152253	SPC25	SPC25, NDC80 kinetochore complex component [Source:HGNC Symbol;Acc:HGNC:24031]	4.17329	5.78663e-05
1458	ENSG00000125637	PSD4	pleckstrin and Sec7 domain containing 4 [Source:HGNC Symbol;Acc:HGNC:19096]	1.68718	5.79973e-05
1459	ENSG00000106003	LFNG	LFNG O-fucosylpeptide 3-beta-N-acetylglucosaminyltransferase [Source:HGNC Symbol;Acc:HGNC:6560]	-1.36278	5.8228e-05
1460	ENSG00000113758	DBN1	drebrin 1 [Source:HGNC Symbol;Acc:HGNC:2695]	2.4775	5.83122e-05
1461	ENSG00000167460	TPM4	tropomyosin 4 [Source:HGNC Symbol;Acc:HGNC:12013]	1.73319	5.89479e-05
1462	ENSG00000277972	CISD3	CDGSH iron sulfur domain 3 [Source:HGNC Symbol;Acc:HGNC:27578]	1.8054	5.90385e-05
1463	ENSG00000049089	COL9A2	collagen type IX alpha 2 chain [Source:HGNC Symbol;Acc:HGNC:2218]	1.87164	5.91151e-05
1464	ENSG00000225079	FTH1P22	ferritin heavy chain 1 pseudogene 22 [Source:HGNC Symbol;Acc:HGNC:37640]	2.77302	5.91451e-05
1465	ENSG00000274768	CISD3	CDGSH iron sulfur domain 3 [Source:HGNC Symbol;Acc:HGNC:27578]	1.8054	5.92087e-05
1466	ENSG00000152520	PAN3	poly(A) specific ribonuclease subunit PAN3 [Source:HGNC Symbol;Acc:HGNC:29991]	-1.35178	5.93866e-05
1467	ENSG00000150593	PDCD4	programmed cell death 4 [Source:HGNC Symbol;Acc:HGNC:8763]	-1.55669	5.93866e-05
1468	ENSG00000188001	TPRG1	tumor protein p63 regulated 1 [Source:HGNC Symbol;Acc:HGNC:24759]	2.42648	5.97828e-05
1469	ENSG00000178809	TRIM73	tripartite motif containing 73 [Source:HGNC Symbol;Acc:HGNC:18162]	-2.40474	6.00779e-05
1470	ENSG00000272031	ANKRD34A	ankyrin repeat domain 34A [Source:HGNC Symbol;Acc:HGNC:27639]	2.0973	6.01514e-05
1471	ENSG00000161405	IKZF3	IKAROS family zinc finger 3 [Source:HGNC Symbol;Acc:HGNC:13178]	-1.68832	6.08146e-05
1472	ENSG00000263264	AC119396.1	novel protein	-2.23501	6.19916e-05
1473	ENSG00000265354	TIMM23	translocase of inner mitochondrial membrane 23 [Source:HGNC Symbol;Acc:HGNC:17312]	1.42163	6.26732e-05
1474	ENSG00000166483	WEE1	WEE1 G2 checkpoint kinase [Source:HGNC Symbol;Acc:HGNC:12761]	1.4627	6.2829e-05
1475	ENSG00000170852	KBTBD2	kelch repeat and BTB domain containing 2 [Source:HGNC Symbol;Acc:HGNC:21751]	-1.48201	6.31215e-05
1476	ENSG00000108179	PPIF	peptidylprolyl isomerase F [Source:HGNC Symbol;Acc:HGNC:9259]	1.47639	6.38244e-05
1477	ENSG00000184381	PLA2G6	phospholipase A2 group VI [Source:HGNC Symbol;Acc:HGNC:9039]	-1.68721	6.39028e-05
1478	ENSG00000282215	TRBJ1-5	T cell receptor beta joining 1-5 [Source:HGNC Symbol;Acc:HGNC:12166]	-2.62677	6.39028e-05
1479	ENSG00000282173	TRBJ1-5	T cell receptor beta joining 1-5 [Source:HGNC Symbol;Acc:HGNC:12166]	-2.62677	6.39028e-05
1480	ENSG00000166508	MCM7	minichromosome maintenance complex component 7 [Source:HGNC Symbol;Acc:HGNC:6950]	1.68137	6.39053e-05
1481	ENSG00000138031	ADCY3	adenylate cyclase 3 [Source:HGNC Symbol;Acc:HGNC:234]	1.38635	6.39635e-05
1482	ENSG00000188352	FOCAD	focadhesin [Source:HGNC Symbol;Acc:HGNC:23377]	1.4861	6.43158e-05
1483	ENSG00000132016	C19orf57	chromosome 19 open reading frame 57 [Source:HGNC Symbol;Acc:HGNC:28153]	2.56098	6.47349e-05
1484	ENSG00000164258	NDUFS4	NADH:ubiquinone oxidoreductase subunit S4 [Source:HGNC Symbol;Acc:HGNC:7711]	1.85957	6.50266e-05
1485	ENSG00000117569	PTBP2	polypyrimidine tract binding protein 2 [Source:HGNC Symbol;Acc:HGNC:17662]	-1.50191	6.531e-05
1486	ENSG00000004779	NDUFAB1	NADH:ubiquinone oxidoreductase subunit AB1 [Source:HGNC Symbol;Acc:HGNC:7694]	1.42484	6.56589e-05
1487	ENSG00000284967	FDFT1	farnesyl-diphosphate farnesyltransferase 1 [Source:NCBI gene;Acc:2222]	1.3671	6.58937e-05
1488	ENSG00000151623	NR3C2	nuclear receptor subfamily 3 group C member 2 [Source:HGNC Symbol;Acc:HGNC:7979]	-2.16595	6.59784e-05
1489	ENSG00000103507	BCKDK	branched chain ketoacid dehydrogenase kinase [Source:HGNC Symbol;Acc:HGNC:16902]	1.44728	6.6174e-05
1490	ENSG00000171368	TPPP	tubulin polymerization promoting protein [Source:HGNC Symbol;Acc:HGNC:24164]	-2.65492	6.75614e-05
1491	ENSG00000116525	TRIM62	tripartite motif containing 62 [Source:HGNC Symbol;Acc:HGNC:25574]	-1.56815	6.7898e-05
1492	ENSG00000215790	SLC35E2A	solute carrier family 35 member E2A [Source:HGNC Symbol;Acc:HGNC:20863]	-1.98976	6.79384e-05
1493	ENSG00000159063	ALG8	ALG8, alpha-1,3-glucosyltransferase [Source:HGNC Symbol;Acc:HGNC:23161]	1.49731	6.8295e-05
1494	ENSG00000157514	TSC22D3	TSC22 domain family member 3 [Source:HGNC Symbol;Acc:HGNC:3051]	-2.04134	6.86975e-05
1495	ENSG00000136059	VILL	villin like [Source:HGNC Symbol;Acc:HGNC:30906]	-1.66298	6.90227e-05
1496	ENSG00000099817	POLR2E	RNA polymerase II subunit E [Source:HGNC Symbol;Acc:HGNC:9192]	1.32177	6.96047e-05
1497	ENSG00000143545	RAB13	RAB13, member RAS oncogene family [Source:HGNC Symbol;Acc:HGNC:9762]	3.50878	6.96095e-05
1498	ENSG00000169032	MAP2K1	mitogen-activated protein kinase kinase 1 [Source:HGNC Symbol;Acc:HGNC:6840]	1.39474	6.96981e-05
1499	ENSG00000173480	ZNF417	zinc finger protein 417 [Source:HGNC Symbol;Acc:HGNC:20646]	-1.71298	7.01265e-05
1500	ENSG00000223509	AC135983.2	WAS protein homolog associated with actin, golgi membranes and microtubules (WHAMM) pseudogene	-2.21381	7.02884e-05
1501	ENSG00000105552	BCAT2	branched chain amino acid transaminase 2 [Source:HGNC Symbol;Acc:HGNC:977]	1.53672	7.07799e-05
1502	ENSG00000130518	IQCN	IQ motif containing N [Source:HGNC Symbol;Acc:HGNC:29350]	-2.36886	7.09616e-05
1503	ENSG00000088970	KIZ	kizuna centrosomal protein [Source:HGNC Symbol;Acc:HGNC:15865]	-1.64264	7.09616e-05
1504	ENSG00000166676	TVP23A	trans-golgi network vesicle protein 23 homolog A [Source:HGNC Symbol;Acc:HGNC:20398]	2.99764	7.16039e-05
1505	ENSG00000186891	TNFRSF18	TNF receptor superfamily member 18 [Source:HGNC Symbol;Acc:HGNC:11914]	1.69271	7.21814e-05
1506	ENSG00000146205	ANO7	anoctamin 7 [Source:HGNC Symbol;Acc:HGNC:31677]	2.76829	7.22606e-05
1507	ENSG00000126088	UROD	uroporphyrinogen decarboxylase [Source:HGNC Symbol;Acc:HGNC:12591]	1.48668	7.23143e-05
1508	ENSG00000007944	MYLIP	myosin regulatory light chain interacting protein [Source:HGNC Symbol;Acc:HGNC:21155]	-1.78745	7.53696e-05
1509	ENSG00000011243	AKAP8L	A-kinase anchoring protein 8 like [Source:HGNC Symbol;Acc:HGNC:29857]	-1.33552	7.54034e-05
1510	ENSG00000229644	NAMPTP1	nicotinamide phosphoribosyltransferase pseudogene 1 [Source:HGNC Symbol;Acc:HGNC:17633]	2.35223	7.55533e-05
1511	ENSG00000079385	CEACAM1	carcinoembryonic antigen related cell adhesion molecule 1 [Source:HGNC Symbol;Acc:HGNC:1814]	-1.86444	7.59254e-05
1512	ENSG00000106554	CHCHD3	coiled-coil-helix-coiled-coil-helix domain containing 3 [Source:HGNC Symbol;Acc:HGNC:21906]	1.44316	7.59814e-05
1513	ENSG00000137942	FNBP1L	formin binding protein 1 like [Source:HGNC Symbol;Acc:HGNC:20851]	2.91235	7.63251e-05
1514	ENSG00000004399	PLXND1	plexin D1 [Source:HGNC Symbol;Acc:HGNC:9107]	-2.62192	7.73705e-05
1515	ENSG00000100027	YPEL1	yippee like 1 [Source:HGNC Symbol;Acc:HGNC:12845]	-2.52246	7.78072e-05
1516	ENSG00000082258	CCNT2	cyclin T2 [Source:HGNC Symbol;Acc:HGNC:1600]	-1.369	7.99968e-05
1517	ENSG00000139343	SNRPF	small nuclear ribonucleoprotein polypeptide F [Source:HGNC Symbol;Acc:HGNC:11162]	1.43964	8.07155e-05
1518	ENSG00000134222	PSRC1	proline and serine rich coiled-coil 1 [Source:HGNC Symbol;Acc:HGNC:24472]	3.04693	8.07155e-05
1519	ENSG00000173208	ABCD2	ATP binding cassette subfamily D member 2 [Source:HGNC Symbol;Acc:HGNC:66]	-2.34765	8.07622e-05
1520	ENSG00000166689	PLEKHA7	pleckstrin homology domain containing A7 [Source:HGNC Symbol;Acc:HGNC:27049]	3.40685	8.13143e-05
1521	ENSG00000167766	ZNF83	zinc finger protein 83 [Source:HGNC Symbol;Acc:HGNC:13158]	-1.57077	8.2634e-05
1522	ENSG00000160584	SIK3	SIK family kinase 3 [Source:HGNC Symbol;Acc:HGNC:29165]	-1.51729	8.28474e-05
1523	ENSG00000188283	ZNF383	zinc finger protein 383 [Source:HGNC Symbol;Acc:HGNC:18609]	-1.65194	8.39274e-05
1524	ENSG00000129484	PARP2	poly(ADP-ribose) polymerase 2 [Source:HGNC Symbol;Acc:HGNC:272]	1.60361	8.44409e-05
1525	ENSG00000231945	VARS	valyl-tRNA synthetase [Source:HGNC Symbol;Acc:HGNC:12651]	1.86652	8.51597e-05
1526	ENSG00000118515	SGK1	serum/glucocorticoid regulated kinase 1 [Source:HGNC Symbol;Acc:HGNC:10810]	-1.68232	8.55571e-05
1527	ENSG00000281702	HMBS	hydroxymethylbilane synthase [Source:HGNC Symbol;Acc:HGNC:4982]	2.21695	8.61862e-05
1528	ENSG00000256269	HMBS	hydroxymethylbilane synthase [Source:HGNC Symbol;Acc:HGNC:4982]	2.21695	8.61981e-05
1529	ENSG00000100592	DAAM1	dishevelled associated activator of morphogenesis 1 [Source:HGNC Symbol;Acc:HGNC:18142]	-1.96024	8.61981e-05
1530	ENSG00000154144	TBRG1	transforming growth factor beta regulator 1 [Source:HGNC Symbol;Acc:HGNC:29551]	-1.26158	8.66276e-05
1531	ENSG00000111671	SPSB2	splA/ryanodine receptor domain and SOCS box containing 2 [Source:HGNC Symbol;Acc:HGNC:29522]	-2.65333	8.67118e-05
1532	ENSG00000217801	AL390719.1	protein tyrosine phosphatase family pseudogene	1.84605	8.70395e-05
1533	ENSG00000174353	STAG3L3	stromal antigen 3-like 3 (pseudogene) [Source:HGNC Symbol;Acc:HGNC:33845]	-1.59635	8.84938e-05
1534	ENSG00000166788	SAAL1	serum amyloid A like 1 [Source:HGNC Symbol;Acc:HGNC:25158]	1.65596	8.93425e-05
1535	ENSG00000062282	DGAT2	diacylglycerol O-acyltransferase 2 [Source:HGNC Symbol;Acc:HGNC:16940]	3.52268	8.97712e-05
1536	ENSG00000158985	CDC42SE2	CDC42 small effector 2 [Source:HGNC Symbol;Acc:HGNC:18547]	-1.82485	9.02115e-05
1537	ENSG00000158106	RHPN1	rhophilin Rho GTPase binding protein 1 [Source:HGNC Symbol;Acc:HGNC:19973]	-1.65145	9.0801e-05
1538	ENSG00000006025	AC003665.1	oxysterol binding protein like 7 [Source:NCBI gene;Acc:114881]	-2.12368	9.22238e-05
1539	ENSG00000079785	DDX1	DEAD-box helicase 1 [Source:HGNC Symbol;Acc:HGNC:2734]	1.29734	9.23779e-05
1540	ENSG00000141076	UTP4	UTP4, small subunit processome component [Source:HGNC Symbol;Acc:HGNC:1983]	1.32012	9.26613e-05
1541	ENSG00000105373	NOP53	NOP53 ribosome biogenesis factor [Source:HGNC Symbol;Acc:HGNC:4333]	-1.82339	9.39707e-05
1542	ENSG00000149328	GLB1L2	galactosidase beta 1 like 2 [Source:HGNC Symbol;Acc:HGNC:25129]	2.41986	9.39721e-05
1543	ENSG00000186376	ZNF75D	zinc finger protein 75D [Source:HGNC Symbol;Acc:HGNC:13145]	-1.63739	9.39721e-05
1544	ENSG00000163568	AIM2	absent in melanoma 2 [Source:HGNC Symbol;Acc:HGNC:357]	2.64753	9.42545e-05
1545	ENSG00000106952	TNFSF8	TNF superfamily member 8 [Source:HGNC Symbol;Acc:HGNC:11938]	-2.37683	9.44273e-05
1546	ENSG00000116062	MSH6	mutS homolog 6 [Source:HGNC Symbol;Acc:HGNC:7329]	1.34799	9.64319e-05
1547	ENSG00000047365	ARAP2	ArfGAP with RhoGAP domain, ankyrin repeat and PH domain 2 [Source:HGNC Symbol;Acc:HGNC:16924]	-1.68163	9.64693e-05
1548	ENSG00000069020	MAST4	microtubule associated serine/threonine kinase family member 4 [Source:HGNC Symbol;Acc:HGNC:19037]	1.41597	9.67073e-05
1549	ENSG00000128059	PPAT	phosphoribosyl pyrophosphate amidotransferase [Source:HGNC Symbol;Acc:HGNC:9238]	1.57088	9.67073e-05
1550	ENSG00000143977	SNRPG	small nuclear ribonucleoprotein polypeptide G [Source:HGNC Symbol;Acc:HGNC:11163]	1.33981	9.67073e-05
1551	ENSG00000085415	SEH1L	SEH1 like nucleoporin [Source:HGNC Symbol;Acc:HGNC:30379]	1.34597	9.6919e-05
1552	ENSG00000189180	ZNF33A	zinc finger protein 33A [Source:HGNC Symbol;Acc:HGNC:13096]	-1.43314	9.71086e-05
1553	ENSG00000258732	AC025884.1	arginine-glutamic acid dipeptide (RE) repeats (RERE) pseudogene	-2.65677	9.71086e-05
1554	ENSG00000242802	AP5Z1	adaptor related protein complex 5 subunit zeta 1 [Source:HGNC Symbol;Acc:HGNC:22197]	-1.33171	9.91689e-05
1555	ENSG00000147548	NSD3	nuclear receptor binding SET domain protein 3 [Source:HGNC Symbol;Acc:HGNC:12767]	-1.89739	9.92241e-05
1556	ENSG00000127884	ECHS1	enoyl-CoA hydratase, short chain 1 [Source:HGNC Symbol;Acc:HGNC:3151]	1.41359	0.000100517
1557	ENSG00000134245	WNT2B	Wnt family member 2B [Source:HGNC Symbol;Acc:HGNC:12781]	-2.44014	0.000101974
1558	ENSG00000185721	DRG1	developmentally regulated GTP binding protein 1 [Source:HGNC Symbol;Acc:HGNC:3029]	1.35718	0.000102588
1559	ENSG00000058668	ATP2B4	ATPase plasma membrane Ca2+ transporting 4 [Source:HGNC Symbol;Acc:HGNC:817]	-1.61654	0.000102878
1560	ENSG00000122557	HERPUD2	HERPUD family member 2 [Source:HGNC Symbol;Acc:HGNC:21915]	-1.34797	0.000102878
1561	ENSG00000167315	ACAA2	acetyl-CoA acyltransferase 2 [Source:HGNC Symbol;Acc:HGNC:83]	1.31022	0.000103758
1562	ENSG00000167083	GNGT2	G protein subunit gamma transducin 2 [Source:HGNC Symbol;Acc:HGNC:4412]	2.83097	0.000103973
1563	ENSG00000154127	UBASH3B	ubiquitin associated and SH3 domain containing B [Source:HGNC Symbol;Acc:HGNC:29884]	1.44624	0.000103973
1564	ENSG00000158050	DUSP2	dual specificity phosphatase 2 [Source:HGNC Symbol;Acc:HGNC:3068]	2.02491	0.000104022
1565	ENSG00000189152	GRAPL	GRB2 related adaptor protein like [Source:HGNC Symbol;Acc:HGNC:37240]	-2.79298	0.000104077
1566	ENSG00000177103	DSCAML1	DS cell adhesion molecule like 1 [Source:HGNC Symbol;Acc:HGNC:14656]	-2.83324	0.000104292
1567	ENSG00000100749	VRK1	VRK serine/threonine kinase 1 [Source:HGNC Symbol;Acc:HGNC:12718]	1.47617	0.000104292
1568	ENSG00000183281	PLGLB1	plasminogen-like B1 [Source:HGNC Symbol;Acc:HGNC:9072]	-2.24356	0.000104357
1569	ENSG00000133106	EPSTI1	epithelial stromal interaction 1 [Source:HGNC Symbol;Acc:HGNC:16465]	-1.53867	0.000104357
1570	ENSG00000136052	SLC41A2	solute carrier family 41 member 2 [Source:HGNC Symbol;Acc:HGNC:31045]	2.29372	0.000104357
1571	ENSG00000160226	CFAP410	cilia and flagella associated protein 410 [Source:HGNC Symbol;Acc:HGNC:1260]	-1.43167	0.000105845
1572	ENSG00000204394	VARS	valyl-tRNA synthetase [Source:HGNC Symbol;Acc:HGNC:12651]	2.58311	0.00010611
1573	ENSG00000173011	TADA2B	transcriptional adaptor 2B [Source:HGNC Symbol;Acc:HGNC:30781]	-1.39153	0.000106662
1574	ENSG00000100350	FOXRED2	FAD dependent oxidoreductase domain containing 2 [Source:HGNC Symbol;Acc:HGNC:26264]	1.84418	0.000107069
1575	ENSG00000010818	HIVEP2	human immunodeficiency virus type I enhancer binding protein 2 [Source:HGNC Symbol;Acc:HGNC:4921]	-2.13142	0.000108216
1576	ENSG00000166902	MRPL16	mitochondrial ribosomal protein L16 [Source:HGNC Symbol;Acc:HGNC:14476]	1.39532	0.000108849
1577	ENSG00000166228	PCBD1	pterin-4 alpha-carbinolamine dehydratase 1 [Source:HGNC Symbol;Acc:HGNC:8646]	1.73302	0.000109348
1578	ENSG00000145220	LYAR	Ly1 antibody reactive [Source:HGNC Symbol;Acc:HGNC:26021]	1.48217	0.000111525
1579	ENSG00000105364	MRPL4	mitochondrial ribosomal protein L4 [Source:HGNC Symbol;Acc:HGNC:14276]	1.35098	0.000111765
1580	ENSG00000122884	P4HA1	prolyl 4-hydroxylase subunit alpha 1 [Source:HGNC Symbol;Acc:HGNC:8546]	1.62138	0.000112555
1581	ENSG00000153443	UBALD1	UBA like domain containing 1 [Source:HGNC Symbol;Acc:HGNC:29576]	-1.48584	0.000112718
1582	ENSG00000005206	SPPL2B	signal peptide peptidase like 2B [Source:HGNC Symbol;Acc:HGNC:30627]	-1.48313	0.000113878
1583	ENSG00000131381	RBSN	rabenosyn, RAB effector [Source:HGNC Symbol;Acc:HGNC:20759]	-1.39718	0.000114808
1584	ENSG00000108798	ABI3	ABI family member 3 [Source:HGNC Symbol;Acc:HGNC:29859]	1.94142	0.000115098
1585	ENSG00000171105	INSR	insulin receptor [Source:HGNC Symbol;Acc:HGNC:6091]	3.09803	0.000115552
1586	ENSG00000148688	RPP30	ribonuclease P/MRP subunit p30 [Source:HGNC Symbol;Acc:HGNC:17688]	1.42546	0.000115696
1587	ENSG00000133935	ERG28	ergosterol biosynthesis 28 homolog [Source:HGNC Symbol;Acc:HGNC:1187]	1.4595	0.00011793
1588	ENSG00000084444	FAM234B	family with sequence similarity 234 member B [Source:HGNC Symbol;Acc:HGNC:29288]	2.34558	0.000118994
1589	ENSG00000179715	PCED1B	PC-esterase domain containing 1B [Source:HGNC Symbol;Acc:HGNC:28255]	-1.57007	0.000119332
1590	ENSG00000075151	EIF4G3	eukaryotic translation initiation factor 4 gamma 3 [Source:HGNC Symbol;Acc:HGNC:3298]	1.38043	0.000119548
1591	ENSG00000116750	UCHL5	ubiquitin C-terminal hydrolase L5 [Source:HGNC Symbol;Acc:HGNC:19678]	1.35811	0.000119882
1592	ENSG00000243811	APOBEC3D	apolipoprotein B mRNA editing enzyme catalytic subunit 3D [Source:HGNC Symbol;Acc:HGNC:17354]	1.56795	0.000121908
1593	ENSG00000116819	TFAP2E	transcription factor AP-2 epsilon [Source:HGNC Symbol;Acc:HGNC:30774]	-2.40433	0.000122252
1594	ENSG00000031003	FAM13B	family with sequence similarity 13 member B [Source:HGNC Symbol;Acc:HGNC:1335]	-1.43018	0.000123138
1595	ENSG00000135127	BICDL1	BICD family like cargo adaptor 1 [Source:HGNC Symbol;Acc:HGNC:28095]	-1.36427	0.000124045
1596	ENSG00000140470	ADAMTS17	ADAM metallopeptidase with thrombospondin type 1 motif 17 [Source:HGNC Symbol;Acc:HGNC:17109]	-2.56043	0.000124126
1597	ENSG00000172985	SH3RF3	SH3 domain containing ring finger 3 [Source:HGNC Symbol;Acc:HGNC:24699]	-2.31519	0.000124592
1598	ENSG00000116212	LRRC42	leucine rich repeat containing 42 [Source:HGNC Symbol;Acc:HGNC:28792]	1.48835	0.000125823
1599	ENSG00000197343	ZNF655	zinc finger protein 655 [Source:HGNC Symbol;Acc:HGNC:30899]	-1.37572	0.000125823
1600	ENSG00000178966	RMI1	RecQ mediated genome instability 1 [Source:HGNC Symbol;Acc:HGNC:25764]	1.75566	0.000125947
1601	ENSG00000083097	DOP1A	DOP1 leucine zipper like protein A [Source:HGNC Symbol;Acc:HGNC:21194]	-1.5525	0.000127126
1602	ENSG00000212864	RNF208	ring finger protein 208 [Source:HGNC Symbol;Acc:HGNC:25420]	2.9873	0.000127413
1603	ENSG00000135473	PAN2	poly(A) specific ribonuclease subunit PAN2 [Source:HGNC Symbol;Acc:HGNC:20074]	-1.42243	0.000127598
1604	ENSG00000102760	RGCC	regulator of cell cycle [Source:HGNC Symbol;Acc:HGNC:20369]	1.385	0.000127598
1605	ENSG00000109670	FBXW7	F-box and WD repeat domain containing 7 [Source:HGNC Symbol;Acc:HGNC:16712]	-1.48088	0.000127879
1606	ENSG00000078699	CBFA2T2	CBFA2/RUNX1 translocation partner 2 [Source:HGNC Symbol;Acc:HGNC:1536]	-1.369	0.000128406
1607	ENSG00000100348	TXN2	thioredoxin 2 [Source:HGNC Symbol;Acc:HGNC:17772]	1.3976	0.000128406
1608	ENSG00000236287	ZBED5	zinc finger BED-type containing 5 [Source:HGNC Symbol;Acc:HGNC:30803]	-1.30536	0.000128922
1609	ENSG00000105835	NAMPT	nicotinamide phosphoribosyltransferase [Source:HGNC Symbol;Acc:HGNC:30092]	2.08988	0.0001295
1610	ENSG00000068976	PYGM	glycogen phosphorylase, muscle associated [Source:HGNC Symbol;Acc:HGNC:9726]	-2.36354	0.000130082
1611	ENSG00000286030	AC015911.10	schlafen family member pseudogene	-2.19188	0.000130127
1612	ENSG00000143374	TARS2	threonyl-tRNA synthetase 2, mitochondrial [Source:HGNC Symbol;Acc:HGNC:30740]	1.55976	0.000131022
1613	ENSG00000237254	TRBV30	T cell receptor beta variable 30 (gene/pseudogene) [Source:HGNC Symbol;Acc:HGNC:12214]	-2.28361	0.000132078
1614	ENSG00000072506	HSD17B10	hydroxysteroid 17-beta dehydrogenase 10 [Source:HGNC Symbol;Acc:HGNC:4800]	1.36654	0.000132715
1615	ENSG00000141401	IMPA2	inositol monophosphatase 2 [Source:HGNC Symbol;Acc:HGNC:6051]	2.36456	0.000133628
1616	ENSG00000112290	WASF1	WAS protein family member 1 [Source:HGNC Symbol;Acc:HGNC:12732]	2.30242	0.00013367
1617	ENSG00000119943	PYROXD2	pyridine nucleotide-disulphide oxidoreductase domain 2 [Source:HGNC Symbol;Acc:HGNC:23517]	-2.31727	0.000134309
1618	ENSG00000166432	ZMAT1	zinc finger matrin-type 1 [Source:HGNC Symbol;Acc:HGNC:29377]	-1.7627	0.00013592
1619	ENSG00000133639	BTG1	BTG anti-proliferation factor 1 [Source:HGNC Symbol;Acc:HGNC:1130]	-1.74996	0.000136438
1620	ENSG00000177463	NR2C2	nuclear receptor subfamily 2 group C member 2 [Source:HGNC Symbol;Acc:HGNC:7972]	-1.4835	0.000136734
1621	ENSG00000185619	PCGF3	polycomb group ring finger 3 [Source:HGNC Symbol;Acc:HGNC:10066]	-1.4283	0.000136903
1622	ENSG00000211886	TRAJ3	T cell receptor alpha joining 3 [Source:HGNC Symbol;Acc:HGNC:12059]	-2.59913	0.000136965
1623	ENSG00000135749	PCNX2	pecanex 2 [Source:HGNC Symbol;Acc:HGNC:8736]	-1.43418	0.000137055
1624	ENSG00000162129	CLPB	ClpB homolog, mitochondrial AAA ATPase chaperonin [Source:HGNC Symbol;Acc:HGNC:30664]	1.62705	0.000138087
1625	ENSG00000121406	ZNF549	zinc finger protein 549 [Source:HGNC Symbol;Acc:HGNC:26632]	-1.74273	0.000140162
1626	ENSG00000163882	POLR2H	RNA polymerase II subunit H [Source:HGNC Symbol;Acc:HGNC:9195]	1.41667	0.000141872
1627	ENSG00000065485	PDIA5	protein disulfide isomerase family A member 5 [Source:HGNC Symbol;Acc:HGNC:24811]	2.84665	0.000143644
1628	ENSG00000160908	ZNF394	zinc finger protein 394 [Source:HGNC Symbol;Acc:HGNC:18832]	-1.34957	0.000143771
1629	ENSG00000103479	RBL2	RB transcriptional corepressor like 2 [Source:HGNC Symbol;Acc:HGNC:9894]	-1.51304	0.00014402
1630	ENSG00000136010	ALDH1L2	aldehyde dehydrogenase 1 family member L2 [Source:HGNC Symbol;Acc:HGNC:26777]	3.23359	0.000144056
1631	ENSG00000184863	RBM33	RNA binding motif protein 33 [Source:HGNC Symbol;Acc:HGNC:27223]	-1.46032	0.000144398
1632	ENSG00000158856	DMTN	dematin actin binding protein [Source:HGNC Symbol;Acc:HGNC:3382]	1.89401	0.000144672
1633	ENSG00000108219	TSPAN14	tetraspanin 14 [Source:HGNC Symbol;Acc:HGNC:23303]	-1.4689	0.00014503
1634	ENSG00000023839	ABCC2	ATP binding cassette subfamily C member 2 [Source:HGNC Symbol;Acc:HGNC:53]	-2.1818	0.000146489
1635	ENSG00000169689	CENPX	centromere protein X [Source:HGNC Symbol;Acc:HGNC:11422]	1.53968	0.000151046
1636	ENSG00000280987	MATR3	matrin 3 [Source:NCBI gene;Acc:9782]	2.05459	0.000152669
1637	ENSG00000100385	IL2RB	interleukin 2 receptor subunit beta [Source:HGNC Symbol;Acc:HGNC:6009]	1.7611	0.000154972
1638	ENSG00000278195	SSTR3	somatostatin receptor 3 [Source:HGNC Symbol;Acc:HGNC:11332]	2.09653	0.000155692
1639	ENSG00000101577	LPIN2	lipin 2 [Source:HGNC Symbol;Acc:HGNC:14450]	-2.06636	0.000156484
1640	ENSG00000277221	LRRC37A2	leucine rich repeat containing 37 member A2 [Source:HGNC Symbol;Acc:HGNC:32404]	-2.52835	0.000157296
1641	ENSG00000137806	NDUFAF1	NADH:ubiquinone oxidoreductase complex assembly factor 1 [Source:HGNC Symbol;Acc:HGNC:18828]	1.60149	0.000158721
1642	ENSG00000127311	HELB	DNA helicase B [Source:HGNC Symbol;Acc:HGNC:17196]	-1.48351	0.000158737
1643	ENSG00000126432	PRDX5	peroxiredoxin 5 [Source:HGNC Symbol;Acc:HGNC:9355]	1.25893	0.000159169
1644	ENSG00000248124	RRN3P1	RRN3 homolog, RNA polymerase I transcription factor pseudogene 1 [Source:HGNC Symbol;Acc:HGNC:30548]	-1.61052	0.000162619
1645	ENSG00000242294	STAG3L5P	stromal antigen 3-like 5 pseudogene [Source:HGNC Symbol;Acc:HGNC:48896]	-1.47911	0.000163469
1646	ENSG00000141552	ANAPC11	anaphase promoting complex subunit 11 [Source:HGNC Symbol;Acc:HGNC:14452]	1.43474	0.000163907
1647	ENSG00000173692	PSMD1	proteasome 26S subunit, non-ATPase 1 [Source:HGNC Symbol;Acc:HGNC:9554]	1.53234	0.0001656
1648	ENSG00000184986	TMEM121	transmembrane protein 121 [Source:HGNC Symbol;Acc:HGNC:20511]	2.61034	0.000166489
1649	ENSG00000130338	TULP4	tubby like protein 4 [Source:HGNC Symbol;Acc:HGNC:15530]	-1.48311	0.000166828
1650	ENSG00000179912	R3HDM2	R3H domain containing 2 [Source:HGNC Symbol;Acc:HGNC:29167]	-1.44398	0.00016686
1651	ENSG00000176438	SYNE3	spectrin repeat containing nuclear envelope family member 3 [Source:HGNC Symbol;Acc:HGNC:19861]	-1.86571	0.00016692
1652	ENSG00000159055	MIS18A	MIS18 kinetochore protein A [Source:HGNC Symbol;Acc:HGNC:1286]	1.60576	0.000169212
1653	ENSG00000183354	KIAA2026	KIAA2026 [Source:HGNC Symbol;Acc:HGNC:23378]	-1.39699	0.000170667
1654	ENSG00000121621	KIF18A	kinesin family member 18A [Source:HGNC Symbol;Acc:HGNC:29441]	2.27832	0.0001712
1655	ENSG00000006530	AGK	acylglycerol kinase [Source:HGNC Symbol;Acc:HGNC:21869]	1.37508	0.000171683
1656	ENSG00000148908	RGS10	regulator of G protein signaling 10 [Source:HGNC Symbol;Acc:HGNC:9992]	1.4136	0.000173525
1657	ENSG00000018699	TTC27	tetratricopeptide repeat domain 27 [Source:HGNC Symbol;Acc:HGNC:25986]	1.40747	0.000173525
1658	ENSG00000108848	LUC7L3	LUC7 like 3 pre-mRNA splicing factor [Source:HGNC Symbol;Acc:HGNC:24309]	-1.64815	0.000173746
1659	ENSG00000167702	KIFC2	kinesin family member C2 [Source:HGNC Symbol;Acc:HGNC:29530]	-1.52788	0.000173746
1660	ENSG00000111906	HDDC2	HD domain containing 2 [Source:HGNC Symbol;Acc:HGNC:21078]	1.6222	0.000174473
1661	ENSG00000137959	IFI44L	interferon induced protein 44 like [Source:HGNC Symbol;Acc:HGNC:17817]	-2.52938	0.000174749
1662	ENSG00000005243	COPZ2	coatomer protein complex subunit zeta 2 [Source:HGNC Symbol;Acc:HGNC:19356]	3.11583	0.000174821
1663	ENSG00000160211	G6PD	glucose-6-phosphate dehydrogenase [Source:HGNC Symbol;Acc:HGNC:4057]	1.34093	0.000174821
1664	ENSG00000064787	BCAS1	breast carcinoma amplified sequence 1 [Source:HGNC Symbol;Acc:HGNC:974]	-2.89929	0.00017856
1665	ENSG00000010165	EEF1AKNMT	eEF1A lysine and N-terminal methyltransferase [Source:HGNC Symbol;Acc:HGNC:24248]	1.30268	0.000180113
1666	ENSG00000185046	ANKS1B	ankyrin repeat and sterile alpha motif domain containing 1B [Source:HGNC Symbol;Acc:HGNC:24600]	-2.30215	0.000182544
1667	ENSG00000150753	CCT5	chaperonin containing TCP1 subunit 5 [Source:HGNC Symbol;Acc:HGNC:1618]	1.58653	0.000182767
1668	ENSG00000204392	LSM2	LSM2 homolog, U6 small nuclear RNA and mRNA degradation associated [Source:HGNC Symbol;Acc:HGNC:13940]	3.86021	0.000183011
1669	ENSG00000137504	CREBZF	CREB/ATF bZIP transcription factor [Source:HGNC Symbol;Acc:HGNC:24905]	-1.3766	0.000187022
1670	ENSG00000159147	DONSON	downstream neighbor of SON [Source:HGNC Symbol;Acc:HGNC:2993]	1.46455	0.000187108
1671	ENSG00000177156	TALDO1	transaldolase 1 [Source:HGNC Symbol;Acc:HGNC:11559]	1.30588	0.000187432
1672	ENSG00000156110	ADK	adenosine kinase [Source:HGNC Symbol;Acc:HGNC:257]	1.38218	0.000187432
1673	ENSG00000156261	CCT8	chaperonin containing TCP1 subunit 8 [Source:HGNC Symbol;Acc:HGNC:1623]	1.58704	0.000187647
1674	ENSG00000259316	AC087632.1	novel transcript	2.84334	0.000188346
1675	ENSG00000241170	AP001992.1	ribosomal protein L31 (RPL31) pseudogene	-2.56737	0.000188346
1676	ENSG00000124103	FAM209A	family with sequence similarity 209 member A [Source:HGNC Symbol;Acc:HGNC:16100]	-2.60461	0.000189082
1677	ENSG00000214265	AC124312.1	novel transcript	-2.19276	0.000191202
1678	ENSG00000138380	CARF	calcium responsive transcription factor [Source:HGNC Symbol;Acc:HGNC:14435]	-1.7749	0.000191726
1679	ENSG00000198026	ZNF335	zinc finger protein 335 [Source:HGNC Symbol;Acc:HGNC:15807]	-1.25767	0.000192151
1680	ENSG00000121064	SCPEP1	serine carboxypeptidase 1 [Source:HGNC Symbol;Acc:HGNC:29507]	1.46086	0.000192387
1681	ENSG00000258839	MC1R	melanocortin 1 receptor [Source:HGNC Symbol;Acc:HGNC:6929]	-2.09778	0.000194946
1682	ENSG00000183506	PI4KAP2	phosphatidylinositol 4-kinase alpha pseudogene 2 [Source:HGNC Symbol;Acc:HGNC:33577]	-1.46291	0.000195657
1683	ENSG00000181016	LSMEM1	leucine rich single-pass membrane protein 1 [Source:HGNC Symbol;Acc:HGNC:22036]	-2.58298	0.000196524
1684	ENSG00000266338	NBPF15	NBPF member 15 [Source:HGNC Symbol;Acc:HGNC:28791]	-1.47399	0.000197459
1685	ENSG00000034693	PEX3	peroxisomal biogenesis factor 3 [Source:HGNC Symbol;Acc:HGNC:8858]	1.60007	0.000198839
1686	ENSG00000189043	NDUFA4	NDUFA4, mitochondrial complex associated [Source:HGNC Symbol;Acc:HGNC:7687]	1.2865	0.000198839
1687	ENSG00000165494	PCF11	PCF11, cleavage and polyadenylation factor subunit [Source:HGNC Symbol;Acc:HGNC:30097]	-1.30482	0.000199328
1688	ENSG00000077454	LRCH4	leucine rich repeats and calponin homology domain containing 4 [Source:HGNC Symbol;Acc:HGNC:6691]	-1.40579	0.000200764
1689	ENSG00000128159	TUBGCP6	tubulin gamma complex associated protein 6 [Source:HGNC Symbol;Acc:HGNC:18127]	-1.34748	0.000200894
1690	ENSG00000171219	CDC42BPG	CDC42 binding protein kinase gamma [Source:HGNC Symbol;Acc:HGNC:29829]	-2.66256	0.000203926
1691	ENSG00000173638	SLC19A1	solute carrier family 19 member 1 [Source:HGNC Symbol;Acc:HGNC:10937]	1.46565	0.000204629
1692	ENSG00000185101	ANO9	anoctamin 9 [Source:HGNC Symbol;Acc:HGNC:20679]	-1.42212	0.000205825
1693	ENSG00000066279	ASPM	abnormal spindle microtubule assembly [Source:HGNC Symbol;Acc:HGNC:19048]	2.39569	0.000207198
1694	ENSG00000173198	CYSLTR1	cysteinyl leukotriene receptor 1 [Source:HGNC Symbol;Acc:HGNC:17451]	-2.23625	0.00020751
1695	ENSG00000184205	TSPYL2	TSPY like 2 [Source:HGNC Symbol;Acc:HGNC:24358]	-1.47369	0.000207738
1696	ENSG00000132563	REEP2	receptor accessory protein 2 [Source:HGNC Symbol;Acc:HGNC:17975]	3.56231	0.000207738
1697	ENSG00000146733	PSPH	phosphoserine phosphatase [Source:HGNC Symbol;Acc:HGNC:9577]	1.80496	0.000207738
1698	ENSG00000188010	MORN2	MORN repeat containing 2 [Source:HGNC Symbol;Acc:HGNC:30166]	2.73883	0.000207738
1699	ENSG00000139531	SUOX	sulfite oxidase [Source:HGNC Symbol;Acc:HGNC:11460]	-1.60963	0.000208054
1700	ENSG00000115594	IL1R1	interleukin 1 receptor type 1 [Source:HGNC Symbol;Acc:HGNC:5993]	1.81046	0.000208407
1701	ENSG00000151689	INPP1	inositol polyphosphate-1-phosphatase [Source:HGNC Symbol;Acc:HGNC:6071]	1.7981	0.000208467
[truncated: 1,170 more rows]

## Sheet: RNA-seq_ATAC-SN-vs-Whole
Supplementary Table | Significant differentially expressd genes between ATAC-SN and whole cells.
[truncated: 1,077 more rows]
