# Supplementary material for: Parallel recovery of chromatin accessibility and gene expression dynamics from frozen human regulatory T cells
Source: Sci Rep. 2023 Apr 4;13:5506. doi: 10.1038/s41598-023-32256-6 (PMC10073253; doi:10.1038/s41598-023-32256-6)
Supplement: Supplementary file 4 — Supplementary Information 4. [file 41598_2023_32256_MOESM4_ESM.xlsx]

## Sheet: Fresh_Thawed_in_rest
Supplementary Table | Transcription factor (TF) footprints identified from resting Treg ATAC-seq dataset. TC, tag count.
Motif	Number	Protection_Score_Fresh	Protection_Score_Thawed	TC_Fresh	TC_Thawed
MA0506.1.NRF1	10269	0.719415	0.643211	1.0268	0.91003
MA0841.1.NFE2	4568	0.306592	0.383099	0.364595	0.465541
MA0502.1.NFYB	3074	1.42778	1.33197	1.50861	1.41794
MA0655.1.JDP2	5399	0.343895	0.41189	0.381543	0.482782
MA0060.3.NFYA	3536	1.53574	1.43924	1.47178	1.38931
MA1137.1.FOSL1::JUNB	4331	0.221326	0.284754	0.37015	0.473352
MA1141.1.FOS::JUND	3910	0.183308	0.246709	0.386451	0.486459
MA0476.1.FOS	5531	0.187566	0.24745	0.371368	0.472847
MA1128.1.FOSL1::JUN	3854	0.198346	0.260768	0.384544	0.482548
MA1135.1.FOSB::JUNB	5664	0.193886	0.24476	0.386285	0.492353
MA1138.1.FOSL2::JUNB	5670	0.19014	0.240367	0.380361	0.48636
MA0490.1.JUNB	5678	0.171843	0.225346	0.378052	0.480486
MA0491.1.JUND	5549	0.149837	0.203366	0.382463	0.484527
MA0477.1.FOSL1	5675	0.161151	0.216139	0.383284	0.483462
MA1130.1.FOSL2::JUN	4680	0.126423	0.174522	0.379555	0.48565
MA0099.3.FOS::JUN	5350	0.191398	0.240843	0.39007	0.494583
MA0489.1.JUN(var.2)	4982	0.173736	0.228741	0.36304	0.461822
MA1134.1.FOS::JUNB	4932	0.11036	0.155949	0.376421	0.484368
MA0478.1.FOSL2	6083	0.178057	0.232851	0.3442	0.435403
MA1142.1.FOSL1::JUND	4957	0.200784	0.247759	0.373974	0.471573
MA0632.1.Tcfl5	3796	0.646947	0.583538	0.904562	0.813817
MA1132.1.JUN::JUNB	3800	0.261476	0.311526	0.430631	0.520002
MA0462.1.BATF::JUN	4714	0.330879	0.392565	0.354913	0.431338
MA0615.1.Gmeb1	344	0.694251	0.605597	0.809395	0.752067
MA0162.3.EGR1	3834	0.534835	0.478416	0.855542	0.773918
MA0685.1.SP4	8416	0.585347	0.524757	0.994946	0.920686
MA0732.1.EGR3	5477	0.603464	0.550002	0.825632	0.749159
MA0516.1.SP2	22965	0.731056	0.670859	0.852395	0.789207
MA0472.2.EGR2	4265	0.722459	0.672006	0.832131	0.759473
MA0740.1.KLF14	8282	0.487482	0.436651	1.00282	0.932709
MA0611.1.Dux	2977	1.12734	1.06915	1.17622	1.11945
MA0470.1.E2F4	5780	0.373292	0.334376	0.838162	0.76354
MA0862.1.GMEB2	627	0.805204	0.743439	0.894471	0.842861
MA0079.3.SP1	28008	0.696219	0.647883	0.838923	0.779189
MA0741.1.KLF16	16487	0.598756	0.555577	0.870824	0.806091
MA0501.1.MAF::NFE2	2586	0.166026	0.202817	0.367837	0.420801
MA1122.1.TFDP1	5994	0.226535	0.197639	0.832615	0.7616
MA0527.1.ZBTB33	1611	0.0944409	0.0722397	1.02947	0.953401
MA1099.1.Hes1	2811	0.560226	0.519509	0.824849	0.767989
MA1101.1.BACH2	3572	0.00658179	0.0285684	0.378279	0.44186
MA0746.1.SP3	16651	0.564173	0.525949	0.837914	0.780007
MA0742.1.Klf12	5941	0.570408	0.527262	0.86571	0.815559
MA0747.1.SP8	11879	0.484157	0.445941	0.838338	0.784334
MA0733.1.EGR4	3938	0.476274	0.438324	0.761888	0.707659
MA0599.1.KLF5	22172	0.492105	0.459817	0.812797	0.760158
MA0033.2.FOXL1	2172	0.599036	0.548556	0.418022	0.388368
MA0636.1.BHLHE41	2516	0.664942	0.6311	0.878159	0.836229
MA0663.1.MLX	2252	0.575239	0.54535	0.893046	0.847921
MA0604.1.Atf1	1379	0.678584	0.64168	1.01214	0.974802
MA1102.1.CTCFL	12074	0.40703	0.366399	0.593881	0.562836
MA0591.1.Bach1::Mafk	2831	0.0143124	0.0407932	0.439324	0.472914
MA0495.2.MAFF	1975	0.15165	0.181393	0.303042	0.332323
MA0637.1.CENPB	618	0.599091	0.564714	0.690127	0.655343
MA0657.1.KLF13	2436	0.481351	0.445769	0.812018	0.779059
MA0608.1.Creb3l2	2366	0.46078	0.432308	0.800068	0.760758
MA0496.2.MAFK	2047	0.118171	0.147252	0.315025	0.341683
MA0150.2.Nfe2l2	2451	0.107909	0.124934	0.390441	0.428026
MA0157.2.FOXO3	3096	0.484278	0.443418	0.407821	0.384697
MA0831.2.TFE3	3061	0.687427	0.654474	0.759695	0.729217
MA0871.1.TFEC	3670	0.72256	0.692155	0.77425	0.742778
MA0471.1.E2F6	9464	0.670282	0.639555	0.633898	0.603118
MA0464.2.BHLHE40	2700	0.583763	0.556845	0.77134	0.738411
MA0847.1.FOXD2	4427	0.488567	0.448499	0.377968	0.358202
MA0603.1.Arntl	2577	0.424212	0.404838	0.803541	0.764656
MA0493.1.Klf1	9864	0.561105	0.539099	0.745849	0.709692
MA0781.1.PAX9	782	0.385483	0.352173	0.551355	0.528302
MA0664.1.MLXIPL	2500	0.546855	0.524574	0.799514	0.765736
MA0609.1.Crem	1379	0.389904	0.373911	1.00126	0.962281
MA0004.1.Arnt	7554	0.221179	0.196223	0.705996	0.676271
MA0613.1.FOXG1	3765	0.376964	0.34206	0.37925	0.359526
MA0526.2.USF2	2576	0.461297	0.443111	0.7801	0.743756
MA0828.1.SREBF2(var.2)	2955	0.672654	0.648883	0.772563	0.741893
MA0024.3.E2F1	1149	0.166925	0.147944	0.749044	0.7137
MA0649.1.HEY2	2915	0.417205	0.391706	0.657146	0.628674
MA0014.3.PAX5	2058	0.30209	0.283674	0.773665	0.738219
MA0614.1.Foxj2	2995	0.519674	0.481561	0.368513	0.353162
MA0062.2.Gabpa	6380	0.240513	0.231142	0.850565	0.806737
MA0692.1.TFEB	3817	0.660114	0.637426	0.757053	0.727019
MA0139.1.CTCF	8915	0.430461	0.389866	0.48313	0.472116
MA0660.1.MEF2B	3670	0.2544	0.279563	0.237721	0.253149
MA0823.1.HEY1	2948	0.415492	0.392675	0.631282	0.605812
MA0883.1.Dmbx1	673	0.223095	0.252554	0.312891	0.320965
MA1103.1.FOXK2	3084	0.309094	0.280623	0.369975	0.350569
MA0773.1.MEF2D	4189	0.271292	0.293803	0.232613	0.246952
MA0833.1.ATF4	1526	0.585379	0.604776	0.511694	0.528867
MA0668.1.NEUROD2	1095	0.362656	0.388687	0.31957	0.329877
MA1124.1.ZNF24	3801	0.36539	0.386257	0.291432	0.306339
MA0003.3.TFAP2A	6251	0.0366296	0.0306469	0.570796	0.531646
MA0131.2.HINFP	2365	-0.182722	-0.168849	0.692259	0.633263
MA0076.2.ELK4	7809	0.174595	0.166493	0.754353	0.71829
MA0052.3.MEF2A	4330	0.266883	0.286443	0.234066	0.247553
MA0818.1.BHLHE22	1062	0.348385	0.369954	0.277108	0.288308
MA0633.1.Twist2	2161	0.319022	0.337799	0.290245	0.304041
MA0736.1.GLIS2	2400	0.188863	0.175951	0.570374	0.540142
MA0779.1.PAX1	739	0.377439	0.35622	0.575528	0.553611
MA0089.1.MAFG::NFE2L1	5588	0.497056	0.517159	0.405254	0.41668
MA0593.1.FOXP2	5061	0.319699	0.29412	0.356029	0.339508
MA0826.1.OLIG1	1458	0.256884	0.275926	0.243786	0.256223
MA0497.1.MEF2C	5441	0.265534	0.284094	0.238329	0.250913
MA0829.1.Srebf1(var.2)	3459	0.611844	0.59519	0.704167	0.679352
MA1140.1.JUNB(var.2)	2528	0.704651	0.686011	0.831573	0.809022
MA0796.1.TGIF1	2921	-0.114782	-0.0931282	0.318828	0.327734
MA0697.1.ZIC3	3758	0.201537	0.190399	0.589334	0.559569
MA0750.2.ZBTB7A	7215	0.127119	0.122235	0.748651	0.712723
MA0617.1.Id2	2420	0.147053	0.133306	0.667107	0.640169
MA0057.1.MZF1(var.2)	4824	0.664209	0.639017	0.538848	0.523527
MA0678.1.OLIG2	1383	0.281717	0.303342	0.260658	0.268891
MA0815.1.TFAP2C(var.3)	6172	0.164077	0.157097	0.571936	0.538651
MA0101.1.REL	2659	-0.41541	-0.387433	0.43481	0.436411
MA0104.4.MYCN	3578	0.288221	0.272501	0.627527	0.603101
MA0674.1.NKX6-1	1889	0.385308	0.40404	0.273988	0.284764
MA0612.1.EMX1	1242	0.268485	0.286425	0.270851	0.28232
MA0838.1.CEBPG	1056	0.577853	0.552941	0.563925	0.549343
MA0719.1.RHOXF1	1197	0.106275	0.118738	0.272796	0.288942
MA0666.1.MSX1	1248	0.50122	0.475927	0.523697	0.510019
MA0480.1.Foxo1	4958	0.368194	0.346169	0.385405	0.368695
MA0843.1.TEF	1114	0.407038	0.385673	0.434077	0.417001
MA0163.1.PLAG1	6986	0.235417	0.219741	0.52243	0.499695
MA0852.2.FOXK1	2750	0.276979	0.255431	0.376975	0.360515
MA0793.1.POU6F2	1637	0.269955	0.284286	0.293924	0.306939
MA0860.1.Rarg(var.2)	1805	0.18743	0.197371	0.32221	0.339403
MA0812.1.TFAP2B(var.2)	5516	0.00805906	0.00677689	0.560993	0.524654
MA1106.1.HIF1A	1521	0.334156	0.313862	0.585526	0.568571
MA0904.1.Hoxb5	1124	0.23072	0.248348	0.294213	0.303179
MA0751.1.ZIC4	3893	0.177619	0.165485	0.548478	0.523683
MA0043.2.HLF	1274	0.413084	0.396897	0.461603	0.440967
MA0642.1.EN2	1067	0.373016	0.372394	0.690507	0.654429
MA0661.1.MEOX1	1180	0.225294	0.243449	0.295434	0.30309
MA0735.1.GLIS1	1105	0.0856396	0.073044	0.556104	0.532424
MA0594.1.Hoxa9	1638	0.339648	0.349983	0.313634	0.328948
MA0822.1.HES7	2529	0.280354	0.267204	0.582506	0.559579
MA0872.1.TFAP2A(var.3)	6103	0.166717	0.162174	0.565042	0.533634
MA0147.3.MYC	3070	0.313803	0.299584	0.624613	0.603356
MA0481.2.FOXP1	3481	0.261207	0.243766	0.366544	0.348571
MA0854.1.Alx1	950	0.273422	0.283996	0.279007	0.293205
MA0797.1.TGIF2	2748	-0.0633877	-0.0451604	0.339941	0.3463
MA0706.1.MEOX2	1349	0.21947	0.237129	0.281867	0.288561
MA0019.1.Ddit3::Cebpa	1598	0.203897	0.213548	0.329477	0.344107
MA0461.2.Atoh1	1763	0.28956	0.30342	0.281226	0.291543
MA0875.1.BARX1	1337	0.431121	0.407658	0.453442	0.442187
MA0084.1.SRY	3373	0.41316	0.389958	0.339477	0.32805
MA0817.1.BHLHE23	1105	0.286596	0.299982	0.244428	0.255061
MA0639.1.DBP	1279	0.419863	0.404745	0.481188	0.46174
MA0628.1.POU6F1	1638	0.311866	0.327178	0.278894	0.287488
MA0695.1.ZBTB7C	2476	0.309076	0.290521	0.541605	0.525663
MA0659.1.MAFG	1170	0.132864	0.142804	0.3464	0.360332
MA0030.1.FOXF2	2149	0.326862	0.305359	0.353329	0.340542
MA0158.1.HOXA5	1142	0.034809	0.0501779	0.304423	0.312676
MA0605.1.Atf3	1591	0.421097	0.405985	0.778421	0.759433
MA0813.1.TFAP2B(var.3)	5829	0.158107	0.151166	0.554396	0.527369
MA0696.1.ZIC1	4420	0.0774634	0.0705748	0.549215	0.522151
MA0155.1.INSM1	4949	0.267051	0.251426	0.542748	0.52471
MA1121.1.TEAD2	1713	0.208346	0.221732	0.334685	0.344323
MA0783.1.PKNOX2	3362	-0.0228921	-0.0110093	0.31543	0.326373
MA0827.1.OLIG3	1551	0.246489	0.262117	0.261566	0.268759
MA0494.1.Nr1h3::Rxra	1680	0.138034	0.145978	0.299795	0.314606
MA0837.1.CEBPE	1178	0.493383	0.470866	0.522257	0.51154
MA1108.1.MXI1	2736	0.390316	0.378058	0.636501	0.615562
MA1107.1.KLF9	10315	0.518057	0.502572	0.601981	0.584328
MA1136.1.FOSB::JUNB(var.2)	2535	0.718466	0.704605	0.824432	0.805245
MA0107.1.RELA	3280	-0.356028	-0.336746	0.411901	0.414983
MA0912.1.Hoxd3	1275	0.21056	0.224558	0.282028	0.290256
MA0810.1.TFAP2A(var.2)	6170	-0.0805921	-0.074137	0.582598	0.543539
MA0093.2.USF1	4050	0.527327	0.511164	0.621254	0.60487
MA0814.1.TFAP2C(var.2)	5109	0.0241526	0.0211697	0.542811	0.51332
MA0777.1.MYBL2	376	0.0597588	0.0396487	0.511088	0.498869
MA0836.1.CEBPD	1186	0.482223	0.458653	0.495861	0.487121
MA0620.2.MITF	2288	0.478837	0.466054	0.675164	0.655653
MA0690.1.TBX21	2831	0.103005	0.115403	0.334439	0.343697
MA0704.1.Lhx4	1677	0.395679	0.409881	0.263794	0.271016
MA0800.1.EOMES	1960	0.136986	0.149087	0.326424	0.335302
MA0492.1.JUND(var.2)	2787	0.498173	0.511935	0.50406	0.511185
MA1112.1.NR4A1	2340	0.0640623	0.0719042	0.350998	0.363902
MA0898.1.Hmx3	1369	0.253557	0.266537	0.289308	0.296847
MA0602.1.Arid5a	1980	0.192388	0.206733	0.223499	0.229625
MA0050.2.IRF1	16358	0.50114	0.481145	0.35699	0.346065
MA0658.1.LHX6	1303	0.296388	0.307403	0.282624	0.291869
MA0782.1.PKNOX1	3000	-0.0824357	-0.0710649	0.312916	0.321678
MA0879.1.Dlx1	1299	0.286412	0.298773	0.289511	0.297188
MA0714.1.PITX3	1035	0.206494	0.218697	0.382972	0.390615
MA0749.1.ZBED1	331	0.0294328	0.015452	0.720555	0.704135
MA0753.1.ZNF740	5298	0.698916	0.688041	0.583726	0.564299
MA0069.1.Pax6	953	0.234054	0.241199	0.34461	0.356868
MA0712.1.OTX2	971	0.070822	0.0800588	0.350961	0.360876
MA0688.1.TBX2	2350	0.129497	0.140991	0.334864	0.342439
MA0902.1.HOXB2	1335	0.281029	0.292525	0.267406	0.274806
MA0653.1.IRF9	4509	0.288453	0.27282	0.387921	0.374063
MA0638.1.CREB3	1198	0.394696	0.396779	0.843143	0.811787
MA0858.1.Rarb(var.2)	1352	0.162388	0.170153	0.349096	0.359871
MA0596.1.SREBF2	3179	0.368005	0.377043	0.388549	0.398041
MA0647.1.GRHL1	1236	-0.0936542	-0.0779339	0.318942	0.321473
MA1111.1.NR2F2	2636	0.0975622	0.102355	0.336503	0.349943
MA1143.1.FOSL1::JUND(var.2)	2107	0.684399	0.67127	0.800488	0.784794
MA0710.1.NOTO	1439	0.34384	0.354938	0.295606	0.302639
MA0702.1.LMX1A	1761	0.390505	0.401	0.264992	0.272419
MA0485.1.Hoxc9	1540	0.267403	0.27565	0.323318	0.332958
MA0707.1.MNX1	1967	0.324336	0.336013	0.280068	0.286229
MA1419.1.IRF4	3030	0.219417	0.206185	0.404609	0.389429
MA0607.1.Bhlha15	1299	0.380708	0.391828	0.281009	0.28756
MA0652.1.IRF8	3450	0.160279	0.148708	0.414797	0.398412
MA0675.1.NKX6-2	1903	0.42836	0.438369	0.306101	0.313246
MA0887.1.EVX1	991	0.278052	0.290161	0.324304	0.329173
MA0102.3.CEBPA	2328	0.330493	0.33865	0.314935	0.323717
MA0877.1.Barhl1	1255	0.327552	0.312546	0.443528	0.431058
MA0689.1.TBX20	2657	0.230903	0.242907	0.358055	0.362635
MA0669.1.NEUROG2	2291	0.264484	0.270816	0.299323	0.309502
MA0504.1.NR2C2	4348	0.363085	0.351489	0.521683	0.506178
MA0801.1.MGA	3525	0.00427331	0.0100672	0.357339	0.368026
MA0160.1.NR4A2	2738	0.0816588	0.0849419	0.344411	0.357536
MA0528.1.ZNF263	22782	0.651331	0.635592	0.51928	0.508073
MA0095.2.YY1	3631	0.171868	0.162593	0.530929	0.513261
MA0525.2.TP63	1029	0.246041	0.251986	0.48901	0.499381
MA0623.1.Neurog1	1334	0.285762	0.295511	0.305542	0.311878
MA0640.1.ELF3	4091	0.0463909	0.0449832	0.643662	0.618415
MA0772.1.IRF7	5830	0.287331	0.271839	0.368804	0.357941
MA0808.1.TEAD3	1583	0.040471	0.0499534	0.363148	0.36941
MA0767.1.GCM2	1358	0.0700324	0.0575549	0.475112	0.461298
MA1420.1.IRF5	1937	0.107792	0.0988824	0.438269	0.421033
MA0146.2.Zfx	7769	-0.0212921	-0.0201792	0.551871	0.524619
MA0517.1.STAT1::STAT2	9297	0.337122	0.323773	0.38566	0.373078
MA0509.1.Rfx1	3246	0.52593	0.512824	0.658984	0.646209
MA0874.1.Arx	990	0.276204	0.279885	0.274992	0.286585
MA1418.1.IRF3	4604	0.435441	0.420158	0.404618	0.394077
MA0694.1.ZBTB7B	1924	0.307089	0.293213	0.51867	0.506735
MA0622.1.Mlxip	1831	0.100477	0.0927449	0.598244	0.580243
MA0802.1.TBR1	2631	0.064479	0.0710877	0.32748	0.335985
MA0116.1.Znf423	3247	0.320384	0.301872	0.449341	0.442292
MA0488.1.JUN	3172	0.471106	0.480383	0.513679	0.519339
MA0896.1.Hmx1	988	0.209295	0.218779	0.331487	0.336855
MA0606.1.NFAT5	3611	0.201148	0.206262	0.309414	0.31905
MA1109.1.NEUROD1	3601	0.228414	0.233012	0.348264	0.35836
MA0864.1.E2F2	771	0.0127931	-0.00237903	0.472575	0.462688
MA0876.1.BSX	1393	0.524981	0.508805	0.470234	0.46156
MA0048.2.NHLH1	6602	-0.414783	-0.390471	0.458913	0.448833
MA1105.1.GRHL2	1477	0.127112	0.134026	0.317201	0.324466
MA1123.1.TWIST1	2721	0.201835	0.208038	0.341196	0.349115
MA1155.1.ZSCAN4	3112	0.154503	0.163713	0.360725	0.365503
MA0046.2.HNF1A	2341	0.305002	0.313225	0.253264	0.25891
MA0027.2.EN1	1429	0.51517	0.499127	0.437127	0.428814
MA0780.1.PAX3	1410	0.301083	0.311912	0.269588	0.272432
MA0112.3.ESR1	1668	-0.00612922	-0.00657199	0.311814	0.325788
MA0130.1.ZNF354C	5265	0.374626	0.378435	0.348994	0.358698
MA0068.2.PAX4	961	0.374499	0.383756	0.313875	0.318038
MA0066.1.PPARG	1218	0.000519752	0.00341215	0.305019	0.315523
MA0149.1.EWSR1-FLI1	12340	0.66692	0.652172	0.488718	0.479482
MA0748.1.YY2	1479	-0.0811804	-0.0478568	0.819033	0.761974
MA0090.2.TEAD1	1918	0.184568	0.189243	0.322956	0.331362
MA0520.1.Stat6	2782	0.168705	0.18244	0.366934	0.366244
MA1125.1.ZNF384	37020	0.40667	0.390881	0.316885	0.309155
MA0597.1.THAP1	4282	0.142568	0.130196	0.467291	0.456309
MA0152.1.NFATC2	2577	0.288672	0.291054	0.299168	0.309461
MA0058.3.MAX	2664	0.222397	0.21663	0.628203	0.61111
MA0762.1.ETV2	5157	0.14008	0.143344	0.612964	0.586868
MA0258.2.ESR2	2501	0.0694195	0.0705541	0.34179	0.352868
MA0682.1.Pitx1	1348	0.189027	0.190126	0.317853	0.328953
MA1129.1.FOSL1::JUN(var.2)	2505	0.733981	0.727436	0.825707	0.809522
MA0644.1.ESX1	1301	0.499585	0.485064	0.438992	0.430878
MA0698.1.ZBTB18	3300	0.0858636	0.0906238	0.329557	0.336773
MA0792.1.POU5F1B	3314	0.456259	0.440627	0.366779	0.359865
MA0092.1.Hand1::Tcf3	2504	0.123883	0.125688	0.341095	0.351225
MA0650.1.HOXA13	2733	0.321276	0.303584	0.35869	0.353986
MA0870.1.Sox1	1193	0.109172	0.101666	0.45821	0.443345
MA0072.1.RORA(var.2)	1572	0.179596	0.186854	0.288513	0.293003
MA0119.1.NFIC::TLX1	2767	0.159126	0.16742	0.415943	0.419388
MA0132.2.PDX1	1273	0.36318	0.369007	0.294031	0.299904
MA0730.1.RARA(var.2)	1710	0.159165	0.161651	0.363224	0.372413
MA1104.1.GATA6	2395	0.285133	0.294344	0.295007	0.297458
MA0739.1.Hic1	3158	0.338396	0.343922	0.376215	0.382304
MA1133.1.JUN::JUNB(var.2)	2154	0.443971	0.436739	0.793655	0.778723
MA0100.3.MYB	2302	0.09412	0.103199	0.395552	0.397991
MA0865.1.E2F8	1777	0.233403	0.221661	0.529478	0.519109
MA0036.3.GATA2	2282	0.312366	0.321446	0.317695	0.320111
MA0844.1.XBP1	857	0.366727	0.360721	0.760778	0.744701
MA1119.1.SIX2	1852	0.0376929	0.0398352	0.32218	0.331505
MA0728.1.Nr2f6(var.2)	2085	0.105727	0.103544	0.29935	0.312932
MA0680.1.PAX7	1442	0.298455	0.306038	0.266173	0.269891
MA0905.1.HOXC10	1180	0.26887	0.272252	0.309893	0.317797
MA0886.1.EMX2	1147	0.308759	0.31567	0.314107	0.318388
MA0081.1.SPIB	5871	0.605912	0.589671	0.456211	0.450665
MA0484.1.HNF4G	2503	0.0742436	0.0777064	0.360934	0.368553
MA1126.1.FOS::JUN(var.2)	1803	0.450649	0.461979	0.621591	0.621339
MA0074.1.RXRA::VDR	948	-0.00129053	0.00533923	0.397434	0.401868
MA0136.2.ELF5	5780	0.0256041	0.0296217	0.625813	0.600317
MA0729.1.RARA	1567	0.176311	0.17479	0.320643	0.332985
MA0141.3.ESRRB	2150	0.0158266	0.0183737	0.318227	0.326447
MA0908.1.HOXD11	1105	0.243669	0.248564	0.315758	0.321611
MA0035.3.Gata1	2567	0.247807	0.258572	0.309745	0.309727
MA0032.2.FOXC1	4354	0.363422	0.349013	0.297127	0.290238
MA0259.1.ARNT::HIF1A	1389	0.288182	0.280787	0.584906	0.571034
MA0592.2.Esrra	2167	0.0416317	0.0440695	0.325016	0.333242
MA0687.1.SPIC	5158	0.382144	0.369398	0.437309	0.428815
MA0645.1.ETV6	6757	-0.0825284	-0.0723582	0.717866	0.686597
MA1148.1.PPARA::RXRA	1694	0.212363	0.217657	0.376773	0.381944
MA0911.1.Hoxa11	832	0.141585	0.143659	0.321501	0.329865
MA0888.1.EVX2	1022	0.293005	0.301054	0.334817	0.337156
MA0643.1.Esrrg	2310	0.0465607	0.0470052	0.324743	0.33457
MA0624.1.NFATC1	2795	0.128712	0.133452	0.333367	0.338702
MA0715.1.PROP1	2959	0.292275	0.298326	0.240045	0.244062
MA0006.1.Ahr::Arnt	4797	0.175672	0.169961	0.658098	0.643293
MA0758.1.E2F7	1100	0.237169	0.228268	0.561132	0.549572
MA1154.1.ZNF282	1648	0.342877	0.345896	0.417485	0.424192
MA0483.1.Gfi1b	3822	-0.0784863	-0.0716437	0.400628	0.403481
MA0845.1.FOXB1	3901	0.360281	0.346798	0.294945	0.288226
MA0595.1.SREBF1	3395	0.419641	0.421962	0.440656	0.44782
MA0897.1.Hmx2	1304	0.307657	0.313453	0.336109	0.33967
MA0711.1.OTX1	832	0.112395	0.114317	0.381652	0.389039
MA0135.1.Lhx3	2757	0.29758	0.302525	0.233705	0.238032
MA0142.1.Pou5f1::Sox2	3107	0.287703	0.292976	0.295648	0.299628
MA1118.1.SIX1	2171	0.15834	0.16675	0.377946	0.378751
MA0125.1.Nobox	1325	0.4031	0.39268	0.454375	0.445056
MA0900.1.HOXA2	1086	0.367368	0.373861	0.35992	0.36248
MA1150.1.RORB	1918	0.150294	0.151552	0.322205	0.32995
MA0670.1.NFIA	2153	0.191842	0.191853	0.339452	0.348426
MA0524.2.TFAP2C	5344	-0.108259	-0.101666	0.537326	0.511156
MA0665.1.MSC	3431	-0.373449	-0.365063	0.346718	0.34729
MA0857.1.Rarb	1964	0.127184	0.123003	0.291083	0.304208
MA0903.1.HOXB3	1547	0.385679	0.390631	0.329307	0.333297
MA0469.2.E2F3	429	0.0795877	0.081702	0.646787	0.625181
MA0522.2.TCF3	5686	-0.0965462	-0.0927208	0.335778	0.340751
MA0806.1.TBX4	3340	-0.0897993	-0.0866899	0.377442	0.383107
MA0830.1.TCF4	6319	-0.0668578	-0.0632585	0.333874	0.339038
MA0834.1.ATF7	1920	0.558649	0.552441	0.804011	0.790873
MA0842.1.NRL	2310	0.0821912	0.0818075	0.336717	0.345838
MA0809.1.TEAD4	1883	0.125991	0.124892	0.30325	0.313063
MA0153.2.HNF1B	2083	0.353362	0.356574	0.267245	0.272717
MA0600.2.RFX2	1895	0.430839	0.422628	0.644059	0.633012
MA0811.1.TFAP2B	5304	-0.104069	-0.0968084	0.541386	0.514868
MA0816.1.Ascl2	6460	-0.424936	-0.412259	0.397302	0.393282
MA0766.1.GATA5	1940	0.154489	0.16151	0.333254	0.334864
MA0890.1.GBX2	1247	0.436996	0.425915	0.42351	0.415392
MA0790.1.POU4F1	2958	0.344818	0.349679	0.265613	0.269327
MA0840.1.Creb5	2184	0.489237	0.48722	0.783399	0.766241
MA1151.1.RORC	1645	0.0981441	0.103642	0.336942	0.339922
MA0115.1.NR1H2::RXRA	1371	0.16181	0.161956	0.388535	0.396806
MA0025.1.NFIL3	1624	0.451573	0.440351	0.370534	0.362806
MA0839.1.CREB3L1	1327	0.303683	0.299076	0.631396	0.617055
MA0765.1.ETV5	2944	-0.427547	-0.396863	0.957083	0.907479
MA0676.1.Nr2e1	3114	0.153663	0.159661	0.343471	0.345745
MA0745.1.SNAI2	6424	0.0374479	0.0416742	0.354776	0.358738
MA0109.1.HLTF	1708	0.224574	0.226921	0.29329	0.299073
MA0631.1.Six3	864	0.107822	0.108044	0.25308	0.260949
MA0791.1.POU4F3	2506	0.36529	0.368862	0.269828	0.274341
MA0667.1.MYF6	2868	-0.242207	-0.228719	0.365951	0.360439
MA0771.1.HSF4	1415	0.0185415	0.0237373	0.403401	0.406121
MA0511.2.RUNX2	3302	0.0812533	0.0799065	0.490584	0.473448
MA1120.1.SOX13	2054	0.136532	0.138074	0.310666	0.316896
MA0154.3.EBF1	2667	-0.0430112	-0.041116	0.412426	0.418274
MA0518.1.Stat4	4114	0.148256	0.138157	0.44696	0.438737
MA0106.3.TP53	1289	0.274126	0.269478	0.409181	0.421538
MA0723.1.VAX2	1449	0.420528	0.423846	0.289698	0.294016
MA0699.1.LBX2	1286	0.501889	0.489282	0.421286	0.415679
MA0625.1.NFATC3	2833	0.13371	0.13603	0.335386	0.340659
MA0686.1.SPDEF	2078	-0.367799	-0.354267	0.700898	0.669232
MA0820.1.FIGLA	4507	-0.0812276	-0.0813691	0.314055	0.321639
MA1110.1.NR1H4	1369	-0.0289351	-0.0319069	0.334088	0.344492
MA0705.1.Lhx8	1336	0.470218	0.45991	0.408223	0.400524
MA0910.1.Hoxd8	2209	0.284695	0.28896	0.242982	0.246101
MA0754.1.CUX1	699	0.409903	0.414307	0.327086	0.330033
MA0503.1.Nkx2-5(var.2)	3028	0.0591842	0.0606563	0.390637	0.396392
MA0164.1.Nr2e3	2383	-0.124555	-0.118678	0.347424	0.348749
MA0755.1.CUX2	694	0.374053	0.377122	0.298129	0.302227
MA0701.1.LHX9	1368	0.539239	0.531492	0.435093	0.425099
MA0885.1.Dlx2	1253	0.260746	0.262535	0.298551	0.303864
MA0853.1.Alx4	831	0.331767	0.330553	0.30594	0.314196
MA1145.1.FOSL2::JUND(var.2)	2079	0.548331	0.542768	0.725314	0.713304
MA0067.1.Pax2	1120	-0.211472	-0.206338	0.649926	0.651761
MA0051.1.IRF2	3776	0.31572	0.307823	0.403573	0.393915
MA0040.1.Foxq1	2789	0.294884	0.282541	0.296128	0.290971
MA0727.1.NR3C2	991	0.0373285	0.0273323	0.447622	0.440306
MA0117.2.Mafb	2020	-0.082956	-0.0847137	0.333939	0.342369
MA0824.1.ID4	5796	-0.122194	-0.119722	0.324703	0.328902
MA0799.1.RFX4	1959	0.360514	0.354454	0.64378	0.632709
MA0738.1.HIC2	3402	0.107878	0.110928	0.388568	0.392022
MA0821.1.HES5	2449	0.236388	0.228423	0.484564	0.475457
MA0819.1.CLOCK	2002	0.073606	0.0788053	0.432221	0.433437
MA0621.1.mix-a	1639	0.357771	0.357091	0.278393	0.285474
MA0505.1.Nr5a2	2503	0.0762931	0.0722245	0.337634	0.348066
MA0713.1.PHOX2A	2079	0.341089	0.34332	0.263132	0.267158
MA0859.1.Rarg	1855	0.0988835	0.0927093	0.293899	0.306093
MA0798.1.RFX3	2012	0.427098	0.421564	0.648559	0.637519
MA0629.1.Rhox11	765	-0.182505	-0.199166	0.360511	0.360603
MA1153.1.Smad4	2141	0.16229	0.167351	0.383456	0.384333
MA0463.1.Bcl6	2827	0.0916881	0.0935137	0.33598	0.340065
MA0513.1.SMAD2::SMAD3::SMAD4	4195	0.204766	0.205612	0.395477	0.400508
MA0672.1.NKX2-3	2464	0.158722	0.15854	0.370691	0.376733
MA0724.1.VENTX	1025	0.491288	0.47673	0.413746	0.411911
MA0080.4.SPI1	4971	0.329435	0.322525	0.469975	0.460558
MA0861.1.TP73	1268	0.221942	0.219137	0.417601	0.426084
MA0807.1.TBX5	4581	0.0237226	0.023673	0.36705	0.372747
MA0743.1.SCRT1	1809	0.224486	0.224942	0.362505	0.367662
MA0521.1.Tcf12	6186	-0.196115	-0.187327	0.412891	0.409704
MA0500.1.Myog	6387	-0.184123	-0.174119	0.421213	0.416789
MA1152.1.SOX15	5646	0.378769	0.365561	0.316425	0.313595
MA0760.1.ERF	4990	-0.129214	-0.113534	0.697572	0.665882
MA0467.1.Crx	1804	0.238893	0.238854	0.34372	0.349157
MA0070.1.PBX1	1814	0.546533	0.533023	0.46525	0.462765
MA0486.2.HSF1	1438	0.0185079	0.0233753	0.402169	0.402671
MA0895.1.HMBOX1	1208	0.479439	0.46699	0.399868	0.3964
MA0077.1.SOX9	1919	0.302099	0.306733	0.343872	0.344544
MA0482.1.Gata4	2410	0.279937	0.286477	0.324822	0.323563
MA0656.1.JDP2(var.2)	2449	0.482876	0.482877	0.760498	0.744713
MA0499.1.Myod1	5279	-0.0462449	-0.0377766	0.418163	0.414853
MA0683.1.POU4F2	2174	0.377875	0.378216	0.275822	0.280639
MA1147.1.NR4A2::RXRA	1099	0.0507753	0.0323053	0.383239	0.385952
MA0161.2.NFIC	2857	0.271487	0.267081	0.341813	0.351189
MA0835.1.BATF3	2057	0.423747	0.433145	0.682226	0.677671
MA0047.2.Foxa2	3559	0.236252	0.226621	0.315866	0.310084
MA0851.1.Foxj3	3633	0.359126	0.348307	0.299656	0.295154
MA0770.1.HSF2	1520	-0.0338819	-0.0358659	0.346795	0.353371
MA0037.3.GATA3	1761	0.15236	0.15702	0.337336	0.337264
MA0598.2.EHF	4127	-0.202785	-0.188651	0.678521	0.649216
MA0788.1.POU3F3	3213	0.374957	0.377899	0.296401	0.298025
MA1127.1.FOSB::JUN	2595	0.659691	0.658201	0.776165	0.762513
MA0684.1.RUNX3	3580	0.0667914	0.0637969	0.461395	0.449258
MA0159.1.RARA::RXRA	1873	0.263272	0.263587	0.398804	0.402929
MA0105.4.NFKB1	3733	-0.0741581	-0.079515	0.354989	0.364724
MA0868.1.SOX8	1443	-0.0634459	-0.060095	0.276917	0.277858
MA0906.1.HOXC12	936	0.256978	0.255787	0.338598	0.343989
MA0866.1.SOX21	1422	0.140505	0.130053	0.342905	0.338674
MA0795.1.SMAD3	1243	0.0958751	0.0988926	0.404336	0.405368
MA0700.1.LHX2	1262	0.478392	0.468824	0.40442	0.399395
MA0103.3.ZEB1	7463	0.174102	0.175497	0.376233	0.378813
MA0029.1.Mecom	2713	0.392525	0.396029	0.306607	0.306988
MA0508.2.PRDM1	3900	-0.00964895	-0.00336404	0.375489	0.373072
MA0846.1.FOXC2	5361	0.31693	0.308367	0.288977	0.283088
MA0151.1.Arid3a	6808	0.292771	0.292732	0.272643	0.27651
MA0776.1.MYBL1	475	-0.257743	-0.245553	0.414646	0.406225
MA0113.3.NR3C1	985	0.0705579	0.0662415	0.418843	0.408808
MA0007.3.Ar	1072	-0.00563198	-0.010337	0.421042	0.411515
MA0465.1.CDX2	2460	0.355763	0.341464	0.320113	0.32029
MA0651.1.HOXC11	857	0.270724	0.26926	0.328377	0.333291
MA0744.1.SCRT2	2044	0.24099	0.243369	0.384627	0.385697
MA0601.1.Arid3b	2647	0.278797	0.279	0.232492	0.235733
MA0124.2.Nkx3-1	1937	0.049322	0.0489283	0.356965	0.360697
MA1116.1.RBPJ	4324	0.0680891	0.0695898	0.450697	0.45247
MA0789.1.POU3F4	3044	0.453838	0.444248	0.357225	0.352971
MA1421.1.TCF7L1	3378	0.113722	0.116681	0.360874	0.361022
MA0873.1.HOXD12	742	0.231652	0.229042	0.339891	0.345492
MA0017.2.NR2F1	2853	0.0200311	0.0116122	0.34231	0.353598
MA0091.1.TAL1::TCF3	2635	0.104406	0.104236	0.31776	0.320607
MA0693.2.VDR	2226	-0.173733	-0.175211	0.342024	0.346063
MA1146.1.NR1A4::RXRA	1091	0.0744785	0.0591189	0.34905	0.351305
MA0646.1.GCM1	1460	0.0683292	0.0655333	0.434245	0.424023
MA0691.1.TFAP4	4144	-0.193789	-0.198552	0.358047	0.365184
MA0913.1.Hoxd9	2545	0.243627	0.233202	0.28659	0.284092
MA0002.2.RUNX1	6415	0.194568	0.190073	0.437752	0.429429
MA1139.1.FOSL2::JUNB(var.2)	2427	0.459822	0.45779	0.757133	0.74647
MA0618.1.LBX1	1330	0.459745	0.458411	0.334154	0.337564
MA0878.1.CDX1	2621	0.321978	0.309245	0.310101	0.310218
MA0523.1.TCF7L2	3473	0.201896	0.197221	0.378431	0.370491
MA0479.1.FOXH1	2160	0.406666	0.393597	0.34518	0.345805
MA0514.1.Sox3	7937	0.414191	0.404833	0.361936	0.358896
MA0734.1.GLI2	2000	0.0979282	0.101717	0.491253	0.489244
MA0144.2.STAT3	4452	-0.0253275	-0.021823	0.429297	0.427548
MA0681.1.Phox2b	1977	0.34945	0.348788	0.268557	0.270767
MA0673.1.NKX2-8	2576	0.234035	0.230177	0.378549	0.383812
MA0148.3.FOXA1	3378	0.276237	0.269633	0.302496	0.297103
MA0794.1.PROX1	1039	0.0502821	0.0459641	0.435767	0.441463
MA0671.1.NFIX	2186	0.381363	0.380794	0.395163	0.397071
MA1113.1.PBX2	2397	0.165297	0.162924	0.519775	0.510229
MA0769.1.Tcf7	3656	0.144513	0.149328	0.359173	0.355521
MA0039.3.KLF4	5005	0.294818	0.299582	0.502966	0.499322
MA0891.1.GSC2	956	0.214329	0.209807	0.38071	0.386288
MA0028.2.ELK1	3823	-0.33731	-0.303231	0.88505	0.839444
MA0832.1.Tcf21	2059	-0.043996	-0.0437116	0.381548	0.382134
MA1100.1.ASCL1	7094	-0.0648009	-0.0535293	0.442034	0.431615
MA0635.1.BARHL2	726	0.0619846	0.0666319	0.349273	0.345462
MA0784.1.POU1F1	3094	0.394582	0.3937	0.315458	0.31713
MA1115.1.POU5F1	3702	0.444054	0.434095	0.353579	0.352224
MA0867.1.SOX4	1470	-0.0237493	-0.0260203	0.278926	0.28187
MA0737.1.GLIS3	1597	0.119985	0.113663	0.482482	0.477577
MA0731.1.BCL6B	1410	0.152263	0.151975	0.370447	0.371357
MA0073.1.RREB1	8787	0.434047	0.427979	0.462032	0.456921
MA0140.2.GATA1::TAL1	1038	0.166894	0.164559	0.337916	0.340744
MA0757.1.ONECUT3	2274	0.333801	0.331761	0.262367	0.264731
MA0071.1.RORA	2078	-0.0409887	-0.0507333	0.304921	0.314972
MA0065.2.Pparg::Rxra	4329	0.399961	0.396341	0.422418	0.426205
MA0098.3.ETS1	5523	-0.17828	-0.155478	0.712425	0.678966
MA0512.2.Rxra	1800	0.0199299	0.0103475	0.430046	0.429056
MA0768.1.LEF1	3159	0.261474	0.25576	0.343539	0.338875
MA0627.1.Pou2f3	2379	0.401209	0.402204	0.352373	0.351013
MA0059.1.MAX::MYC	2266	0.191111	0.187922	0.578715	0.571726
MA0778.1.NFKB2	3541	-0.107652	-0.115669	0.36339	0.370959
MA0473.2.ELF1	4230	-0.366905	-0.340363	0.736988	0.70036
MA0677.1.Nr2f6	1982	0.0247376	0.0213898	0.413218	0.415989
MA0088.2.ZNF143	1903	0.0481277	0.0488506	0.618435	0.607718
MA0763.1.ETV3	3395	-0.426207	-0.389189	0.788699	0.750932
MA0641.1.ELF4	4343	-0.305652	-0.282272	0.714193	0.681283
MA0894.1.HESX1	1273	0.506792	0.500889	0.428123	0.424548
MA0519.1.Stat5a::Stat5b	4130	-0.128575	-0.129168	0.41581	0.41517
MA0122.2.NKX3-2	1913	0.0386941	0.0341189	0.347845	0.351183
MA0468.1.DUX4	2140	0.418935	0.41246	0.373402	0.378628
MA0056.1.MZF1	15353	0.102111	0.0965234	0.417443	0.421769
MA0111.1.Spz1	2456	-0.0610103	-0.0699348	0.357643	0.365265
MA0138.2.REST	1826	-0.00850138	-0.0170226	0.407401	0.406715
MA0901.1.HOXB13	2502	0.292874	0.284361	0.351487	0.350868
MA0137.3.STAT1	4069	-0.0251038	-0.0286239	0.430282	0.424679
MA0087.1.Sox5	3327	0.242326	0.234861	0.304293	0.302888
MA0787.1.POU3F2	3168	0.404401	0.397522	0.332135	0.330157
MA0616.1.Hes2	1553	0.330439	0.322409	0.457367	0.456606
MA0475.2.FLI1	4402	-0.318947	-0.283012	0.75748	0.719645
MA0078.1.Sox17	1796	-0.247568	-0.25606	0.33486	0.3414
MA0038.1.Gfi1	2535	-0.233224	-0.227196	0.604731	0.596706
MA0909.1.HOXD13	2703	0.3065	0.297501	0.339705	0.340129
MA0880.1.Dlx3	1212	0.412345	0.404854	0.40704	0.406101
MA0752.1.ZNF410	1013	0.272553	0.263699	0.346321	0.346764
MA0610.1.DMRT3	1360	0.232158	0.229499	0.277894	0.27831
MA0108.2.TBP	1159	0.22652	0.22442	0.374809	0.374642
MA1117.1.RELB	2088	-0.0846242	-0.0868633	0.424466	0.424404
MA0626.1.Npas2	2613	0.109737	0.110041	0.50356	0.500856
MA0498.2.MEIS1	1628	-0.0603726	-0.0660115	0.500663	0.498118
MA0718.1.RAX	1413	0.464685	0.460619	0.404064	0.399984
MA1131.1.FOSL2::JUN(var.2)	2721	0.614534	0.61727	0.734636	0.723946
MA0869.1.Sox11	1696	0.043378	0.0386328	0.279382	0.281414
MA0510.2.RFX5	2099	0.392245	0.395991	0.640645	0.629046
MA0442.2.SOX10	4191	0.396843	0.392423	0.388804	0.385435
MA1149.1.RARA::RXRG	1817	0.193865	0.187008	0.427754	0.426887
MA0856.1.RXRG	1840	0.0644527	0.0572304	0.420223	0.419722
MA0679.1.ONECUT1	871	0.344198	0.339114	0.284953	0.2871
MA0759.1.ELK3	3737	-0.396608	-0.356848	0.869777	0.826945
MA0899.1.HOXA10	2431	0.288412	0.281864	0.296073	0.295188
MA0893.1.GSX2	1898	0.402397	0.398506	0.337483	0.338169
MA0009.2.T	1247	0.148842	0.135384	0.340835	0.351074
MA0018.3.CREB1	3958	0.296706	0.296507	0.594277	0.587133
MA0804.1.TBX19	832	0.209978	0.198362	0.346192	0.350568
MA0786.1.POU3F1	3278	0.391341	0.387193	0.315545	0.316323
MA0634.1.ALX3	1580	0.417973	0.416813	0.335258	0.333015
MA0785.1.POU2F1	2967	0.413965	0.411674	0.342726	0.337861
MA1114.1.PBX3	3062	0.20162	0.192879	0.468995	0.470662
MA0114.3.Hnf4a	1319	-0.0914567	-0.0959023	0.42029	0.421174
MA0914.1.ISL2	1633	0.0519237	0.048018	0.358175	0.358373
MA0855.1.RXRB	1938	0.0483486	0.0443388	0.429054	0.429179
MA0619.1.LIN54	3604	0.287063	0.282238	0.299458	0.300366
MA0083.3.SRF	966	0.280676	0.277127	0.421642	0.418568
MA0756.1.ONECUT2	1516	0.322139	0.317873	0.256796	0.257068
MA0507.1.POU2F2	3766	0.399966	0.392705	0.322063	0.322775
MA0884.1.DUXA	1632	0.467221	0.461255	0.411316	0.410739
MA0863.1.MTF1	1520	0.116655	0.120102	0.457612	0.450084
MA0907.1.HOXC13	1234	0.22578	0.217908	0.342088	0.343644
MA0630.1.SHOX	1576	0.517633	0.51736	0.397589	0.391548
MA0145.3.TFCP2	1056	-0.203696	-0.208926	0.393157	0.392234
MA0648.1.GSC	905	0.221218	0.212053	0.410027	0.414619
MA0892.1.GSX1	1512	0.444106	0.441409	0.374687	0.372708
MA0156.2.FEV	4033	-0.322072	-0.288877	0.778057	0.739176
MA0143.3.Sox2	3261	0.211739	0.20721	0.391204	0.390084
MA0515.1.Sox6	4126	0.3419	0.338741	0.361382	0.35954
MA0474.2.ERG	4471	-0.323578	-0.291308	0.744191	0.706832
MA0063.1.Nkx2-5	1101	0.330204	0.32684	0.325972	0.324247
MA0764.1.ETV4	3185	-0.335267	-0.298934	0.856655	0.814871
MA0774.1.MEIS2	3807	0.129978	0.127254	0.469691	0.467206
MA0041.1.Foxd3	7719	0.334691	0.329585	0.271474	0.271358

## Sheet: Fresh_Thawed_in_stim
Supplementary Table | Transcription factor (TF) footprints identified from stimulated Treg ATAC-seq dataset. TC, tag count.
Motif	Number	Protection_Score_Fresh	Protection_Score_Thawed	TC_Fresh	TC_Thawed
MA0506.1.NRF1	14930	1.47689	1.31552	2.27603	2.01582
MA0632.1.Tcfl5	6162	1.38958	1.22731	1.87788	1.65551
MA0162.3.EGR1	6491	0.949202	0.832134	1.71824	1.53878
MA0732.1.EGR3	9847	1.1186	1.00909	1.62009	1.45924
MA0472.2.EGR2	7978	1.22333	1.10952	1.61855	1.46518
MA0470.1.E2F4	9234	0.749452	0.657958	1.78954	1.62066
MA0516.1.SP2	38344	1.43494	1.31805	1.64297	1.5162
MA0636.1.BHLHE41	4890	1.21648	1.10848	1.63482	1.50377
MA1122.1.TFDP1	9334	0.482473	0.426807	1.85821	1.68907
MA0079.3.SP1	49818	1.34541	1.24656	1.60297	1.4865
MA0464.2.BHLHE40	5226	1.10177	1.00245	1.46308	1.34731
MA0685.1.SP4	13827	1.16076	1.07486	1.92567	1.79836
MA0741.1.KLF16	29059	1.14726	1.06008	1.66141	1.53691
MA1099.1.Hes1	4778	1.13398	1.04983	1.64356	1.5216
MA0663.1.MLX	4576	1.00431	0.922947	1.61822	1.50184
MA0740.1.KLF14	13215	1.03654	0.974461	1.99864	1.87258
MA0746.1.SP3	30070	1.06448	0.992809	1.58802	1.47724
MA0733.1.EGR4	7569	0.867043	0.798151	1.45559	1.34262
MA0664.1.MLXIPL	5216	0.889243	0.8127	1.41193	1.31091
MA0603.1.Arntl	5108	0.678997	0.624536	1.49075	1.37724
MA0747.1.SP8	21538	0.920958	0.857199	1.57724	1.47592
MA0599.1.KLF5	40063	0.949912	0.889478	1.55295	1.45041
MA0062.2.Gabpa	9307	0.453278	0.411053	1.88081	1.76828
MA0608.1.Creb3l2	4897	0.781592	0.719744	1.52612	1.43849
MA0527.1.ZBTB33	2832	0.243633	0.224888	1.97941	1.85084
MA0828.1.SREBF2(var.2)	7082	1.03909	0.970186	1.30564	1.23355
MA0131.2.HINFP	3883	-0.40376	-0.383451	1.55675	1.39675
MA0509.1.Rfx1	7619	0.908253	0.845144	1.14236	1.0718
MA0742.1.Klf12	10894	1.00396	0.955583	1.60603	1.52439
MA0609.1.Crem	2452	0.780464	0.737702	2.10021	2.01535
MA1108.1.MXI1	5592	0.698649	0.640323	1.16776	1.09986
MA0753.1.ZNF740	10621	1.27119	1.20265	1.09912	1.04251
MA0649.1.HEY2	5670	0.765219	0.721062	1.24275	1.1632
MA0823.1.HEY1	5848	0.751621	0.704196	1.20304	1.12838
MA0004.1.Arnt	16028	0.329451	0.288462	1.30083	1.22187
MA0471.1.E2F6	19424	1.23217	1.1767	1.16586	1.10472
MA0510.2.RFX5	5445	0.54985	0.508441	1.0832	1.0092
MA0829.1.Srebf1(var.2)	8655	0.90623	0.85157	1.13938	1.08089
MA0600.2.RFX2	5384	0.582241	0.537777	1.01573	0.948576
MA0655.1.JDP2	42144	0.722552	0.758723	0.891515	0.931415
MA0089.1.MAFG::NFE2L1	22374	1.00869	1.05575	0.762224	0.790625
MA0841.1.NFE2	30110	0.707696	0.742781	0.879223	0.919138
MA0462.1.BATF::JUN	34717	0.787453	0.823362	0.869066	0.907857
MA1137.1.FOSL1::JUNB	32337	0.552172	0.58392	0.87319	0.914999
MA0862.1.GMEB2	1408	1.54435	1.50275	1.69152	1.62523
MA0489.1.JUN(var.2)	35426	0.501116	0.530135	0.878931	0.922721
MA0815.1.TFAP2C(var.3)	11348	0.25749	0.23402	1.13698	1.05349
MA0872.1.TFAP2A(var.3)	11311	0.28888	0.259572	1.10748	1.0299
MA0798.1.RFX3	5516	0.593276	0.553673	1.04357	0.976748
MA0750.2.ZBTB7A	11124	0.148727	0.131614	1.53754	1.44843
MA1141.1.FOS::JUND	27941	0.509611	0.538051	0.87693	0.919806
MA0833.1.ATF4	5633	0.859417	0.898027	0.794308	0.826707
MA1102.1.CTCFL	24148	0.802416	0.756414	1.19903	1.13947
MA1128.1.FOSL1::JUN	27737	0.540351	0.568492	0.880794	0.92315
MA0799.1.RFX4	5480	0.511834	0.473186	1.01616	0.951309
MA0617.1.Id2	5193	0.228123	0.195358	1.23105	1.16034
MA0871.1.TFEC	9624	1.12432	1.07713	1.21537	1.16012
MA1124.1.ZNF24	15290	0.793013	0.830891	0.626389	0.656065
MA0492.1.JUND(var.2)	9787	0.771008	0.807798	0.805064	0.835423
MA0476.1.FOS	39523	0.489706	0.514735	0.896254	0.938074
MA1142.1.FOSL1::JUND	37062	0.506531	0.530531	0.893511	0.935239
MA0147.3.MYC	6247	0.552763	0.514056	1.14909	1.08804
MA0076.2.ELK4	12307	0.269612	0.253773	1.53527	1.45149
MA1138.1.FOSL2::JUNB	41960	0.443668	0.46632	0.899395	0.941093
MA0488.1.JUN	10782	0.742395	0.778396	0.849131	0.877419
MA0493.1.Klf1	19950	0.940017	0.903293	1.30756	1.24581
MA0468.1.DUX4	9103	0.748892	0.786835	0.645444	0.67102
MA1135.1.FOSB::JUNB	41188	0.450798	0.472726	0.905123	0.946185
MA1130.1.FOSL2::JUN	33691	0.388387	0.408923	0.885962	0.927846
MA0490.1.JUNB	40499	0.449695	0.469845	0.90286	0.944468
MA0478.1.FOSL2	37462	0.448745	0.470605	0.865577	0.905148
MA0748.1.YY2	2483	-0.0231217	-0.0209095	1.68168	1.58411
MA0003.3.TFAP2A	11864	0.115106	0.107737	1.12734	1.0394
MA0884.1.DUXA	7127	0.788462	0.824786	0.649258	0.673586
MA0099.3.FOS::JUN	38519	0.443883	0.4645	0.908629	0.948476
MA0615.1.Gmeb1	637	1.21533	1.17827	1.69966	1.64217
MA1134.1.FOS::JUNB	36008	0.365362	0.383822	0.88228	0.92337
MA0477.1.FOSL1	37892	0.440493	0.459675	0.91697	0.956118
MA0692.1.TFEB	9888	1.05783	1.01892	1.19208	1.13834
MA0526.2.USF2	6181	0.720607	0.691673	1.24278	1.1792
MA0831.2.TFE3	7903	1.06474	1.02438	1.21962	1.16781
MA0491.1.JUND	38456	0.418725	0.436269	0.909951	0.949751
MA1106.1.HIF1A	2887	0.633879	0.599785	1.14395	1.08659
MA0622.1.Mlxip	4017	0.166413	0.133894	1.10071	1.04179
MA0697.1.ZIC3	7371	0.383721	0.359432	1.13351	1.0666
MA0813.1.TFAP2B(var.3)	10961	0.260058	0.240146	1.10443	1.03316
MA0736.1.GLIS2	4656	0.332571	0.30879	1.05384	0.986477
MA0810.1.TFAP2A(var.2)	11580	-0.220543	-0.221327	1.09582	1.00642
MA0058.3.MAX	5865	0.356549	0.324811	1.15218	1.09447
MA0006.1.Ahr::Arnt	9261	0.296838	0.265372	1.2746	1.21695
MA0637.1.CENPB	1116	0.948035	0.918298	1.30719	1.24861
MA1132.1.JUN::JUNB	25659	0.586783	0.606901	0.923297	0.956868
MA0104.4.MYCN	7418	0.481932	0.448603	1.17601	1.1214
MA0014.3.PAX5	3901	0.495728	0.472582	1.4603	1.3962
MA0822.1.HES7	5271	0.513427	0.481481	0.957863	0.904223
MA0701.1.LHX9	4875	0.934745	0.97151	0.698296	0.712059
MA0765.1.ETV5	3965	-1.09314	-1.04436	2.31538	2.18147
MA0853.1.Alx4	2942	0.534428	0.565485	0.563068	0.580707
MA1126.1.FOS::JUN(var.2)	5790	0.777628	0.804683	1.00993	1.03106
MA0604.1.Atf1	2560	1.19901	1.17323	1.98715	1.93044
MA0812.1.TFAP2B(var.2)	10536	0.0617778	0.0650559	1.12677	1.04144
MA0259.1.ARNT::HIF1A	2656	0.535947	0.511354	1.14092	1.08447
MA0735.1.GLIS1	2045	0.0847082	0.0630391	1.10035	1.04176
MA0682.1.Pitx1	4336	0.348544	0.379168	0.5708	0.585618
MA0501.1.MAF::NFE2	14045	0.427994	0.440805	0.802465	0.834944
MA0607.1.Bhlha15	4977	0.690396	0.716559	0.560757	0.579745
MA0069.1.Pax6	3307	0.41048	0.435613	0.665145	0.685067
MA0630.1.SHOX	5379	0.918544	0.953011	0.645886	0.656254
MA0695.1.ZBTB7C	5235	0.542021	0.514595	1.03928	0.987448
MA0751.1.ZIC4	7821	0.406213	0.389069	1.13074	1.06872
MA0699.1.LBX2	4406	0.872799	0.902525	0.687159	0.701244
MA0714.1.PITX3	3281	0.480012	0.509379	0.673968	0.687996
MA0594.1.Hoxa9	6598	0.747003	0.770365	0.644566	0.664197
MA0610.1.DMRT3	5177	0.466727	0.490074	0.552808	0.572326
MA0894.1.HESX1	4480	0.809228	0.840027	0.630803	0.641861
MA0063.1.Nkx2-5	3781	0.714027	0.741619	0.6342	0.647781
MA0057.1.MZF1(var.2)	10911	1.1771	1.13119	0.994935	0.965785
MA0874.1.Arx	3347	0.578739	0.603532	0.534685	0.550326
MA0854.1.Alx1	3428	0.579562	0.604344	0.554715	0.56948
MA0495.2.MAFF	9013	0.432413	0.445726	0.669849	0.695238
MA0694.1.ZBTB7B	3900	0.57136	0.546371	1.04735	0.999446
MA0155.1.INSM1	10392	0.366445	0.339404	0.969145	0.923877
MA0150.2.Nfe2l2	11670	0.289875	0.295308	0.77399	0.805776
MA0504.1.NR2C2	9705	0.630879	0.592847	0.92275	0.889095
MA0163.1.PLAG1	14244	0.401089	0.384999	0.983171	0.927602
MA0818.1.BHLHE22	4183	0.675692	0.693453	0.556282	0.575485
MA1101.1.BACH2	19365	0.138905	0.14033	0.861185	0.896389
MA0525.2.TP63	2970	0.535734	0.557841	0.716974	0.731473
MA0060.3.NFYA	9049	2.03812	2.01699	1.93171	1.88191
MA0638.1.CREB3	2534	0.596376	0.584892	1.55988	1.50045
MA0814.1.TFAP2C(var.2)	10054	0.0919288	0.0919408	1.07509	1.00449
MA0817.1.BHLHE23	4498	0.628643	0.646301	0.52975	0.547838
MA0718.1.RAX	4707	0.764258	0.791387	0.608662	0.617202
MA0648.1.GSC	2685	0.399742	0.420184	0.678979	0.693603
MA0496.2.MAFK	9303	0.359888	0.369632	0.683063	0.708048
MA0719.1.RHOXF1	3791	0.258635	0.277262	0.486907	0.502367
MA0502.1.NFYB	7383	1.75714	1.74264	1.95072	1.89694
MA0461.2.Atoh1	6821	0.602082	0.618612	0.569892	0.586944
MA0893.1.GSX2	6501	0.725412	0.747678	0.60897	0.620136
MA0485.1.Hoxc9	5683	0.574235	0.588985	0.622474	0.641032
MA0903.1.HOXB3	5959	0.720555	0.742368	0.634273	0.645698
MA0711.1.OTX1	2327	0.264275	0.29284	0.699061	0.703186
MA0633.1.Twist2	8252	0.601505	0.617174	0.55533	0.57187
MA0152.1.NFATC2	8496	0.521264	0.536114	0.634016	0.651185
MA0028.2.ELK1	5407	-0.866424	-0.817855	2.06854	1.95334
MA0153.2.HNF1B	7696	0.758157	0.779689	0.577634	0.587707
MA0902.1.HOXB2	4646	0.638191	0.660275	0.557675	0.567175
MA0795.1.SMAD3	3556	0.0723351	0.0985831	0.637952	0.643204
MA0612.1.EMX1	4932	0.617849	0.637898	0.578521	0.589488
MA0657.1.KLF13	4629	0.905069	0.88179	1.45494	1.4127
MA0891.1.GSC2	2927	0.434015	0.451439	0.662884	0.676325
MA0793.1.POU6F2	6433	0.610386	0.627684	0.604233	0.617062
MA0628.1.POU6F1	5870	0.645116	0.666684	0.53041	0.538472
MA0668.1.NEUROD2	4067	0.694497	0.706525	0.581735	0.599324
MA0623.1.Neurog1	5012	0.529436	0.543945	0.553697	0.568614
MA0658.1.LHX6	4644	0.577127	0.597987	0.539647	0.548209
MA1131.1.FOSL2::JUN(var.2)	8675	0.976063	0.996625	1.14675	1.15557
MA0661.1.MEOX1	4501	0.551678	0.568659	0.569643	0.581904
MA0826.1.OLIG1	5630	0.56175	0.574901	0.536642	0.552588
MA0070.1.PBX1	6240	0.828377	0.847429	0.718096	0.728002
MA0659.1.MAFG	4399	0.270648	0.281686	0.662372	0.680199
MA0678.1.OLIG2	5334	0.585248	0.596087	0.510084	0.526734
MA0791.1.POU4F3	9551	0.719054	0.734436	0.553364	0.564214
MA0809.1.TEAD4	5372	0.262471	0.278509	0.564814	0.574881
MA0669.1.NEUROG2	7661	0.570671	0.581323	0.614145	0.629527
MA0066.1.PPARG	3480	-0.0299818	-0.0132661	0.610562	0.61981
MA0729.1.RARA	4912	0.30632	0.31733	0.546575	0.561377
MA0146.2.Zfx	14642	-0.0646324	-0.0602592	1.05791	0.993115
MA0883.1.Dmbx1	2409	0.473128	0.478921	0.569402	0.589363
MA0528.1.ZNF263	49056	1.10645	1.07223	0.881025	0.855049
MA1107.1.KLF9	24579	0.865387	0.839639	1.00983	0.97571
MA0591.1.Bach1::Mafk	11530	0.223817	0.225659	0.856723	0.879882
MA0596.1.SREBF2	10006	0.611137	0.623948	0.706817	0.718903
MA0680.1.PAX7	4906	0.656143	0.67455	0.529383	0.535863
MA0705.1.Lhx8	4657	0.764855	0.783293	0.657159	0.663421
MA0106.3.TP53	3650	0.415659	0.426722	0.627815	0.641358
MA0780.1.PAX3	4711	0.644286	0.661816	0.530608	0.537589
MA0827.1.OLIG3	5717	0.538725	0.548309	0.522195	0.536855
MA0752.1.ZNF410	3374	0.477724	0.491759	0.582214	0.592259
MA0683.1.POU4F2	8448	0.715978	0.729723	0.559187	0.569363
MA0090.2.TEAD1	5725	0.390984	0.405747	0.595695	0.604813
MA0068.2.PAX4	3397	0.752694	0.769251	0.595904	0.603224
MA0597.1.THAP1	9885	0.212715	0.187853	0.925416	0.891912
MA1145.1.FOSL2::JUND(var.2)	6430	0.861017	0.878845	1.14162	1.14754
MA0713.1.PHOX2A	7729	0.687636	0.704122	0.528832	0.535729
MA0808.1.TEAD3	3945	0.129013	0.146907	0.623219	0.628705
MA0046.2.HNF1A	8176	0.627942	0.642325	0.5287	0.537671
MA0892.1.GSX1	5150	0.745134	0.759254	0.643711	0.65293
MA0873.1.HOXD12	2981	0.503897	0.512215	0.67144	0.686421
MA0904.1.Hoxb5	4258	0.505696	0.520657	0.55569	0.564029
MA0674.1.NKX6-1	6588	0.783026	0.799739	0.549832	0.556387
MA0696.1.ZIC1	8908	0.170496	0.170565	1.10145	1.04367
MA0681.1.Phox2b	7330	0.678642	0.694801	0.534104	0.54103
MA1121.1.TEAD2	4519	0.359248	0.372083	0.586474	0.59664
MA1127.1.FOSB::JUN	7916	1.07091	1.09082	1.22465	1.22751
MA0019.1.Ddit3::Cebpa	4679	0.370084	0.377736	0.593949	0.608857
MA0631.1.Six3	2744	0.271909	0.281229	0.508156	0.521366
MA0644.1.ESX1	4242	0.800716	0.816128	0.674818	0.681786
MA0911.1.Hoxa11	3174	0.301064	0.309214	0.65091	0.665081
MA0869.1.Sox11	5712	-0.00316659	0.00786248	0.556505	0.567702
MA0867.1.SOX4	5043	-0.116742	-0.103406	0.576769	0.585468
MA0093.2.USF1	11111	0.875658	0.852234	1.00394	0.970727
MA0712.1.OTX2	3145	0.242151	0.252751	0.628135	0.639466
MA0905.1.HOXC10	4741	0.525756	0.533493	0.617383	0.631329
MA0646.1.GCM1	3410	0.125547	0.111999	0.839259	0.796729
MA1119.1.SIX2	6113	0.0745711	0.0839193	0.639708	0.651694
MA0887.1.EVX1	3527	0.570903	0.585986	0.618118	0.624274
MA1110.1.NR1H4	5000	0.0195229	0.0295173	0.609984	0.621198
MA0149.1.EWSR1-FLI1	25837	1.14776	1.11605	0.841803	0.817867
MA0912.1.Hoxd3	4666	0.474037	0.48265	0.536656	0.549018
MA0130.1.ZNF354C	14459	0.69554	0.70715	0.65582	0.665178
MA0835.1.BATF3	6078	0.693327	0.715801	1.16067	1.15915
MA0072.1.RORA(var.2)	5342	0.347044	0.361625	0.620441	0.626674
MA0886.1.EMX2	4028	0.643222	0.657554	0.569785	0.576109
MA0710.1.NOTO	5041	0.672198	0.686099	0.565002	0.571712
MA0651.1.HOXC11	3351	0.520813	0.528298	0.646204	0.659301
MA0706.1.MEOX2	5505	0.537369	0.550131	0.577297	0.585093
MA1150.1.RORB	5884	0.228032	0.240657	0.643996	0.651591
MA0606.1.NFAT5	12357	0.43254	0.43665	0.651626	0.667696
MA0101.1.REL	7267	-0.682138	-0.692135	0.897004	0.92607
MA0074.1.RXRA::VDR	2833	0.058008	0.073834	0.656855	0.660066
MA0634.1.ALX3	5563	0.747311	0.758523	0.587087	0.594603
MA0618.1.LBX1	4664	0.84032	0.853595	0.617599	0.623041
MA0107.1.RELA	9027	-0.584433	-0.599391	0.841839	0.875468
MA0790.1.POU4F1	10895	0.69715	0.706779	0.549343	0.558302
MA0027.2.EN1	5017	0.840407	0.853407	0.699167	0.704594
MA0866.1.SOX21	5092	0.12481	0.135988	0.606097	0.613254
MA0018.3.CREB1	11628	0.449424	0.462303	1.0097	1.01511
MA0896.1.Hmx1	3051	0.445822	0.454017	0.564828	0.57473
MA0811.1.TFAP2B	10518	-0.276107	-0.267301	0.985745	0.924311
MA0900.1.HOXA2	3969	0.716516	0.726464	0.671676	0.679677
MA0033.2.FOXL1	5634	0.900133	0.87006	0.687211	0.664736
MA0524.2.TFAP2C	10623	-0.27028	-0.26603	0.974139	0.917373
MA0132.2.PDX1	4582	0.726261	0.738555	0.571626	0.577201
MA0467.1.Crx	5725	0.431055	0.438571	0.620413	0.630683
MA0009.2.T	4176	0.219789	0.22614	0.625626	0.637009
MA0616.1.Hes2	3532	0.593046	0.570233	0.848063	0.818882
MA1143.1.FOSL1::JUND(var.2)	6566	1.15762	1.17503	1.27686	1.27664
MA0783.1.PKNOX2	10381	0.0256248	0.0292724	0.596741	0.610091
MA0620.2.MITF	6903	0.782926	0.764691	1.02491	0.991627
MA0105.4.NFKB1	10361	-0.139078	-0.138707	0.733261	0.749705
MA0861.1.TP73	3363	0.292088	0.301942	0.663769	0.670656
MA0859.1.Rarg	5390	0.19657	0.203282	0.555381	0.565355
MA0880.1.Dlx3	4050	0.675458	0.683921	0.673303	0.68134
MA0860.1.Rarg(var.2)	5125	0.303846	0.312392	0.632478	0.640357
MA0907.1.HOXC13	4378	0.379008	0.382473	0.605815	0.618719
MA0800.1.EOMES	6490	0.272797	0.277876	0.6105	0.621692
MA1419.1.IRF4	9319	0.401373	0.378386	0.827991	0.800384
MA0494.1.Nr1h3::Rxra	4878	0.282141	0.285017	0.604766	0.617707
MA0804.1.TBX19	2958	0.233662	0.23775	0.601755	0.61337
MA1118.1.SIX1	6840	0.273442	0.280621	0.694973	0.703179
MA0888.1.EVX2	3757	0.623075	0.634016	0.637354	0.641798
MA0908.1.HOXD11	4314	0.455794	0.461676	0.593667	0.603116
MA0759.1.ELK3	5365	-0.97764	-0.922348	1.99389	1.88887
MA0078.1.Sox17	6443	-0.556855	-0.552474	0.645936	0.656589
MA0024.3.E2F1	2098	0.346915	0.343016	1.34971	1.30399
MA0073.1.RREB1	22214	0.791732	0.76796	0.830115	0.804347
MA0621.1.mix-a	5433	0.683143	0.697276	0.517438	0.518234
MA0640.1.ELF3	7255	0.0516904	0.051003	1.24727	1.19844
MA0675.1.NKX6-2	6225	0.81319	0.825138	0.576927	0.579863
MA0797.1.TGIF2	8507	-0.0309619	-0.0312653	0.635501	0.650551
MA0821.1.HES5	5380	0.426148	0.404453	0.795821	0.768294
MA1148.1.PPARA::RXRA	5124	0.441416	0.447369	0.667365	0.675828
MA0624.1.NFATC1	9703	0.325666	0.326456	0.694725	0.708344
MA0653.1.IRF9	14204	0.539404	0.51423	0.78858	0.765019
MA0731.1.BCL6B	3998	0.312781	0.325233	0.69923	0.700195
MA0645.1.ETV6	11188	-0.189444	-0.168827	1.46053	1.39198
MA0782.1.PKNOX1	9286	-0.0744385	-0.0743435	0.601961	0.61518
MA0635.1.BARHL2	2408	0.346786	0.354154	0.589124	0.594989
MA0870.1.Sox1	4284	0.0716544	0.0787225	0.644223	0.65026
MA0764.1.ETV4	4586	-0.840919	-0.788206	1.94644	1.84604
MA1146.1.NR1A4::RXRA	3243	0.119601	0.124361	0.694169	0.70231
MA0857.1.Rarb	5856	0.199773	0.199741	0.543825	0.556725
MA0700.1.LHX2	4388	0.785347	0.796103	0.663291	0.665317
MA0707.1.MNX1	6852	0.650595	0.659651	0.525314	0.529023
MA0043.2.HLF	4212	0.630221	0.605446	0.728046	0.705602
MA0723.1.VAX2	5134	0.79328	0.803209	0.562266	0.564772
MA0704.1.Lhx4	5556	0.765287	0.775425	0.517534	0.519616
MA0778.1.NFKB2	10304	-0.230477	-0.23412	0.796654	0.812434
MA1139.1.FOSL2::JUNB(var.2)	7706	0.767537	0.777193	1.16029	1.16257
MA0625.1.NFATC3	9943	0.311161	0.310041	0.695438	0.70833
MA1117.1.RELB	5584	-0.252559	-0.268058	0.809337	0.836517
MA0898.1.Hmx3	4201	0.54906	0.553861	0.566739	0.573608
MA0796.1.TGIF1	9029	-0.082539	-0.0839667	0.590025	0.603089
MA1151.1.RORC	4924	0.167108	0.177626	0.66327	0.664352
MA1153.1.Smad4	5872	0.250299	0.25488	0.659951	0.666951
MA1123.1.TWIST1	8172	0.38348	0.388417	0.634541	0.641119
MA0843.1.TEF	3669	0.628623	0.601571	0.689541	0.670503
MA0890.1.GBX2	4138	0.657739	0.667592	0.656643	0.658209
MA0672.1.NKX2-3	7445	0.337083	0.344298	0.667341	0.671442
MA0670.1.NFIA	6284	0.289711	0.293239	0.649567	0.657182
MA0639.1.DBP	4276	0.658257	0.633124	0.771806	0.751287
MA0626.1.Npas2	5701	0.242036	0.231917	0.958124	0.922641
MA0802.1.TBR1	8522	0.10375	0.107501	0.64551	0.652561
MA0879.1.Dlx1	4692	0.576516	0.584788	0.577039	0.579526
MA0258.2.ESR2	6736	0.0617088	0.0707122	0.674191	0.675916
MA0690.1.TBX21	8969	0.155218	0.154939	0.639056	0.649759
MA0876.1.BSX	4346	0.787446	0.793713	0.74982	0.75395
MA0115.1.NR1H2::RXRA	4251	0.29486	0.297378	0.683938	0.691756
MA0728.1.Nr2f6(var.2)	5988	0.220377	0.220766	0.562372	0.572295
MA0643.1.Esrrg	6868	0.0106743	0.0174133	0.624332	0.627897
MA0592.2.Esrra	6515	-0.0211648	-0.0181309	0.588031	0.595227
MA0007.3.Ar	2777	0.0462839	0.0632243	0.701628	0.694916
MA0794.1.PROX1	2563	0.098609	0.100622	0.793146	0.801259
MA0693.2.VDR	7101	-0.313294	-0.313224	0.639575	0.64951
MA0102.3.CEBPA	8167	0.558044	0.562199	0.619284	0.625124
MA0108.2.TBP	3599	0.397366	0.404208	0.633372	0.636472
MA0689.1.TBX20	8315	0.416419	0.41866	0.682715	0.690187
MA0159.1.RARA::RXRA	4814	0.420378	0.425626	0.695787	0.699834
MA0688.1.TBX2	7709	0.218269	0.22123	0.661386	0.667651
MA0117.2.Mafb	7524	-0.186083	-0.189366	0.71514	0.727558
MA0715.1.PROP1	9713	0.627408	0.633821	0.496532	0.499157
MA0769.1.Tcf7	11080	0.225507	0.229627	0.632367	0.637203
MA0158.1.HOXA5	4337	0.0279567	0.0265134	0.589732	0.600057
MA0141.3.ESRRB	6411	-0.0315976	-0.0273417	0.588429	0.592961
MA0834.1.ATF7	5563	0.866394	0.88255	1.29737	1.28973
MA0673.1.NKX2-8	7419	0.438382	0.44493	0.687567	0.689378
MA0666.1.MSX1	3921	0.70617	0.710132	0.789947	0.793787
MA0605.1.Atf3	4047	0.753773	0.774257	1.28153	1.26876
MA0109.1.HLTF	5884	0.444484	0.44555	0.567586	0.574226
MA0807.1.TBX5	12702	0.00142312	0.00387465	0.683352	0.688569
MA0113.3.NR3C1	2789	0.148794	0.157106	0.643844	0.643163
MA0755.1.CUX2	2174	0.623602	0.631748	0.555057	0.554539
MA1418.1.IRF3	12949	0.859062	0.834586	0.789292	0.771841
MA0906.1.HOXC12	3460	0.480405	0.480489	0.637002	0.644196
MA0125.1.Nobox	4642	0.593297	0.598226	0.672002	0.674331
MA0801.1.MGA	10734	-0.0516827	-0.0532427	0.679753	0.688437
MA1154.1.ZNF282	4338	0.592889	0.593551	0.747461	0.753919
MA1111.1.NR2F2	8533	0.143192	0.145654	0.647367	0.652021
MA0124.2.Nkx3-1	6629	0.0885633	0.0898016	0.633755	0.639604
MA0652.1.IRF8	10633	0.257457	0.240448	0.827541	0.802905
MA0503.1.Nkx2-5(var.2)	8603	0.0881578	0.0882355	0.714772	0.72173
MA0702.1.LMX1A	5664	0.767083	0.773741	0.511806	0.512168
MA1120.1.SOX13	6558	0.230442	0.226925	0.591328	0.601765
MA0508.2.PRDM1	12582	-0.064139	-0.0705415	0.699229	0.712502
MA1147.1.NR4A2::RXRA	2917	0.0771976	0.0847767	0.720253	0.719532
MA0122.2.NKX3-2	6546	0.0410688	0.0409613	0.628031	0.634883
MA0806.1.TBX4	9744	-0.232814	-0.234553	0.701963	0.710443
MA0754.1.CUX1	2207	0.648766	0.655866	0.583224	0.582499
MA0897.1.Hmx2	4013	0.524407	0.526298	0.589285	0.593382
MA0059.1.MAX::MYC	5629	0.34461	0.331828	0.953561	0.92584
MA0498.2.MEIS1	4811	-0.238994	-0.227636	0.786064	0.780589
MA1421.1.TCF7L1	9942	0.19348	0.197904	0.654338	0.6555
MA0136.2.ELF5	10256	0.0370351	0.045046	1.2021	1.15393
MA0734.1.GLI2	4494	0.166122	0.159759	0.978234	0.944509
MA0698.1.ZBTB18	9290	0.117456	0.117616	0.610684	0.615972
MA0858.1.Rarb(var.2)	3886	0.350515	0.353094	0.686159	0.68896
MA0088.2.ZNF143	5109	0.0453055	0.0506884	0.920524	0.920507
MA0071.1.RORA	6638	-0.182842	-0.183212	0.589068	0.594685
MA0100.3.MYB	7112	0.163169	0.164617	0.720518	0.724258
MA0910.1.Hoxd8	6995	0.590318	0.592479	0.498937	0.501851
MA0520.1.Stat6	8876	0.326469	0.331709	0.691715	0.691393
MA0497.1.MEF2C	14989	0.553662	0.556882	0.517427	0.519024
MA0135.1.Lhx3	9140	0.690342	0.691767	0.517057	0.520183
MA0083.3.SRF	3262	0.364916	0.364387	0.632729	0.637773
MA0842.1.NRL	8090	0.0904644	0.0877448	0.710615	0.717786
MA1105.1.GRHL2	4439	0.205886	0.208565	0.633355	0.635106
MA0077.1.SOX9	5907	0.555079	0.552701	0.640144	0.646893
MA0914.1.ISL2	5417	0.119722	0.121885	0.627925	0.630115
MA0774.1.MEIS2	10767	0.208198	0.209276	0.789554	0.792822
MA0772.1.IRF7	17627	0.535996	0.515793	0.730766	0.71211
MA0776.1.MYBL1	1340	-0.526213	-0.510862	0.736936	0.725804
MA0619.1.LIN54	12159	0.613157	0.617197	0.610087	0.610258
MA0679.1.ONECUT1	2767	0.667867	0.67019	0.553878	0.555462
MA0656.1.JDP2(var.2)	7672	0.761388	0.767786	1.17299	1.17015
MA1133.1.JUN::JUNB(var.2)	6066	0.689433	0.696761	1.25379	1.24998
MA0832.1.Tcf21	5670	-0.126051	-0.116463	0.741896	0.735696
MA0156.2.FEV	6329	-0.740846	-0.696324	1.67235	1.58988
MA0743.1.SCRT1	5038	0.392192	0.396556	0.65513	0.654003
MA0157.2.FOXO3	8459	0.761314	0.740129	0.665055	0.648539
MA0151.1.Arid3a	22084	0.6083	0.610191	0.540625	0.541797
MA0727.1.NR3C2	2712	0.0926771	0.0991427	0.655416	0.651988
MA0140.2.GATA1::TAL1	3826	0.279628	0.27957	0.578401	0.581454
MA0112.3.ESR1	4402	-0.0707898	-0.0646966	0.603891	0.600707
MA0465.1.CDX2	8665	0.582705	0.581489	0.596926	0.600893
MA0092.1.Hand1::Tcf3	6743	0.146107	0.138822	0.65093	0.660962
MA0601.1.Arid3b	8544	0.633024	0.635669	0.518474	0.518347
MA0029.1.Mecom	8326	0.769483	0.771173	0.578646	0.579451
MA0602.1.Arid5a	6433	0.459531	0.461904	0.481256	0.48115
MA0098.3.ETS1	9216	-0.424069	-0.393079	1.40519	1.33738
MA0161.2.NFIC	8016	0.481168	0.479024	0.651837	0.656062
MA1129.1.FOSL1::JUN(var.2)	7416	1.14604	1.15219	1.28035	1.27622
MA0836.1.CEBPD	3413	0.670958	0.646172	0.822686	0.810937
MA0660.1.MEF2B	10619	0.541453	0.545164	0.524601	0.52273
MA0523.1.TCF7L2	10071	0.353051	0.349414	0.649161	0.654429
MA0475.2.FLI1	6950	-0.712668	-0.664795	1.60524	1.52117
MA0768.1.LEF1	9515	0.455885	0.453383	0.605773	0.6098
MA1112.1.NR4A1	7406	0.0644577	0.0639321	0.66301	0.665008
MA0479.1.FOXH1	6839	0.565052	0.563892	0.615115	0.617701
MA0771.1.HSF4	3773	0.0357638	0.0337792	0.690675	0.694063
MA0139.1.CTCF	20586	0.965369	0.946073	0.990337	0.973776
MA0665.1.MSC	9438	-0.781264	-0.772298	0.676498	0.668669
MA0760.1.ERF	8432	-0.333805	-0.305541	1.37768	1.31372
MA0819.1.CLOCK	5127	0.0945972	0.108854	0.807628	0.794435
MA0598.2.EHF	6997	-0.468063	-0.447676	1.3262	1.27021
MA0067.1.Pax2	2372	-0.24446	-0.241033	1.34058	1.30161
MA0040.1.Foxq1	9069	0.494521	0.493685	0.538351	0.539997
MA0770.1.HSF2	4438	-0.00193473	-0.00880322	0.627613	0.63519
MA1136.1.FOSB::JUNB(var.2)	7568	1.13983	1.14363	1.27281	1.26945
MA0629.1.Rhox11	2399	-0.190266	-0.183751	0.650526	0.644334
MA1140.1.JUNB(var.2)	7366	1.10072	1.10678	1.29621	1.29041
MA1114.1.PBX3	8779	0.212049	0.204503	0.753425	0.761093
MA0895.1.HMBOX1	3958	0.667004	0.666279	0.699714	0.700426
MA0091.1.TAL1::TCF3	7980	0.286492	0.28787	0.640817	0.639368
MA0885.1.Dlx2	4387	0.538058	0.534719	0.586323	0.589544
MA0513.1.SMAD2::SMAD3::SMAD4	11501	0.264012	0.261353	0.694438	0.696729
MA0676.1.Nr2e1	11178	0.273838	0.267523	0.661391	0.667327
MA1109.1.NEUROD1	9722	0.48149	0.479993	0.672966	0.674079
MA0837.1.CEBPE	3446	0.674327	0.650767	0.849291	0.838693
MA0142.1.Pou5f1::Sox2	11049	0.548231	0.546274	0.582868	0.584364
MA0844.1.XBP1	2005	0.47492	0.473809	1.30652	1.27359
MA0913.1.Hoxd9	8426	0.440505	0.437422	0.550546	0.55268
MA0613.1.FOXG1	10581	0.576813	0.559218	0.636251	0.620227
MA0595.1.SREBF1	10164	0.675704	0.671649	0.768192	0.771237
MA0730.1.RARA(var.2)	4347	0.330531	0.331831	0.69971	0.697377
MA0781.1.PAX9	2053	0.575809	0.585241	0.849632	0.839033
MA0847.1.FOXD2	12654	0.745212	0.726897	0.634997	0.619917
MA0160.1.NR4A2	8431	0.128192	0.126379	0.695546	0.695994
MA0486.2.HSF1	3865	0.0432455	0.0374474	0.68588	0.690264
MA0744.1.SCRT2	5521	0.459105	0.460424	0.720236	0.717484
MA0767.1.GCM2	3379	0.122339	0.12669	0.85209	0.814782
MA0762.1.ETV2	9420	0.26849	0.279474	1.14161	1.09774
MA0111.1.Spz1	6272	-0.207289	-0.207354	0.696395	0.694724
MA0474.2.ERG	7196	-0.7286	-0.682325	1.54377	1.46483
MA0838.1.CEBPG	3146	0.783698	0.762031	0.890563	0.879581
MA0154.3.EBF1	6203	-0.152072	-0.15559	0.705234	0.706745
MA0820.1.FIGLA	10998	-0.223424	-0.221464	0.635835	0.631861
MA0114.3.Hnf4a	3421	-0.255495	-0.260501	0.692917	0.695882
MA0816.1.Ascl2	15443	-0.918515	-0.898226	0.767807	0.745345
MA1113.1.PBX2	7001	0.196213	0.190603	0.849207	0.852364
MA0642.1.EN2	3238	0.607648	0.616973	0.937794	0.925931
MA0051.1.IRF2	10728	0.599097	0.582357	0.771547	0.756223
MA0784.1.POU1F1	12444	0.761207	0.75776	0.618964	0.619562
MA0463.1.Bcl6	7793	0.133718	0.12828	0.640374	0.642954
MA1420.1.IRF5	5714	0.194878	0.185053	0.84955	0.827804
MA0878.1.CDX1	9279	0.634649	0.629132	0.584425	0.586651
MA0052.3.MEF2A	12276	0.570155	0.570968	0.514404	0.510202
MA0507.1.POU2F2	13933	0.766222	0.762755	0.619987	0.619962
MA0614.1.Foxj2	8588	0.804745	0.785824	0.607281	0.595091
MA0724.1.VENTX	3201	0.730046	0.727965	0.659267	0.657843
MA0671.1.NFIX	6070	0.697467	0.693882	0.730146	0.730136
MA0442.2.SOX10	11958	0.669291	0.670233	0.693496	0.688928
MA0103.3.ZEB1	16388	0.345353	0.333716	0.735127	0.716021
MA0852.2.FOXK1	7410	0.482826	0.469578	0.647193	0.629699
MA1100.1.ASCL1	15677	-0.163952	-0.154581	0.876762	0.836655
MA0483.1.Gfi1b	11585	-0.181637	-0.184327	0.678209	0.676926
MA0038.1.Gfi1	8054	-0.463162	-0.470038	0.898059	0.900865
MA0677.1.Nr2f6	5856	0.0875272	0.0825296	0.727269	0.728059
MA0686.1.SPDEF	3373	-0.789046	-0.753516	1.38068	1.31485
MA1116.1.RBPJ	10433	0.117415	0.11184	0.802441	0.803637
MA0037.3.GATA3	5555	0.31485	0.299343	0.62945	0.614734
MA0909.1.HOXD13	8960	0.456502	0.448438	0.586093	0.589714
MA0145.3.TFCP2	3025	-0.385436	-0.387922	0.799053	0.796782
MA0875.1.BARX1	4230	0.638707	0.636066	0.730069	0.72788
MA0017.2.NR2F1	7951	0.030607	0.0274538	0.654236	0.652522
MA0519.1.Stat5a::Stat5b	11457	-0.227864	-0.225617	0.738287	0.731168
MA0148.3.FOXA1	10132	0.510278	0.508215	0.574367	0.571504
MA0512.2.Rxra	5124	0.0271907	0.0236327	0.733187	0.731592
MA0047.2.Foxa2	10735	0.380341	0.376743	0.567606	0.565875
MA0480.1.Foxo1	13271	0.635563	0.62278	0.681541	0.665215
MA0785.1.POU2F1	12080	0.707336	0.703958	0.626502	0.624084
MA0667.1.MYF6	8589	-0.409752	-0.409818	0.669291	0.663523
MA0039.3.KLF4	12109	0.485492	0.471597	0.868703	0.853839
MA0627.1.Pou2f3	9167	0.719624	0.714877	0.629708	0.628593
MA0899.1.HOXA10	8390	0.521514	0.515137	0.566073	0.566567
MA1152.1.SOX15	16943	0.725623	0.70659	0.601588	0.592084
MA0466.2.CEBPB	3527	0.672226	0.652215	0.841884	0.833421
MA0868.1.SOX8	4981	-0.133121	-0.140943	0.534677	0.536359
MA0511.2.RUNX2	9582	0.141524	0.138409	0.897107	0.871795
MA0119.1.NFIC::TLX1	6683	0.254384	0.24676	0.688216	0.689446
MA0863.1.MTF1	3547	0.155715	0.151861	0.876905	0.852592
MA0773.1.MEF2D	12064	0.556677	0.554123	0.521575	0.517622
MA0084.1.SRY	10262	0.713531	0.694747	0.616294	0.607064
MA0737.1.GLIS3	3748	0.252739	0.248732	0.851293	0.827446
MA0484.1.HNF4G	6881	0.075561	0.0696043	0.663749	0.662719
MA1155.1.ZSCAN4	9648	0.268587	0.262759	0.635187	0.633994
MA0901.1.HOXB13	8237	0.430078	0.420325	0.589527	0.592084
MA0514.1.Sox3	21801	0.793291	0.777349	0.668565	0.657256
MA0641.1.ELF4	6903	-0.727885	-0.688208	1.41609	1.34918
MA0048.2.NHLH1	14678	-0.889161	-0.862552	0.888822	0.854674
MA0787.1.POU3F2	12776	0.736178	0.728958	0.628333	0.6279
MA0025.1.NFIL3	5616	0.797913	0.780121	0.645453	0.636508
MA0691.1.TFAP4	11966	-0.390295	-0.397203	0.680473	0.67941
MA1103.1.FOXK2	8763	0.474072	0.466327	0.624657	0.605873
MA0522.2.TCF3	13167	-0.224297	-0.219379	0.634163	0.620882
MA0473.2.ELF1	6681	-0.86107	-0.814338	1.47928	1.40647
MA0593.1.FOXP2	14364	0.542058	0.533497	0.651067	0.63367
MA0164.1.Nr2e3	7554	-0.165742	-0.176484	0.673445	0.675485
MA0611.1.Dux	9095	1.51258	1.51502	1.46367	1.43549
MA0856.1.RXRG	5357	0.0614457	0.0519479	0.714889	0.715179
MA0517.1.STAT1::STAT2	27077	0.619414	0.606274	0.757106	0.744857
MA0144.2.STAT3	11911	-0.0329032	-0.0374689	0.775471	0.770703
MA0065.2.Pparg::Rxra	11059	0.648679	0.643047	0.735788	0.731971
MA0684.1.RUNX3	11128	0.0979236	0.0941072	0.856329	0.835336
MA0877.1.Barhl1	4061	0.51074	0.503632	0.692747	0.689891
MA1125.1.ZNF384	97948	0.753894	0.748824	0.58493	0.579666
MA0650.1.HOXA13	8897	0.458286	0.447936	0.612701	0.612486
MA0792.1.POU5F1B	13015	0.744452	0.739638	0.662761	0.656933
MA0143.3.Sox2	8992	0.355934	0.349223	0.723331	0.719296
MA0786.1.POU3F1	13351	0.732792	0.724254	0.611842	0.609411
MA0766.1.GATA5	6273	0.308285	0.296621	0.625229	0.613533
MA0138.2.REST	4205	-0.0526034	-0.0466564	0.725448	0.708149
MA0824.1.ID4	13291	-0.266145	-0.263654	0.603515	0.589572
MA0779.1.PAX1	1860	0.628775	0.628839	0.916158	0.904515
MA1115.1.POU5F1	13553	0.780605	0.771519	0.651999	0.649374
MA0749.1.ZBED1	672	0.136486	0.138582	1.12834	1.10337
MA0757.1.ONECUT3	6526	0.661012	0.651052	0.516826	0.514774
MA0855.1.RXRB	5556	0.0821626	0.0728713	0.72366	0.720909
MA0518.1.Stat4	10722	0.169572	0.167986	0.809041	0.79847
MA0095.2.YY1	8841	0.31549	0.319488	0.887551	0.871364
MA0505.1.Nr5a2	6419	0.124584	0.112448	0.629248	0.629113
MA0763.1.ETV3	5265	-1.03851	-0.978834	1.68988	1.60804
MA0080.4.SPI1	11488	0.59365	0.592294	0.83185	0.820628
MA0756.1.ONECUT2	4296	0.639352	0.629424	0.505587	0.502682
MA0035.3.Gata1	8220	0.481629	0.476524	0.589512	0.581734
MA0739.1.Hic1	8041	0.650797	0.642175	0.701417	0.6969
MA0758.1.E2F7	2661	0.416267	0.41647	0.97456	0.961215
MA0789.1.POU3F4	11899	0.724745	0.716883	0.649718	0.64417
MA0499.1.Myod1	12376	-0.162557	-0.162729	0.800019	0.779081
MA0840.1.Creb5	6502	0.757891	0.75898	1.21583	1.20092
MA0056.1.MZF1	37894	0.0981332	0.0802448	0.777247	0.77439
MA0851.1.Foxj3	10099	0.595428	0.589737	0.520164	0.511949
MA0137.3.STAT1	11009	-0.00161788	-0.00530604	0.790743	0.780485
MA0469.2.E2F3	751	0.422991	0.414378	0.946365	0.940949
MA0087.1.Sox5	11010	0.425214	0.412717	0.581915	0.580244
MA0830.1.TCF4	14146	-0.158551	-0.15755	0.637774	0.622535
MA0745.1.SNAI2	15127	0.0347177	0.0276262	0.670975	0.657867
MA0050.2.IRF1	46198	0.890494	0.878956	0.669174	0.660641
MA1104.1.GATA6	7935	0.550936	0.54436	0.583387	0.575237
MA0521.1.Tcf12	14861	-0.461337	-0.455767	0.794213	0.773901
MA0839.1.CREB3L1	3340	0.499854	0.499918	1.0843	1.06447
MA0845.1.FOXB1	12948	0.639932	0.630626	0.536611	0.531042
MA0738.1.HIC2	8057	0.169868	0.165878	0.724957	0.709223
MA0865.1.E2F8	4223	0.388885	0.384108	0.966143	0.951399
MA0788.1.POU3F3	12397	0.722516	0.712092	0.590767	0.58604
MA0777.1.MYBL2	1073	-0.162278	-0.14738	0.849858	0.819668
MA0116.1.Znf423	6952	0.514619	0.503409	0.826969	0.819071
MA0482.1.Gata4	7883	0.519557	0.512848	0.631784	0.619716
MA0002.2.RUNX1	19306	0.30444	0.295854	0.802845	0.79267
MA0481.2.FOXP1	9703	0.433772	0.426903	0.646716	0.635055
MA0864.1.E2F2	1880	0.137593	0.122556	0.758043	0.756991
MA0687.1.SPIC	12209	0.741298	0.735066	0.779947	0.770018
MA0515.1.Sox6	11584	0.63484	0.623905	0.668095	0.662735
MA1149.1.RARA::RXRG	4441	0.257223	0.254179	0.788584	0.77529
MA0030.1.FOXF2	6131	0.510488	0.502314	0.595635	0.585725
MA0041.1.Foxd3	21214	0.647888	0.638942	0.537337	0.529611
MA0032.2.FOXC1	13537	0.645843	0.634347	0.550014	0.543992
MA0647.1.GRHL1	3829	-0.201946	-0.211767	0.651405	0.644073
MA0500.1.Myog	15079	-0.428828	-0.423009	0.818521	0.795255
MA0081.1.SPIB	13667	1.05904	1.04748	0.825153	0.819541
MA0036.3.GATA2	7549	0.584073	0.577373	0.612867	0.602209
MA0846.1.FOXC2	15819	0.593314	0.582354	0.542347	0.535969
